# Supplementary material for: System-wide transcriptome damage and tissue identity loss in COVID-19 patients
Source: Cell Rep Med. 2022 Jan 24;3(2):100522. doi: 10.1016/j.xcrm.2022.100522 (PMC8784611; doi:10.1016/j.xcrm.2022.100522)
Supplement: Table S1 — . Clinical metadata [file mmc2.xlsx]

## Sheet: All
CASE	SeqOrigin	Organ	SampleType	SampleClassification	CauseOfDeath	Hospitalized	SlidesLung	LungWeightG	Airway	AlveolarPMN	ChronicAlveolarInflammationMacrophage	AcuteAlveolarWallInflammation	ChronicAlveolarWallInflammation	Microthrombi	Large thrombi	Hyaline membranes	Type 2 hyperplasia only	Type 2 with fibroblasts	Organizing pneumonia	Squamous metaplasia	OtherLungLesions	Age	Gender	Race	Smoke	FeverTMax	Cough	ShortNessOfBreath	Comorbidity	ComorbiditySpec	Treatment	DaysIntubated	DaysOfDisease	DaysInHspital	PLTpermL	Ddimer_mgperL	Ddimer_mgperL_max	WBC	Lypct	PMNpct	ESR	CRP	Procalcitonin	IL-6	Note
P004	NYGC	Heart	Disease	NA	ARDS and bacterial pneumonia	8	21	2100	FOCAL	Y	Y	N	Y	RARE	N	Y	N	Y	N	Y	Bacillary pneumonia	79	M	White	Former	37.5	N	Y	Y	Pre-Diabetes and Obesity HTN	HC and ABX	7	8	NA	321	1666	NA	10.3	5.3	89		12.2	1.27	41	NA
P005	NYGC	Heart	Disease	ARDS	ARDS	2	20	1540	Y	N	Y	N	Y	Y	N	Y	N	Y	N	Y	Bibasilar homeycomb lung	95	F	Asian	N	36.6	N	Y	Y	HTN and Dementia	Supportive	0	14	NA	241	5966	NA	7.5	4.7	89.7	104	29.1	0.7	46	NA
P006	NYGC	Heart	Disease	ARDS	ARDS	9	15	2400	Y	N	N	Y	Y	N	Y	FOCAL	N	Y	Y	N	Lung Infarct	34	M	White	N	38.6	Y	Y	Y	DM2	HC and ABX	7	17	NA	143	1100	NA	7	2.3	82.3					NA
P007	NYGC	Heart	Disease	ARDS	ARDS	5	21	2100	FOCAL	N	N	N	Y	Y	Y	Y	N	Y	N	Y	Lung Infarct	69	M	Black	N	38.1	Y	Y	Y	AML and DM2	HC and ABX	0	13	NA	15	NA	NA	0.5	82.6	6.8	103	30.4	1.58		NA
P008	NYGC	Heart	Disease	AveolarInjury	ARDS	8	15	3110	Y	N	Y	N	Y	Y	N	Y	N	Y	N	Y	N	46	M	Black	Former	38.2	N	Y	Y	DM2 and HTN and Asthma	Argatroban and Heparin and HC and ABX	7	9	NA	154	2394	45396	7.5	13.6	79	79	13.5	0.55	42	NA
P009	NYGC	Heart	Disease	ARDS	ARDS	7	30	2020	NO	N	N	N	Y	FOCAL	N	Y	Y	N	N	Y	Calcified granulomas	91	M	White	NA	39	N	N	Y	cancerD and HTN and ALZ	Anticoagulation and HC and ABX	0	7	NA	98	1921	NA	4.2	20.7	57.5	34	2.5	0.06		NA
P010	NYGC	Heart	Disease	ARDS	COVID pneumonia	5	19	1550	Y	FOCAL	FOCAL	N	FOCAL	Y	Y	Y	N	Y	N	FOCAL	N	56	F	White	N	Reported	Y	Y	Y	DM2 and HTN and Sickle cell	HC and ABX	0	11	NA	400	33122	NA	9.5	23	68	35	101.14	0.41		NA
P012	NYGC	Heart	Disease	ARDS	COVID pneumonia	6	16	1600	NO	Y	Y	Y	FOCAL	FOCAL	Y	Y	Y	N	N	Y	Microscopic stage 4 cholangiocarcinoma	58	M	White	N	36.5	Y	Y	Y	DM2 and HTN and cancerD and Cholangiocancerrcinoma	enoxaparin/heparin HC and ABX	0	21	NA	92	3154	NA	29.1	1	80.7	29	52.37	2.75		NA
P015	NYGC	Heart	Disease	NA	Saddle embolus	0	16	1450	CHRONIC	N	Y	N	Y	N	Y	FOCAL	Y	N	Y	Y	Saddle embolus	47	M	White	N	Reported	Y	Y	N	N	none	0	21	NA	NA	NA	NA	NA	NA	NA					NA
P017	NYGC	Heart	Disease	ARDS	ARDS	9	19	1240	CHRONIC	N	Y	N	Y	FOCAL	Y	Y	N	Y	FOCAL	Y	Lung Infarct	87	F	Hispanic	N	38.3	N	Y	Y	DM2 and cancerD and Dementia	enoxaparin and ABX	0	12	NA	82	5325	NA	4.9	34.7	63	54	31.8	2.59		NA
P018	NYGC	Heart	Disease	ARDS	ARDS	21	16	1540	N	Y	Y	N	Y	N	N	N	N	MARKED	Y	Y	Lung Infarct	70	F	Hispanic	N	37	N	Y	N	Pre-diabetes	enoxaparin and HC and ABX	24	26	NA	285	908	10637	9.7	10.3	83.2	67	25.9	0.15	379	Lethargy and HbA1c 6.5
P020	NYGC	Heart	Disease	ARDS	COVID pneumonia and heart failure	52	15	NA	Y	N	Y	N	Y	Y	N	Y	Y	N	N	N	Lung Infarct	30	F	Black	NA	NA	NA	Y	Y	Pulmonary valve atresia and Diabetes	argatroban and ABX and anakinra	12	12	NA	137	1803	10387	13.3	13.6	72.8	5	6.8	1.04	40	NA
P021	NYGC	Heart	Disease	ARDS	Hemorrhagic stroke and ARDS	18	15	1700	Y	FOCAL	FOCAL	Y	Y	Y	Y	Y	N	Y	Y	Y	Emphysmea and Bibasilar homeycomb lung	69	M	White	Former	38.8	Y	Y	Y	HTN and Hyperlipidemia and Obesity and Diabetes	enoxaparin and HC and ABX	17	32	NA	250	32219	NA	11.1	6.6	88.7	130	23.2	0.28	168	HbA1c=7.0
P022	NYGC	Heart	Disease	ARDS	COVID pneumonia and urosepsis	11	21	2030	N	Y	FOCAL	N	Y	N	N	FOCAL	N	N	Y	FOCAL	Emphysema and Fibrosis and Bacillary bronchopneumonia aspiration	92	M	White	Former	36.1	N	N	Y	HTN and hyperlipidemia and CVA	ABX	0	11	NA	137	2912	NA	14.1	5.8	91.8	100	31.5	7.11		NA
P023	NYGC	Heart	Disease	ARDS	Hemorrhagic stroke and ARDS	25	22	2455	Y	N	FOCAL	N	Y	Y	N	FOCAL	N	Y	Y	N	Abscess and Fibrosis	58	M	Hispanic	Former	37.1	Y	Y	Y	HTN and DM2 and cancerD	heparin and Steroids and HC and ABX	25	33	NA	166	2000	NA	21.8	4.8	90.1	68	15.2	2.6	38	NA
P024	NYGC	Heart	Disease	ARDS	COVID pneumonia	50	24	1670	Y	N	Y	N	Y	Y	Y	Y	N	BIZARRE	Y	Y	NA	71	F	White	NA	39	Y	Y	Y	AML and HTN	enoxaparin and HC and ABX	13	49	42	198	1161	NA	0.3	88	12	45	12.2	0.52	179	NA
P025	NYGC	Heart	Disease	ARDS	COVID pneumonia	24	12	1680	Y	N	N	N	N	Y	Y	Y	Y	N	N	N	NA	87	M	Asian	N	38.6	Y	Y	Y	HTN and DM2 and Dementia	enoxaparin and ABX	0	5	5	237	2012	NA	6.8	5.4	89.6	70	9.2	0.43		NA
P026	NYGC	Heart	Disease	ARDS	ARDS	23	NA	2010	Y	Y	N	N	N	N	N	Y	N	Y	N	Y	NA	58	M	Asian	N	Y	Y	Y	Y	HTN and Pre-diabetes and Hyperlipidemia	enoxaparin and HC and ABX	0	23	23	176	1192	NA	11.7	3	89.5	49	13.9	0.13	22	NA
P027	NYGC	Heart	Disease	NA	ARDS	12	NA	NA	NA	NA	NA	NA	NA	NA	NA	NA	NA	NA	NA	NA	NA	77	M	NA	Current	Y	Y	Y	Y	MI and HTN and Hyperlipidemia and Pre-diabetes and Prostate cancer	enoxaparin and ABX	0	12	12	304	14275	NA	11.4	4.3	87.5					presumptive swab and ihc neg
P028	NYGC	Heart	Disease	ARDS	COVID pneumonia	5	NA	2520	Y	Y	N	N	N	N	Y	N	N	Y	Y	Y	Abscess and PTX and Acute pneumonia	61	M	Hispanic	N	reported	N	Y	N	N	heparin and HC and ABX	32	36	36	348	4848	NA	15.8	0.9	97.1	22	16.4	2.7	51	NA
P030	NYGC	Heart	Disease	ARDS	ARDS	35	NA	2090	Y	N	Y	N	Y	N	N	N	N	BIZARRE	Y	Y	Lung Infarct and abscess	52	M	NA	N	39	Y	Y	Y	Hyperlipidemia and DM2 and cancerD	enoxaparin and HC and ABX	29	35	35	126	5128	NA	11.5	0.5	91.7					NA
P032	NYGC	Heart	Disease	ARDS	Pneumonia and carcinoma	1	NA	1150	Y	N	Y	N	FOCAL	Y	Y	N	N	N	N	N	Fibrosis and Fungal tracheitis and Edema and Lung Infarct	71	F	White	Former	36.6	Y	Y	Y	HTN and DM2 and COPD and cancerD and Breast cancer and Endometrial cancer	ABX	0	30	1	262	5799	NA	13.1	2.8	88.3	72	14.2	0.2		Smoke 60 p-y
P033	NYGC	Heart	Disease	NA	COVID and multiorgan	51	NA	1700	Y	FOCAL	Y	N	Y	Y	Y	FOCAL	N	Y	N	N	Lung Infarct	66	F	Hispanic	N	y	Y	Y	Y	cancerD and HTN and DM2 and Hyperlipidemia and Asthma	ABX	32	55	51	268	8486	NA	8.2	18.7	74.4	129	5.1	0.11	7	NA
P034	NYGC	Heart	Disease	ARDS	COVID pneumonia	1	NA	1200	Y	Y	N	Y	FOCAL	N	N	Y	Y	N	N	N	Focal and Chronic aspiration	72	F	White	N	36.7	N	Y	Y	COPD and uterine cancer	xarelto and ABX	1	7	1	172	452	NA	9.68	53	41					NA
P049	NYGC	Heart	NA	NA	NA	NA	NA	NA	NA	NA	NA	NA	NA	NA	NA	NA	NA	NA	NA	NA	NA	NA	NA	NA	NA	NA	NA	NA	NA	NA	NA	NA	NA	NA	NA	NA	NA	NA	NA	NA					NA
P035	NYGC	Heart	Disease	AveolarInjury	COVID pneumonia and lymphoma	4	NA	1470	Y	N	N	Y	N	Y	Y	N	N	N	N	N	Lymphoma	73	F	Hispanic	N	38	Y	N	Y	DM2 and HTN and Asthma and Hyperlipis and Cirrhosis and Lymphoma	ABX	4	4	4	123	867	NA	17.5	9	79					NA
P050	NYGC	Heart	NA	NA	NA	NA	NA	NA	NA	NA	NA	NA	NA	NA	NA	NA	NA	NA	NA	NA	NA	NA	NA	NA	NA	NA	NA	NA	NA	NA	NA	NA	NA	NA	NA	NA	NA	NA	NA	NA					NA
P051	NYGC	Heart	NA	NA	NA	NA	NA	NA	NA	NA	NA	NA	NA	NA	NA	NA	NA	NA	NA	NA	NA	NA	NA	NA	NA	NA	NA	NA	NA	NA	NA	NA	NA	NA	NA	NA	NA	NA	NA	NA					NA
P004	NYGC	Kidney	Disease	NA	ARDS and bacterial pneumonia	8	21	2100	FOCAL	Y	Y	N	Y	RARE	N	Y	N	Y	N	Y	Bacillary pneumonia	79	M	White	Former	37.5	N	Y	Y	Pre-Diabetes and Obesity HTN	HC and ABX	7	8	NA	321	1666	NA	10.3	5.3	89					NA
P006	NYGC	Kidney	Disease	ARDS	ARDS	9	15	2400	Y	N	N	Y	Y	N	Y	FOCAL	N	Y	Y	N	Lung Infarct	34	M	White	N	38.6	Y	Y	Y	DM2	HC and ABX	7	17	NA	143	1100	NA	7	2.3	82.3					NA
P007	NYGC	Kidney	Disease	ARDS	ARDS	5	21	2100	FOCAL	N	N	N	Y	Y	Y	Y	N	Y	N	Y	Lung Infarct	69	M	Black	N	38.1	Y	Y	Y	AML and DM2	HC and ABX	0	13	NA	15	NA	NA	0.5	82.6	6.8					NA
P008	NYGC	Kidney	Disease	AveolarInjury	ARDS	8	15	3110	Y	N	Y	N	Y	Y	N	Y	N	Y	N	Y	N	46	M	Black	Former	38.2	N	Y	Y	DM2 and HTN and Asthma	Argatroban and Heparin and HC and ABX	7	9	NA	154	2394	45396	7.5	13.6	79					NA
P009	NYGC	Kidney	Disease	ARDS	ARDS	7	30	2020	NO	N	N	N	Y	FOCAL	N	Y	Y	N	N	Y	Calcified granulomas	91	M	White	NA	39	N	N	Y	cancerD and HTN and ALZ	Anticoagulation and HC and ABX	0	7	NA	98	1921	NA	4.2	20.7	57.5					NA
P010	NYGC	Kidney	Disease	ARDS	COVID pneumonia	5	19	1550	Y	FOCAL	FOCAL	N	FOCAL	Y	Y	Y	N	Y	N	FOCAL	N	56	F	White	N	Reported	Y	Y	Y	DM2 and HTN and Sickle cell	HC and ABX	0	11	NA	400	33122	NA	9.5	23	68					NA
P012	NYGC	Kidney	Disease	ARDS	COVID pneumonia	6	16	1600	NO	Y	Y	Y	FOCAL	FOCAL	Y	Y	Y	N	N	Y	Microscopic stage 4 cholangiocarcinoma	58	M	White	N	36.5	Y	Y	Y	DM2 and HTN and cancerD and Cholangiocancerrcinoma	enoxaparin/heparin HC and ABX	0	21	NA	92	3154	NA	29.1	1	80.7					NA
P015	NYGC	Kidney	Disease	NA	Saddle embolus	0	16	1450	CHRONIC	N	Y	N	Y	N	Y	FOCAL	Y	N	Y	Y	Saddle embolus	47	M	White	N	Reported	Y	Y	N	N	none	0	21	NA	NA	NA	NA	NA	NA	NA					NA
P017	NYGC	Kidney	Disease	ARDS	ARDS	9	19	1240	CHRONIC	N	Y	N	Y	FOCAL	Y	Y	N	Y	FOCAL	Y	Lung Infarct	87	F	Hispanic	N	38.3	N	Y	Y	DM2 and cancerD and Dementia	enoxaparin and ABX	0	12	NA	82	5325	NA	4.9	34.7	63					NA
P018	NYGC	Kidney	Disease	ARDS	ARDS	21	16	1540	N	Y	Y	N	Y	N	N	N	N	MARKED	Y	Y	Lung Infarct	70	F	Hispanic	N	37	N	Y	N	Pre-diabetes	enoxaparin and HC and ABX	24	26	NA	285	908	10637	9.7	10.3	83.2					Lethargy and HbA1c 6.5
P021	NYGC	Kidney	Disease	ARDS	Hemorrhagic stroke and ARDS	18	15	1700	Y	FOCAL	FOCAL	Y	Y	Y	Y	Y	N	Y	Y	Y	Emphysmea and Bibasilar homeycomb lung	69	M	White	Former	38.8	Y	Y	Y	HTN and Hyperlipidemia and Obesity and Diabetes	enoxaparin and HC and ABX	17	32	NA	250	32219	NA	11.1	6.6	88.7					HbA1c=7.0
P022	NYGC	Kidney	Disease	ARDS	COVID pneumonia and urosepsis	11	21	2030	N	Y	FOCAL	N	Y	N	N	FOCAL	N	N	Y	FOCAL	Emphysema and Fibrosis and Bacillary bronchopneumonia aspiration	92	M	White	Former	36.1	N	N	Y	HTN and hyperlipidemia and CVA	ABX	0	11	NA	137	2912	NA	14.1	5.8	91.8					NA
P023	NYGC	Kidney	Disease	ARDS	Hemorrhagic stroke and ARDS	25	22	2455	Y	N	FOCAL	N	Y	Y	N	FOCAL	N	Y	Y	N	Abscess and Fibrosis	58	M	Hispanic	Former	37.1	Y	Y	Y	HTN and DM2 and cancerD	heparin and Steroids and HC and ABX	25	33	NA	166	2000	NA	21.8	4.8	90.1					NA
P024	NYGC	Kidney	Disease	ARDS	COVID pneumonia	50	24	1670	Y	N	Y	N	Y	Y	Y	Y	N	BIZARRE	Y	Y	NA	71	F	White	NA	39	Y	Y	Y	AML and HTN	enoxaparin and HC and ABX	13	49	42	198	1161	NA	0.3	88	12					NA
P025	NYGC	Kidney	Disease	ARDS	COVID pneumonia	24	12	1680	Y	N	N	N	N	Y	Y	Y	Y	N	N	N	NA	87	M	Asian	N	38.6	Y	Y	Y	HTN and DM2 and Dementia	enoxaparin and ABX	0	5	5	237	2012	NA	6.8	5.4	89.6					NA
P026	NYGC	Kidney	Disease	ARDS	ARDS	23	NA	2010	Y	Y	N	N	N	N	N	Y	N	Y	N	Y	NA	58	M	Asian	N	Y	Y	Y	Y	HTN and Pre-diabetes and Hyperlipidemia	enoxaparin and HC and ABX	0	23	23	176	1192	NA	11.7	3	89.5					NA
P026	NYGC	Kidney	Disease	ARDS	ARDS	23	NA	2010	Y	Y	N	N	N	N	N	Y	N	Y	N	Y	NA	58	M	Asian	N	Y	Y	Y	Y	HTN and Pre-diabetes and Hyperlipidemia	enoxaparin and HC and ABX	0	23	23	176	1192	NA	11.7	3	89.5					NA
P028	NYGC	Kidney	Disease	ARDS	COVID pneumonia	5	NA	2520	Y	Y	N	N	N	N	Y	N	N	Y	Y	Y	Abscess and PTX and Acute pneumonia	61	M	Hispanic	N	reported	N	Y	N	N	heparin and HC and ABX	32	36	36	348	4848	NA	15.8	0.9	97.1					NA
P030	NYGC	Kidney	Disease	ARDS	ARDS	35	NA	2090	Y	N	Y	N	Y	N	N	N	N	BIZARRE	Y	Y	Lung Infarct and abscess	52	M	NA	N	39	Y	Y	Y	Hyperlipidemia and DM2 and cancerD	enoxaparin and HC and ABX	29	35	35	126	5128	NA	11.5	0.5	91.7					NA
P032	NYGC	Kidney	Disease	ARDS	Pneumonia and carcinoma	1	NA	1150	Y	N	Y	N	FOCAL	Y	Y	N	N	N	N	N	Fibrosis and Fungal tracheitis and Edema and Lung Infarct	71	F	White	Former	36.6	Y	Y	Y	HTN and DM2 and COPD and cancerD and Breast cancer and Endometrial cancer	ABX	0	30	1	262	5799	NA	13.1	2.8	88.3					Smoke 60 p-y
P033	NYGC	Kidney	Disease	NA	COVID and multiorgan	51	NA	1700	Y	FOCAL	Y	N	Y	Y	Y	FOCAL	N	Y	N	N	Lung Infarct	66	F	Hispanic	N	y	Y	Y	Y	cancerD and HTN and DM2 and Hyperlipidemia and Asthma	ABX	32	55	51	268	8486	NA	8.2	18.7	74.4					NA
P034	NYGC	Kidney	Disease	ARDS	COVID pneumonia	1	NA	1200	Y	Y	N	Y	FOCAL	N	N	Y	Y	N	N	N	Focal and Chronic aspiration	72	F	White	N	36.7	N	Y	Y	COPD and uterine cancer	xarelto and ABX	1	7	1	172	452	NA	9.68	53	41					NA
P049	NYGC	Kidney	NA	NA	NA	NA	NA	NA	NA	NA	NA	NA	NA	NA	NA	NA	NA	NA	NA	NA	NA	NA	NA	NA	NA	NA	NA	NA	NA	NA	NA	NA	NA	NA	NA	NA	NA	NA	NA	NA					NA
P035	NYGC	Kidney	Disease	AveolarInjury	COVID pneumonia and lymphoma	4	NA	1470	Y	N	N	Y	N	Y	Y	N	N	N	N	N	Lymphoma	73	F	Hispanic	N	38	Y	N	Y	DM2 and HTN and Asthma and Hyperlipis and Cirrhosis and Lymphoma	ABX	4	4	4	123	867	NA	17.5	9	79					NA
P050	NYGC	Kidney	NA	NA	NA	NA	NA	NA	NA	NA	NA	NA	NA	NA	NA	NA	NA	NA	NA	NA	NA	NA	NA	NA	NA	NA	NA	NA	NA	NA	NA	NA	NA	NA	NA	NA	NA	NA	NA	NA					NA
P051	NYGC	Kidney	NA	NA	NA	NA	NA	NA	NA	NA	NA	NA	NA	NA	NA	NA	NA	NA	NA	NA	NA	NA	NA	NA	NA	NA	NA	NA	NA	NA	NA	NA	NA	NA	NA	NA	NA	NA	NA	NA					NA
P004	NYGC	Liver	Disease	NA	ARDS and bacterial pneumonia	8	21	2100	FOCAL	Y	Y	N	Y	RARE	N	Y	N	Y	N	Y	Bacillary pneumonia	79	M	White	Former	37.5	N	Y	Y	Pre-Diabetes and Obesity HTN	HC and ABX	7	8	NA	321	1666	NA	10.3	5.3	89					NA
P006	NYGC	Liver	Disease	ARDS	ARDS	9	15	2400	Y	N	N	Y	Y	N	Y	FOCAL	N	Y	Y	N	Lung Infarct	34	M	White	N	38.6	Y	Y	Y	DM2	HC and ABX	7	17	NA	143	1100	NA	7	2.3	82.3					NA
P007	NYGC	Liver	Disease	ARDS	ARDS	5	21	2100	FOCAL	N	N	N	Y	Y	Y	Y	N	Y	N	Y	Lung Infarct	69	M	Black	N	38.1	Y	Y	Y	AML and DM2	HC and ABX	0	13	NA	15	NA	NA	0.5	82.6	6.8					NA
P008	NYGC	Liver	Disease	AveolarInjury	ARDS	8	15	3110	Y	N	Y	N	Y	Y	N	Y	N	Y	N	Y	N	46	M	Black	Former	38.2	N	Y	Y	DM2 and HTN and Asthma	Argatroban and Heparin and HC and ABX	7	9	NA	154	2394	45396	7.5	13.6	79					NA
P009	NYGC	Liver	Disease	ARDS	ARDS	7	30	2020	NO	N	N	N	Y	FOCAL	N	Y	Y	N	N	Y	Calcified granulomas	91	M	White	NA	39	N	N	Y	cancerD and HTN and ALZ	Anticoagulation and HC and ABX	0	7	NA	98	1921	NA	4.2	20.7	57.5					NA
P010	NYGC	Liver	Disease	ARDS	COVID pneumonia	5	19	1550	Y	FOCAL	FOCAL	N	FOCAL	Y	Y	Y	N	Y	N	FOCAL	N	56	F	White	N	Reported	Y	Y	Y	DM2 and HTN and Sickle cell	HC and ABX	0	11	NA	400	33122	NA	9.5	23	68					NA
P012	NYGC	Liver	Disease	ARDS	COVID pneumonia	6	16	1600	NO	Y	Y	Y	FOCAL	FOCAL	Y	Y	Y	N	N	Y	Microscopic stage 4 cholangiocarcinoma	58	M	White	N	36.5	Y	Y	Y	DM2 and HTN and cancerD and Cholangiocancerrcinoma	enoxaparin/heparin HC and ABX	0	21	NA	92	3154	NA	29.1	1	80.7					NA
P015	NYGC	Liver	Disease	NA	Saddle embolus	0	16	1450	CHRONIC	N	Y	N	Y	N	Y	FOCAL	Y	N	Y	Y	Saddle embolus	47	M	White	N	Reported	Y	Y	N	N	none	0	21	NA	NA	NA	NA	NA	NA	NA					NA
P017	NYGC	Liver	Disease	ARDS	ARDS	9	19	1240	CHRONIC	N	Y	N	Y	FOCAL	Y	Y	N	Y	FOCAL	Y	Lung Infarct	87	F	Hispanic	N	38.3	N	Y	Y	DM2 and cancerD and Dementia	enoxaparin and ABX	0	12	NA	82	5325	NA	4.9	34.7	63					NA
P018	NYGC	Liver	Disease	ARDS	ARDS	21	16	1540	N	Y	Y	N	Y	N	N	N	N	MARKED	Y	Y	Lung Infarct	70	F	Hispanic	N	37	N	Y	N	Pre-diabetes	enoxaparin and HC and ABX	24	26	NA	285	908	10637	9.7	10.3	83.2					Lethargy and HbA1c 6.5
P021	NYGC	Liver	Disease	ARDS	Hemorrhagic stroke and ARDS	18	15	1700	Y	FOCAL	FOCAL	Y	Y	Y	Y	Y	N	Y	Y	Y	Emphysmea and Bibasilar homeycomb lung	69	M	White	Former	38.8	Y	Y	Y	HTN and Hyperlipidemia and Obesity and Diabetes	enoxaparin and HC and ABX	17	32	NA	250	32219	NA	11.1	6.6	88.7					HbA1c=7.0
P022	NYGC	Liver	Disease	ARDS	COVID pneumonia and urosepsis	11	21	2030	N	Y	FOCAL	N	Y	N	N	FOCAL	N	N	Y	FOCAL	Emphysema and Fibrosis and Bacillary bronchopneumonia aspiration	92	M	White	Former	36.1	N	N	Y	HTN and hyperlipidemia and CVA	ABX	0	11	NA	137	2912	NA	14.1	5.8	91.8					NA
P023	NYGC	Liver	Disease	ARDS	Hemorrhagic stroke and ARDS	25	22	2455	Y	N	FOCAL	N	Y	Y	N	FOCAL	N	Y	Y	N	Abscess and Fibrosis	58	M	Hispanic	Former	37.1	Y	Y	Y	HTN and DM2 and cancerD	heparin and Steroids and HC and ABX	25	33	NA	166	2000	NA	21.8	4.8	90.1					NA
P024	NYGC	Liver	Disease	ARDS	COVID pneumonia	50	24	1670	Y	N	Y	N	Y	Y	Y	Y	N	BIZARRE	Y	Y	NA	71	F	White	NA	39	Y	Y	Y	AML and HTN	enoxaparin and HC and ABX	13	49	42	198	1161	NA	0.3	88	12					NA
P025	NYGC	Liver	Disease	ARDS	COVID pneumonia	24	12	1680	Y	N	N	N	N	Y	Y	Y	Y	N	N	N	NA	87	M	Asian	N	38.6	Y	Y	Y	HTN and DM2 and Dementia	enoxaparin and ABX	0	5	5	237	2012	NA	6.8	5.4	89.6					NA
P026	NYGC	Liver	Disease	ARDS	ARDS	23	NA	2010	Y	Y	N	N	N	N	N	Y	N	Y	N	Y	NA	58	M	Asian	N	Y	Y	Y	Y	HTN and Pre-diabetes and Hyperlipidemia	enoxaparin and HC and ABX	0	23	23	176	1192	NA	11.7	3	89.5					NA
P027	NYGC	Liver	Disease	NA	ARDS	12	NA	NA	NA	NA	NA	NA	NA	NA	NA	NA	NA	NA	NA	NA	NA	77	M	NA	Current	Y	Y	Y	Y	MI and HTN and Hyperlipidemia and Pre-diabetes and Prostate cancer	enoxaparin and ABX	0	12	12	304	14275	NA	11.4	4.3	87.5					presumptive swab and ihc neg
P028	NYGC	Liver	Disease	ARDS	COVID pneumonia	5	NA	2520	Y	Y	N	N	N	N	Y	N	N	Y	Y	Y	Abscess and PTX and Acute pneumonia	61	M	Hispanic	N	reported	N	Y	N	N	heparin and HC and ABX	32	36	36	348	4848	NA	15.8	0.9	97.1					NA
P030	NYGC	Liver	Disease	ARDS	ARDS	35	NA	2090	Y	N	Y	N	Y	N	N	N	N	BIZARRE	Y	Y	Lung Infarct and abscess	52	M	NA	N	39	Y	Y	Y	Hyperlipidemia and DM2 and cancerD	enoxaparin and HC and ABX	29	35	35	126	5128	NA	11.5	0.5	91.7					NA
P032	NYGC	Liver	Disease	ARDS	Pneumonia and carcinoma	1	NA	1150	Y	N	Y	N	FOCAL	Y	Y	N	N	N	N	N	Fibrosis and Fungal tracheitis and Edema and Lung Infarct	71	F	White	Former	36.6	Y	Y	Y	HTN and DM2 and COPD and cancerD and Breast cancer and Endometrial cancer	ABX	0	30	1	262	5799	NA	13.1	2.8	88.3					Smoke 60 p-y
P033	NYGC	Liver	Disease	NA	COVID and multiorgan	51	NA	1700	Y	FOCAL	Y	N	Y	Y	Y	FOCAL	N	Y	N	N	Lung Infarct	66	F	Hispanic	N	y	Y	Y	Y	cancerD and HTN and DM2 and Hyperlipidemia and Asthma	ABX	32	55	51	268	8486	NA	8.2	18.7	74.4					NA
P034	NYGC	Liver	Disease	ARDS	COVID pneumonia	1	NA	1200	Y	Y	N	Y	FOCAL	N	N	Y	Y	N	N	N	Focal and Chronic aspiration	72	F	White	N	36.7	N	Y	Y	COPD and uterine cancer	xarelto and ABX	1	7	1	172	452	NA	9.68	53	41					NA
P049	NYGC	Liver	NA	NA	NA	NA	NA	NA	NA	NA	NA	NA	NA	NA	NA	NA	NA	NA	NA	NA	NA	NA	NA	NA	NA	NA	NA	NA	NA	NA	NA	NA	NA	NA	NA	NA	NA	NA	NA	NA					NA
P035	NYGC	Liver	Disease	AveolarInjury	COVID pneumonia and lymphoma	4	NA	1470	Y	N	N	Y	N	Y	Y	N	N	N	N	N	Lymphoma	73	F	Hispanic	N	38	Y	N	Y	DM2 and HTN and Asthma and Hyperlipis and Cirrhosis and Lymphoma	ABX	4	4	4	123	867	NA	17.5	9	79					NA
P050	NYGC	Liver	NA	NA	NA	NA	NA	NA	NA	NA	NA	NA	NA	NA	NA	NA	NA	NA	NA	NA	NA	NA	NA	NA	NA	NA	NA	NA	NA	NA	NA	NA	NA	NA	NA	NA	NA	NA	NA	NA					NA
P051	NYGC	Liver	NA	NA	NA	NA	NA	NA	NA	NA	NA	NA	NA	NA	NA	NA	NA	NA	NA	NA	NA	NA	NA	NA	NA	NA	NA	NA	NA	NA	NA	NA	NA	NA	NA	NA	NA	NA	NA	NA					NA
P004	NYGC	Lung	Disease	NA	ARDS and bacterial pneumonia	8	21	2100	FOCAL	Y	Y	N	Y	RARE	N	Y	N	Y	N	Y	Bacillary pneumonia	79	M	White	Former	37.5	N	Y	Y	Pre-Diabetes and Obesity HTN	HC and ABX	7	8	NA	321	1666	NA	10.3	5.3	89					NA
P006	MSKCC	Lung	Disease	ARDS	ARDS	9	15	2400	Y	N	N	Y	Y	N	Y	FOCAL	N	Y	Y	N	Lung Infarct	34	M	White	N	38.6	Y	Y	Y	DM2	HC and ABX	7	17	NA	143	1100	NA	7	2.3	82.3					NA
P007	NYGC	Lung	Disease	ARDS	ARDS	5	21	2100	FOCAL	N	N	N	Y	Y	Y	Y	N	Y	N	Y	Lung Infarct	69	M	Black	N	38.1	Y	Y	Y	AML and DM2	HC and ABX	0	13	NA	15	NA	NA	0.5	82.6	6.8					NA
P008	NYGC	Lung	Disease	AveolarInjury	ARDS	8	15	3110	Y	N	Y	N	Y	Y	N	Y	N	Y	N	Y	N	46	M	Black	Former	38.2	N	Y	Y	DM2 and HTN and Asthma	Argatroban and Heparin and HC and ABX	7	9	NA	154	2394	45396	7.5	13.6	79					NA
P009	NYGC	Lung	Disease	ARDS	ARDS	7	30	2020	NO	N	N	N	Y	FOCAL	N	Y	Y	N	N	Y	Calcified granulomas	91	M	White	NA	39	N	N	Y	cancerD and HTN and ALZ	Anticoagulation and HC and ABX	0	7	NA	98	1921	NA	4.2	20.7	57.5					NA
P010	NYGC	Lung	Disease	ARDS	COVID pneumonia	5	19	1550	Y	FOCAL	FOCAL	N	FOCAL	Y	Y	Y	N	Y	N	FOCAL	N	56	F	White	N	Reported	Y	Y	Y	DM2 and HTN and Sickle cell	HC and ABX	0	11	NA	400	33122	NA	9.5	23	68					NA
P011	MSKCC	Lung	Disease	ARDS	COVID pneumonia	25	8	NA	Y	Y	Y	NA	Y	Y	Y	Y	N	Y	FOCAL	Y	Lung Infarct	75	M	White	N	N	Y	Y	Y	HTN and Lung cancer	Enoxaparin and HC and ABX	25	32	NA	268	7192	15032	4.6	7.5	88.2	77	26.8	0.67	42	NA
P011	NYGC	Lung	Disease	ARDS	COVID pneumonia	25	8	NA	Y	Y	Y	NA	Y	Y	Y	Y	N	Y	FOCAL	Y	Lung Infarct	75	M	White	N	N	Y	Y	Y	HTN and Lung cancer	Enoxaparin and HC and ABX	25	32	NA	268	7192	15032	4.6	7.5	88.2					NA
P012	MSKCC	Lung	Disease	ARDS	COVID pneumonia	6	16	1600	NO	Y	Y	Y	FOCAL	FOCAL	Y	Y	Y	N	N	Y	Microscopic stage 4 cholangiocarcinoma	58	M	White	N	36.5	Y	Y	Y	DM2 and HTN and cancerD and Cholangiocancerrcinoma	enoxaparin/heparin HC and ABX	0	21	NA	92	3154	NA	29.1	1	80.7					NA
P012	NYGC	Lung	Disease	ARDS	COVID pneumonia	6	16	1600	NO	Y	Y	Y	FOCAL	FOCAL	Y	Y	Y	N	N	Y	Microscopic stage 4 cholangiocarcinoma	58	M	White	N	36.5	Y	Y	Y	DM2 and HTN and cancerD and Cholangiocancerrcinoma	enoxaparin/heparin HC and ABX	0	21	NA	92	3154	NA	29.1	1	80.7					NA
P013	MSKCC	Lung	Disease	ARDS	ARDS	21	12	NA	Y	MULTIFOCAL	FOCAL	Y	Y	Y	Y	FOCAL	Y	N	N	N	Metapneumovirus	64	M	White	NA	37	Y	Y	Y	DM2 and ESRD and HTN	heparin and HC and ABX	0	14	NA	263	944	NA	6.7	5.1	82.2		18.9	6.3	49	NA
P013	NYGC	Lung	Disease	ARDS	ARDS	21	12	NA	Y	MULTIFOCAL	FOCAL	Y	Y	Y	Y	FOCAL	Y	N	N	N	Metapneumovirus	64	M	White	NA	37	Y	Y	Y	DM2 and ESRD and HTN	heparin and HC and ABX	0	14	NA	263	944	NA	6.7	5.1	82.2					NA
P015	MSKCC	Lung	Disease	NA	Saddle embolus	0	16	1450	CHRONIC	N	Y	N	Y	N	Y	FOCAL	Y	N	Y	Y	Saddle embolus	47	M	White	N	Reported	Y	Y	N	N	none	0	21	NA	NA	NA	NA	NA	NA	NA					NA
P015	NYGC	Lung	Disease	NA	Saddle embolus	0	16	1450	CHRONIC	N	Y	N	Y	N	Y	FOCAL	Y	N	Y	Y	Saddle embolus	47	M	White	N	Reported	Y	Y	N	N	none	0	21	NA	NA	NA	NA	NA	NA	NA					NA
P017	MSKCC	Lung	Disease	ARDS	ARDS	9	19	1240	CHRONIC	N	Y	N	Y	FOCAL	Y	Y	N	Y	FOCAL	Y	Lung Infarct	87	F	Hispanic	N	38.3	N	Y	Y	DM2 and cancerD and Dementia	enoxaparin and ABX	0	12	NA	82	5325	NA	4.9	34.7	63					NA
P017	NYGC	Lung	Disease	ARDS	ARDS	9	19	1240	CHRONIC	N	Y	N	Y	FOCAL	Y	Y	N	Y	FOCAL	Y	Lung Infarct	87	F	Hispanic	N	38.3	N	Y	Y	DM2 and cancerD and Dementia	enoxaparin and ABX	0	12	NA	82	5325	NA	4.9	34.7	63					NA
P018	NYGC	Lung	Disease	ARDS	ARDS	21	16	1540	N	Y	Y	N	Y	N	N	N	N	MARKED	Y	Y	Lung Infarct	70	F	Hispanic	N	37	N	Y	N	Pre-diabetes	enoxaparin and HC and ABX	24	26	NA	285	908	10637	9.7	10.3	83.2					Lethargy and HbA1c 6.5
P020	NYGC	Lung	Disease	ARDS	COVID pneumonia and heart failure	52	15	NA	Y	N	Y	N	Y	Y	N	Y	Y	N	N	N	Lung Infarct	30	F	Black	NA	NA	NA	Y	Y	Pulmonary valve atresia and Diabetes	argatroban and ABX and anakinra	12	12	NA	137	1803	10387	13.3	13.6	72.8					NA
P021	NYGC	Lung	Disease	ARDS	Hemorrhagic stroke and ARDS	18	15	1700	Y	FOCAL	FOCAL	Y	Y	Y	Y	Y	N	Y	Y	Y	Emphysmea and Bibasilar homeycomb lung	69	M	White	Former	38.8	Y	Y	Y	HTN and Hyperlipidemia and Obesity and Diabetes	enoxaparin and HC and ABX	17	32	NA	250	32219	NA	11.1	6.6	88.7					HbA1c=7.0
P022	NYGC	Lung	Disease	ARDS	COVID pneumonia and urosepsis	11	21	2030	N	Y	FOCAL	N	Y	N	N	FOCAL	N	N	Y	FOCAL	Emphysema and Fibrosis and Bacillary bronchopneumonia aspiration	92	M	White	Former	36.1	N	N	Y	HTN and hyperlipidemia and CVA	ABX	0	11	NA	137	2912	NA	14.1	5.8	91.8					NA
P023	NYGC	Lung	Disease	ARDS	Hemorrhagic stroke and ARDS	25	22	2455	Y	N	FOCAL	N	Y	Y	N	FOCAL	N	Y	Y	N	Abscess and Fibrosis	58	M	Hispanic	Former	37.1	Y	Y	Y	HTN and DM2 and cancerD	heparin and Steroids and HC and ABX	25	33	NA	166	2000	NA	21.8	4.8	90.1					NA
P024	NYGC	Lung	Disease	ARDS	COVID pneumonia	50	24	1670	Y	N	Y	N	Y	Y	Y	Y	N	BIZARRE	Y	Y	NA	71	F	White	NA	39	Y	Y	Y	AML and HTN	enoxaparin and HC and ABX	13	49	42	198	1161	NA	0.3	88	12					NA
P025	NYGC	Lung	Disease	ARDS	COVID pneumonia	24	12	1680	Y	N	N	N	N	Y	Y	Y	Y	N	N	N	NA	87	M	Asian	N	38.6	Y	Y	Y	HTN and DM2 and Dementia	enoxaparin and ABX	0	5	5	237	2012	NA	6.8	5.4	89.6					NA
P026	NYGC	Lung	Disease	ARDS	ARDS	23	NA	2010	Y	Y	N	N	N	N	N	Y	N	Y	N	Y	NA	58	M	Asian	N	Y	Y	Y	Y	HTN and Pre-diabetes and Hyperlipidemia	enoxaparin and HC and ABX	0	23	23	176	1192	NA	11.7	3	89.5					NA
P027	NYGC	Lung	Disease	NA	ARDS	12	NA	NA	NA	NA	NA	NA	NA	NA	NA	NA	NA	NA	NA	NA	NA	77	M	NA	Current	Y	Y	Y	Y	MI and HTN and Hyperlipidemia and Pre-diabetes and Prostate cancer	enoxaparin and ABX	0	12	12	304	14275	NA	11.4	4.3	87.5					presumptive swab and ihc neg
P028	NYGC	Lung	Disease	ARDS	COVID pneumonia	5	NA	2520	Y	Y	N	N	N	N	Y	N	N	Y	Y	Y	Abscess and PTX and Acute pneumonia	61	M	Hispanic	N	reported	N	Y	N	N	heparin and HC and ABX	32	36	36	348	4848	NA	15.8	0.9	97.1					NA
P030	NYGC	Lung	Disease	ARDS	ARDS	35	NA	2090	Y	N	Y	N	Y	N	N	N	N	BIZARRE	Y	Y	Lung Infarct and abscess	52	M	NA	N	39	Y	Y	Y	Hyperlipidemia and DM2 and cancerD	enoxaparin and HC and ABX	29	35	35	126	5128	NA	11.5	0.5	91.7					NA
P032	NYGC	Lung	Disease	ARDS	Pneumonia and carcinoma	1	NA	1150	Y	N	Y	N	FOCAL	Y	Y	N	N	N	N	N	Fibrosis and Fungal tracheitis and Edema and Lung Infarct	71	F	White	Former	36.6	Y	Y	Y	HTN and DM2 and COPD and cancerD and Breast cancer and Endometrial cancer	ABX	0	30	1	262	5799	NA	13.1	2.8	88.3					Smoke 60 p-y
P033	NYGC	Lung	Disease	NA	COVID and multiorgan	51	NA	1700	Y	FOCAL	Y	N	Y	Y	Y	FOCAL	N	Y	N	N	Lung Infarct	66	F	Hispanic	N	y	Y	Y	Y	cancerD and HTN and DM2 and Hyperlipidemia and Asthma	ABX	32	55	51	268	8486	NA	8.2	18.7	74.4					NA
P034	NYGC	Lung	Disease	ARDS	COVID pneumonia	1	NA	1200	Y	Y	N	Y	FOCAL	N	N	Y	Y	N	N	N	Focal and Chronic aspiration	72	F	White	N	36.7	N	Y	Y	COPD and uterine cancer	xarelto and ABX	1	7	1	172	452	NA	9.68	53	41					NA
P049	NYGC	Lung	NA	NA	NA	NA	NA	NA	NA	NA	NA	NA	NA	NA	NA	NA	NA	NA	NA	NA	NA	NA	NA	NA	NA	NA	NA	NA	NA	NA	NA	NA	NA	NA	NA	NA	NA	NA	NA	NA					NA
P035	NYGC	Lung	Disease	AveolarInjury	COVID pneumonia and lymphoma	4	NA	1470	Y	N	N	Y	N	Y	Y	N	N	N	N	N	Lymphoma	73	F	Hispanic	N	38	Y	N	Y	DM2 and HTN and Asthma and Hyperlipis and Cirrhosis and Lymphoma	ABX	4	4	4	123	867	NA	17.5	9	79					NA
P050	NYGC	Lung	NA	NA	NA	NA	NA	NA	NA	NA	NA	NA	NA	NA	NA	NA	NA	NA	NA	NA	NA	NA	NA	NA	NA	NA	NA	NA	NA	NA	NA	NA	NA	NA	NA	NA	NA	NA	NA	NA					NA
P051	NYGC	Lung	NA	NA	NA	NA	NA	NA	NA	NA	NA	NA	NA	NA	NA	NA	NA	NA	NA	NA	NA	NA	NA	NA	NA	NA	NA	NA	NA	NA	NA	NA	NA	NA	NA	NA	NA	NA	NA	NA					NA
P022	NYGC	Lymph Nodes	Disease	ARDS	COVID pneumonia and urosepsis	11	21	2030	N	Y	FOCAL	N	Y	N	N	FOCAL	N	N	Y	FOCAL	Emphysema and Fibrosis and Bacillary bronchopneumonia aspiration	92	M	White	Former	36.1	N	N	Y	HTN and hyperlipidemia and CVA	ABX	0	11	NA	137	2912	NA	14.1	5.8	91.8					NA
P023	NYGC	Lymph Nodes	Disease	ARDS	Hemorrhagic stroke and ARDS	25	22	2455	Y	N	FOCAL	N	Y	Y	N	FOCAL	N	Y	Y	N	Abscess and Fibrosis	58	M	Hispanic	Former	37.1	Y	Y	Y	HTN and DM2 and cancerD	heparin and Steroids and HC and ABX	25	33	NA	166	2000	NA	21.8	4.8	90.1					NA
P024	NYGC	Lymph Nodes	Disease	ARDS	COVID pneumonia	50	24	1670	Y	N	Y	N	Y	Y	Y	Y	N	BIZARRE	Y	Y	NA	71	F	White	NA	39	Y	Y	Y	AML and HTN	enoxaparin and HC and ABX	13	49	42	198	1161	NA	0.3	88	12					NA
P025	NYGC	Lymph Nodes	Disease	ARDS	COVID pneumonia	24	12	1680	Y	N	N	N	N	Y	Y	Y	Y	N	N	N	NA	87	M	Asian	N	38.6	Y	Y	Y	HTN and DM2 and Dementia	enoxaparin and ABX	0	5	5	237	2012	NA	6.8	5.4	89.6					NA
P026	NYGC	Lymph Nodes	Disease	ARDS	ARDS	23	NA	2010	Y	Y	N	N	N	N	N	Y	N	Y	N	Y	NA	58	M	Asian	N	Y	Y	Y	Y	HTN and Pre-diabetes and Hyperlipidemia	enoxaparin and HC and ABX	0	23	23	176	1192	NA	11.7	3	89.5					NA
P027	NYGC	Lymph Nodes	Disease	NA	ARDS	12	NA	NA	NA	NA	NA	NA	NA	NA	NA	NA	NA	NA	NA	NA	NA	77	M	NA	Current	Y	Y	Y	Y	MI and HTN and Hyperlipidemia and Pre-diabetes and Prostate cancer	enoxaparin and ABX	0	12	12	304	14275	NA	11.4	4.3	87.5					presumptive swab and ihc neg
P028	NYGC	Lymph Nodes	Disease	ARDS	COVID pneumonia	5	NA	2520	Y	Y	N	N	N	N	Y	N	N	Y	Y	Y	Abscess and PTX and Acute pneumonia	61	M	Hispanic	N	reported	N	Y	N	N	heparin and HC and ABX	32	36	36	348	4848	NA	15.8	0.9	97.1					NA
P030	NYGC	Lymph Nodes	Disease	ARDS	ARDS	35	NA	2090	Y	N	Y	N	Y	N	N	N	N	BIZARRE	Y	Y	Lung Infarct and abscess	52	M	NA	N	39	Y	Y	Y	Hyperlipidemia and DM2 and cancerD	enoxaparin and HC and ABX	29	35	35	126	5128	NA	11.5	0.5	91.7					NA
P032	NYGC	Lymph Nodes	Disease	ARDS	Pneumonia and carcinoma	1	NA	1150	Y	N	Y	N	FOCAL	Y	Y	N	N	N	N	N	Fibrosis and Fungal tracheitis and Edema and Lung Infarct	71	F	White	Former	36.6	Y	Y	Y	HTN and DM2 and COPD and cancerD and Breast cancer and Endometrial cancer	ABX	0	30	1	262	5799	NA	13.1	2.8	88.3					Smoke 60 p-y
P033	NYGC	Lymph Nodes	Disease	NA	COVID and multiorgan	51	NA	1700	Y	FOCAL	Y	N	Y	Y	Y	FOCAL	N	Y	N	N	Lung Infarct	66	F	Hispanic	N	y	Y	Y	Y	cancerD and HTN and DM2 and Hyperlipidemia and Asthma	ABX	32	55	51	268	8486	NA	8.2	18.7	74.4					NA
P034	NYGC	Lymph Nodes	Disease	ARDS	COVID pneumonia	1	NA	1200	Y	Y	N	Y	FOCAL	N	N	Y	Y	N	N	N	Focal and Chronic aspiration	72	F	White	N	36.7	N	Y	Y	COPD and uterine cancer	xarelto and ABX	1	7	1	172	452	NA	9.68	53	41					NA
P035	NYGC	Lymph Nodes	Disease	AveolarInjury	COVID pneumonia and lymphoma	4	NA	1470	Y	N	N	Y	N	Y	Y	N	N	N	N	N	Lymphoma	73	F	Hispanic	N	38	Y	N	Y	DM2 and HTN and Asthma and Hyperlipis and Cirrhosis and Lymphoma	ABX	4	4	4	123	867	NA	17.5	9	79					NA
P001	NYGC	NA	Disease	AveolarInjury	Respiratory failure and pneumonia	0	12	2100	Y	Y	Y	Y	N	Y	N	N	N	N	N	N	N	64	M	Hispanic	Former	38.6	N	Y	Y	Diabetes and HTN and cancerD	None	0	1	NA	173	NA	NA	17.4	8.1	83.8	53		0.2		NA
P002	NYGC	NA	Disease	ARDS	ARDS	5	12	2120	Y	Y	Y	Y	FOCAL	Y	Y	Y	Y	N	N	Y	N	73	M	Hispanic	NA	37.4	N	Y	Y	Pre-Diabetes and COPD	steroids and chloroquine and ABX	5	5	NA	234	NA	NA	11.4	6.6	82.8	108	20.67	0.93		NA
P003	NYGC	NA	Disease	ARDS	ARDS and acute myocardial infarction	0	18	1825	Y	Y	FOCAL	Y	FOCAL	Y	N	Y	Y	N	N	Y	N	71	M	Hispanic	NA	Reported	Y	Y	Y	Diabetes and HTN	None	0	5	NA	NA	NA	NA	NA	NA	NA					NA
P014	NYGC	NA	Disease	ARDS	ARDS	11	14	1930	Y	N	Y	N	Y	Y	Y	Y	N	Y	Y	Y	Lung Infarct	70	M	White	N	37	N	Y	Y	Arteritis	steroid and enoxaparin and HC and ABX	0	17	NA	81	NA	20000	23.6	1.9	96.1		8.88	0.37		NA
P016	NYGC	NA	Disease	ARDS	COVID pneumonia	0	15	1900	Y	Y	FOCAL	Y	N	Y	N	FOCAL	N	N	FOCAL	NA	N	64	M	White	Former	39	N	N	Y	Sleep apnea and cancerD	none	0	10	NA	NA	NA	NA	NA	NA	NA					NA
P019	NYGC	NA	Disease	ARDS	COVID pneumonia	2	15	2170	CHRONIC	N	Y	FOCAL	Y	Y	Y	Y	Y	N	N	Y	N	70	M	White	N	36.8	N	Y	NA	NA	enoxaparin and supportive	0	30	NA	172	12200	NA	6.5	6.5	88.3	31	11.04	0.16		NA
P029	NYGC	NA	Disease	ARDS	COVID pneumonia	NA	NA	1000	Y	Y	Y	N	Y	N	N	Y	Y	N	N	N	Chronic microaspiration	100	F	White	Former	N	Y	N	Y	HTN and Hyperlipidemia and COPD and RA and Lung cancer	enoxaparin and ABX	0	4	4	357	1620	NA	9.8	9.8	78.2		6.18	0.12		NA
P031	NYGC	NA	Disease	NA	Bacillary pneumonia	15	NA	1320	NA	NA	NA	NA	NA	NA	NA	NA	NA	NA	NA	NA	Lung Infarct	82	M	Asian	n	39.4	N	N	Y	HTN and Asthma	HC and ABX	0	22	15	137	3510	NA	4.2	16	69					presumptive swab negative
P036	NYGC	NA	Disease	NA	ARDS	NA	NA	2170	Y	Y	Y	N	N	Y	Y	Y	N	Y	N	Y	Embalmed and Fungus	NA	NA	NA	NA	NA	NA	NA	NA	NA	NA	NA	NA	NA	NA	NA	NA	NA	NA	NA					NA
P037	NYGC	NA	Disease	NA	ARDS	NA	NA	2140	Y	N	Y	N	Y	RARE	N	Y	Y	N	N	N	Aspiration acute and afop	82	M	NA	NA	38.7	NA	Y	Y	DM2 and HTN and Hyperlipid	ABX	NA	NA	NA	NA	NA	NA	NA	NA	NA		0.4	10.4		NA
P038	NYGC	NA	Disease	NA	CNS and COVID	30	NA	1540	NA	NA	NA	NA	NA	NA	NA	NA	NA	NA	NA	NA	NA	52	M	Black	Y	NA	NA	NA	Y	HTN and Hyperlipid and CVA	NA	trach	NA	30	NA	NA	NA	NA	NA	NA	41	1.2	41.75		30 p-y
P039	NYGC	NA	Disease	NA	ARDS	80	NA	2370	NA	NA	NA	NA	NA	NA	NA	NA	NA	NA	NA	NA	Bronchiectasis	61	M	na	N	NA	Y	Y	Y	DM and HTN and OSA and Burns	NA		NA	80	271	3864	NA	9.3	2.5	88	64	35.7	17.32	47	covid pos march and may, neg june
P040	NYGC	NA	Disease	NA	DIC	7	NA	NA	NA	NA	NA	NA	NA	NA	NA	NA	NA	NA	NA	NA	NA	71	F	NA	NA	NA	NA	NA	Y	Pancreatic cancer	NA	NA	NA	7	NA	754	NA	NA	NA	NA			11.82		post surgery COVID pos then negative
P041	NYGC	NA	Disease	NA	Hemopericardium and COVID	0	NA	1000	NA	NA	NA	NA	NA	NA	NA	NA	NA	NA	NA	NA	NA	46	F	Hispanic	NA	NA	NA	NA	Y	CHF and HTN and Hyperlipeidemia and DM and ESRD and CancerD	NA	0	19	0	NA	288	NA	9.2	16	73					adequate PLT mL
P042	NYGC	NA	Disease	NA	ARDS and liver failure and COVID	26	NA	2140	NA	NA	NA	NA	NA	NA	NA	NA	NA	NA	NA	NA	NA	53	M	Hispanic	N	38.6	N	Y	Y	Cirrhosis and HTN and DM2	NA	18	5	26	97	13461	NA	36	2	90	46	5.1	0.33	783	NA
P043	NYGC	NA	NA	NA	MI, CAD	NA	NA	NA	NA	NA	NA	NA	NA	NA	NA	NA	NA	NA	NA	NA	NA	NA	NA	NA	NA	NA	NA	NA	NA	NA	NA	NA	NA	NA	NA	NA	NA	NA	NA	NA	40	6.7	12	11.4	NA
P044	NYGC	NA	Disease	NA	Bacterial abscess pneumonia after COVID19	NA	NA	NA	NA	NA	NA	NA	NA	NA	NA	NA	NA	NA	NA	NA	NA	NA	NA	NA	NA	NA	NA	NA	NA	NA	NA	NA	NA	NA	NA	NA	NA	NA	NA	NA					Autcontrol20 88 post COVID in April
P055	NA	NA	Control	NA	non-COVID, pneumonia	2		1100	NA	NA	NA	NA	NA	NA	NA	NA	NA	NA	NA	NA	Pneumonia	82	M	Black	N	NA	NA	NA	NA	DM htn chf	NA	0	NA	2	NA	NA	NA	NA	NA	NA					NA
P056	NA	NA	Control	NA	non-COVID, acute MI	0		1330	NA	NA	NA	NA	NA	NA	NA	NA	NA	NA	NA	NA	Congestion	59	M	White	Current	NA	NA	NA	NA	CAD	NA	0	NA	0	NA	NA	NA	NA	NA	NA					NA
P057	NA	NA	Control	NA	non-COVID pneumonia	111		1460	NA	NA	NA	NA	NA	NA	NA	NA	NA	NA	NA	NA	NA	53	M	Black	N	NA	NA	NA	NA	obesity and htn and dm2 and cva	NA	0	NA	111	NA	NA	NA	NA	NA	NA					NA
P058	NA	NA	Control	NA	non-Covid aspiration of blood	0		NA	NA	NA	NA	NA	NA	NA	NA	NA	NA	NA	NA	NA	blood	86	M	White	N	NA	NA	NA	NA	htn cad stroke	NA	0	NA	0	NA	NA	NA	NA	NA	NA					NA
P059	NA	NA	Disease	NA	ARDS, Pseudomonas pneumonia, cirrhosis	42		2480	NA	NA	NA	NA	NA	NA	NA	NA	NA	NA	NA	NA	NA	55	M	na	NA	NA	NA	NA	NA	cirrhosis DM2	NA		NA	42	NA	NA	NA	NA	NA	NA					NA
P060	NA	NA	Disease	NA	ARDS and aspiration	34		1220	NA	NA	NA	NA	NA	NA	NA	NA	NA	NA	NA	NA	no thrombi	74	F	Hispanic	N	36.4	NA	NA	NA	dm2 htn cad breast ca valve disease dementia	NA	25	NA	34	NA	NA	NA	NA	NA	NA					NA
P061	NA	NA	Disease	NA	ARDS PNEUMONIA	25		1770	NA	NA	NA	NA	NA	NA	NA	NA	NA	NA	NA	NA	NA	77	M	White	N	NA	NA	NA	NA	DIABETES CHF CVA	NA	25	NA	25	NA	NA	NA	NA	NA	NA					NA
P062	NA	NA	Disease	NA	ARDS INFLUENZA	4		2060	NA	NA	NA	NA	NA	NA	NA	NA	NA	NA	NA	NA	NA	47	F	White	N	NA	NA	NA	NA	DM2 CKD HTN HYPOTHYROID OBESITY	NA	2	NA	4	NA	NA	NA	NA	NA	NA					NA
P063	NA	NA	Disease	NA	ARDS INFLUENZA	6		1600	NA	NA	NA	NA	NA	NA	NA	NA	NA	NA	NA	NA	NA	52	F	Hispanic	N	NA	NA	NA	NA	SLE ILD CIRRHOSIS	NA	0	NA	6	NA	NA	NA	NA	NA	NA					NA
P064	NA	NA	Disease	NA	PNEUMONIA INFLUENZA	17		1390	NA	NA	NA	NA	NA	NA	NA	NA	NA	NA	NA	NA	THROMBI	87	M	White	N	NA	NA	NA	NA	uc TIA	NA	0	NA	17	NA	NA	NA	NA	NA	NA					NA
P065	NA	NA	Disease	NA	PNEUMONIA INFLUENZA AND KLEBSIELLA	12		1450	NA	NA	NA	NA	NA	NA	NA	NA	NA	NA	NA	NA	NA	67	M	White	N	NA	NA	NA	NA	LYMPHOMA	NA	11	NA	12	NA	NA	NA	NA	NA	NA					NA
P066	NA	NA	Disease	NA	PNEUMONIA INFLUENZA (4 DAYS)	42		2550	NA	NA	NA	NA	NA	NA	NA	NA	NA	NA	NA	NA	NA	79	M	NA	Former	NA	NA	NA	NA	DM2 HTN COPD A-FIB CKD	NA	0	NA	42	NA	NA	NA	NA	NA	NA					NA
P067	NA	NA	Disease	NA	mi AND PNEUMONIA	2		840	NA	NA	NA	NA	NA	NA	NA	NA	NA	NA	NA	NA	NA	94	F	White	N	NA	NA	NA	NA	HTN CAD HYPERLIPID DEMENTIA	NA	0	NA	2	NA	NA	NA	NA	NA	NA					NA
P067	NA	NA	Disease	NA	pneumonia	10		1590	NA	NA	NA	NA	NA	NA	NA	NA	NA	NA	NA	NA	NA	60	M	Black	Former	NA	NA	NA	NA	Hemophilia cirrhosis esrd dm2 chf	NA	0	NA	10	NA	NA	NA	NA	NA	NA					NA
P068	NA	NA	Control	NA	unknown	donor lung	NA	NA	NA	NA	NA	NA	NA	NA	NA	NA	NA	NA	NA	NA	NA	NA	NA	NA	NA	NA	NA	NA	NA	NA	NA	NA	NA	NA	NA	NA	NA	NA	NA	NA					NA
P069	NA	NA	Control	NA	unknown	donor lung	NA	NA	NA	NA	NA	NA	NA	NA	NA	NA	NA	NA	NA	NA	NA	NA	NA	NA	NA	NA	NA	NA	NA	NA	NA	NA	NA	NA	NA	NA	NA	NA	NA	NA					NA
P070	NA	NA	Control	NA	unknown	donor lung	NA	NA	NA	NA	NA	NA	NA	NA	NA	NA	NA	NA	NA	NA	NA	NA	NA	NA	NA	NA	NA	NA	NA	NA	NA	NA	NA	NA	NA	NA	NA	NA	NA	NA					NA
P071	NA	NA	Control	NA	unknown	donor lung	NA	NA	NA	NA	NA	NA	NA	NA	NA	NA	NA	NA	NA	NA	NA	NA	NA	NA	NA	NA	NA	NA	NA	NA	NA	NA	NA	NA	NA	NA	NA	NA	NA	NA					NA
P072	NA	NA	Control	NA	unknown	donor lung	NA	NA	NA	NA	NA	NA	NA	NA	NA	NA	NA	NA	NA	NA	NA	NA	NA	NA	NA	NA	NA	NA	NA	NA	NA	NA	NA	NA	NA	NA	NA	NA	NA	NA					NA
P073	NA	NA	Control	NA	smoker based on histology	donor lung	NA	NA	NA	NA	NA	NA	NA	NA	NA	NA	NA	NA	NA	NA	NA	NA	NA	NA	NA	NA	NA	NA	NA	NA	NA	NA	NA	NA	NA	NA	NA	NA	NA	NA					NA
P074	NA	NA	Control	NA	smoker based on histology	donor lung	NA	NA	NA	NA	NA	NA	NA	NA	NA	NA	NA	NA	NA	NA	NA	NA	NA	NA	NA	NA	NA	NA	NA	NA	NA	NA	NA	NA	NA	NA	NA	NA	NA	NA					NA
P075	NA	NA	Control	NA	unknown	donor lung	NA	NA	NA	NA	NA	NA	NA	NA	NA	NA	NA	NA	NA	NA	NA	NA	NA	NA	NA	NA	NA	NA	NA	NA	NA	NA	NA	NA	NA	NA	NA	NA	NA	NA					NA
P076	NA	NA	Control	NA	unknown	donor lung	NA	NA	NA	NA	NA	NA	NA	NA	NA	NA	NA	NA	NA	NA	NA	NA	NA	NA	NA	NA	NA	NA	NA	NA	NA	NA	NA	NA	NA	NA	NA	NA	NA	NA					NA
P077	NA	NA	Control	NA	unknown	donor lung	NA	NA	NA	NA	NA	NA	NA	NA	NA	NA	NA	NA	NA	NA	NA	NA	NA	NA	NA	NA	NA	NA	NA	NA	NA	NA	NA	NA	NA	NA	NA	NA	NA	NA					NA
P078	NA	NA	Control	NA	smoker based on histology	donor lung	NA	NA	NA	NA	NA	NA	NA	NA	NA	NA	NA	NA	NA	NA	NA	NA	NA	NA	NA	NA	NA	NA	NA	NA	NA	NA	NA	NA	NA	NA	NA	NA	NA	NA					NA
P079	NA	NA	Control	NA	unknown	donor lung	NA	NA	NA	NA	NA	NA	NA	NA	NA	NA	NA	NA	NA	NA	NA	NA	NA	NA	NA	NA	NA	NA	NA	NA	NA	NA	NA	NA	NA	NA	NA	NA	NA	NA					NA
P080	NA	NA	Control	NA	smoker based on histology	donor lung	NA	NA	NA	NA	NA	NA	NA	NA	NA	NA	NA	NA	NA	NA	NA	NA	NA	NA	NA	NA	NA	NA	NA	NA	NA	NA	NA	NA	NA	NA	NA	NA	NA	NA					NA
P081	NA	NA	Control	NA	carcinoid tumor adjacent lung, mild COPD	adjacent lung	NA	NA	NA	NA	NA	NA	NA	NA	NA	NA	NA	NA	NA	NA	mild copd	75	M	White	Former	NA	NA	NA	NA	NA	NA	NA	NA	NA	NA	NA	NA	NA	NA	NA					NA
P082	NA	NA	Control	NA	pneumocytoma	adjacent lung	NA	NA	NA	NA	NA	NA	NA	NA	NA	NA	NA	NA	NA	NA	NA	56	F	White	na	NA	NA	NA	NA	NA	NA	NA	NA	NA	NA	NA	NA	NA	NA	NA					NA
P083	NA	NA	Control	NA	benign tumor	adjacent lung	NA	NA	NA	NA	NA	NA	NA	NA	NA	NA	NA	NA	NA	NA	NA	65	F	Hispanic	na	NA	NA	NA	NA	NA	NA	NA	NA	NA	NA	NA	NA	NA	NA	NA					NA
P084	NA	NA	Control	NA	hamartoma	adjacent lung	NA	NA	NA	NA	NA	NA	NA	NA	NA	NA	NA	NA	NA	NA	NA	61	F	White	na	NA	NA	NA	NA	NA	NA	NA	NA	NA	NA	NA	NA	NA	NA	NA					NA
P085	NA	NA	Control	NA	pneumoctyoma	adjacent lung	NA	NA	NA	NA	NA	NA	NA	NA	NA	NA	NA	NA	NA	NA	NA	50	F	White	N	NA	NA	NA	NA	NA	NA	NA	NA	NA	NA	NA	NA	NA	NA	NA					NA
P086	NA	NA	Control	NA	Abdominal bleeding, residual carcinoma	8	NA	1280	NA	NA	NA	NA	NA	NA	NA	NA	NA	NA	NA	NA	NA	66	M	Black	N	NA	NA	NA	NA	htn dm2 hyperlipidemia pancreatic ca	NA	3	NA	8	NA	NA	NA	NA	NA	NA					NA
P087	NA	NA	Control	NA	MI	2	NA	720	NA	NA	NA	NA	NA	NA	NA	NA	NA	NA	NA	NA	emphysema	74	F	Hispanic	N	NA	NA	NA	NA	dementia hyperlipidemia cad emphysema	NA	0	NA	2	NA	NA	NA	NA	NA	NA					NA
nl2	NA	NA	Control	NA	smoker based on histology	donor lung	NA	NA	NA	NA	NA	NA	NA	NA	NA	NA	NA	NA	NA	NA	NA	NA	NA	NA	NA	NA	NA	NA	NA	NA	NA	NA	NA	NA	NA	NA	NA	NA	NA	NA					NA
nl1966699	NA	NA	Control	NA	carcinoid tumor adjacent lung, mild COPD	adjacent lung	NA	NA	NA	NA	NA	NA	NA	NA	NA	NA	NA	NA	NA	NA	mild copd	75	M	White	Former	NA	NA	NA	NA	NA	NA	NA	NA	NA	NA	NA	NA	NA	NA	NA					NA
nl1947717	NA	NA	Control	NA	pneumocytoma	adjacent lung	NA	NA	NA	NA	NA	NA	NA	NA	NA	NA	NA	NA	NA	NA	NA	56	F	White	na	NA	NA	NA	NA	NA	NA	NA	NA	NA	NA	NA	NA	NA	NA	NA					NA
nl1940510	NA	NA	Control	NA	benign tumor	adjacent lung	NA	NA	NA	NA	NA	NA	NA	NA	NA	NA	NA	NA	NA	NA	NA	65	F	Hispanic	na	NA	NA	NA	NA	NA	NA	NA	NA	NA	NA	NA	NA	NA	NA	NA					NA
nl201838	NA	NA	Control	NA	hamartoma	adjacent lung	NA	NA	NA	NA	NA	NA	NA	NA	NA	NA	NA	NA	NA	NA	NA	61	F	White	na	NA	NA	NA	NA	NA	NA	NA	NA	NA	NA	NA	NA	NA	NA	NA					NA
nl1923765	NA	NA	Control	NA	pneumoctyoma	adjacent lung	NA	NA	NA	NA	NA	NA	NA	NA	NA	NA	NA	NA	NA	NA	NA	50	F	White	N	NA	NA	NA	NA	NA	NA	NA	NA	NA	NA	NA	NA	NA	NA	NA					NA
NL1915A	NA	NA	Control	NA	Abdominal bleeding, residual carcinoma	8	NA	1280	NA	NA	NA	NA	NA	NA	NA	NA	NA	NA	NA	NA	NA	66	M	Black	N	NA	NA	NA	NA	htn dm2 hyperlipidemia pancreatic ca	NA	3	NA	8	NA	NA	NA	NA	NA	NA					NA
NL1933A	NA	NA	Control	NA	MI	2	NA	720	NA	NA	NA	NA	NA	NA	NA	NA	NA	NA	NA	NA	emphysema	74	F	Hispanic	N	NA	NA	NA	NA	dementia hyperlipidemia cad emphysema	NA	0	NA	2	NA	NA	NA	NA	NA	NA					NA
P045			Disease		ARDS after COVID19 infection
P046			Disease		Bacterial pneumonia, sepsis	12		NA														68	Male	Hispanic	Former	38.4	Yes	Yes	Yes	HTN, ESRD, COPD, HIV	NA	12	12	12	291	1064		11.2	0.8	8.8
P047			disease		Stroke, ARDS COVID-19
P048			disease		Myeloma and COVID-19; finugal abscess
P052			Control
P053			Control
P054			Control

## Sheet: Detailed_heart_metadata
CASE	Age	Gender	Cardiac History	Ejection Fraction	Duration of Symptoms	Days of Hospitalization	Smoker	Prior AFIB	New Afib	New EKG Finding	Peak Troponin	HCQ/CQ	Steroids	Abx	Anticoagulation	Notes
P003	71	M	HTN, DM	0.6	5	0	No	No	No	ST-segment or T-wave changes	1.96	No	No	No	No	N/A
P004	79	M	HTN, HL	0.63	13	8	Yes	No	No	ST-segment or T-wave changes	1.83	Yes	No	Yes	Yes	Enoxaparin
P005	95	F	HTN, DM, HL	0.47	14	1	No	No	No	None present	0.45	No	No	Yes	No	N/A
P007	69	M	HTN, DM, HL	0.6	9	5	No	No	No	None present	0.04	Yes	No	Yes	Yes	Enoxaparin
P015	47	M	NSTEMI	0.67	7	0	No	No	No	ST-segment or T-wave changes	N/A	No	No	No	Yes	Heparin
P020	30	F	Congenital Heart	0.35	7	52	No	No	No	New Vfib	93.85	Yes	No	Yes	Yes	Heparin
CONTROL	59	M	HTN	0.6	N/A	N/A	No	No	No	None present	N/A	N/A	N/A	N/A	N/A
CONTROL	38	M	None	0.65	N/A	N/A	No	No	No	None present	N/A	N/A	N/A	N/A	N/A
P049	27	M	None	0.6	N/A	N/A	No	No	No	None present	N/A	N/A	N/A	N/A	N/A
P050	57	F	HTN	0.6	N/A	N/A	Yes	No	No	None present	N/A	N/A	N/A	N/A	N/A
P051	51	M	None	0.65	N/A	N/A	No	No	No	None present	N/A	N/A	N/A	N/A	N/A
CONTROL	74	F	HTN, DM	0.65	N/A	N/A	No	No	No	None present	N/A	N/A	N/A	N/A	N/A
CONTROL	73	M	HTN, DM	0.55	N/A	N/A	No	No	No	None present	N/A	N/A	N/A	N/A	N/A
CONTROL	63	F	HTN, DM, HL	0.6	N/A	N/A	No	No	No	None present	N/A	N/A	N/A	N/A	N/A
CONTROL	58	M	None	0.6	N/A	N/A	No	No	No	None present	N/A	N/A	N/A	N/A	N/A
P010	56	F	HTN, DM	0.5	11	1	No	No	No	ST-segment or T-wave changes	0.74	Yes	Yes	Yes	Yes	Enoxaparin
P024	71	F	HTN	N/A	49	42	No	No	No	ST-segment or T-wave changes	0.43	Yes	No	Yes	Yes	Enoxaparin
P025	87	M	DM	0.5	12	5	No	No	Yes	New Afib	0.21	No	No	Yes	Yes	Enoxaparin
P008	46	M	DM2 and HTN and Asthma and obesity	0.65	14	9	Former	No	No	None present	1.73	Yes	No	Yes	No	Heparin
P012	58	M	DM2 and HTN and cirrhosis	0.7	21	3	No	No	No	None present	<0.03	Yes	No	No	Yes	Enoxaparin
P022	92	M	HTN and hyperlipidemia and CVA and Dual Chamber Pacemaker	0.65	11	4	Former	Yes	Yes	Afib/Paced Rythem	0.51	No	No	Yes	No	N/A
P032	71	F	HTN and DM2 and COPD and CVA and cancerD and Breast cancer and Endometrial cancer	0.65	30	1	Former	No	No	None present	<0.03	No	No	Yes	Yes	Plavix, ASA 81
P034	72	F	COPD and uterine cancer		7	1	No	No	No	None present	<0.03	No	No	Yes	Yes	Xarelto
P035	73	F	DM2 and HTN and Asthma and Hyperlipidemia	0.55	4	4	No	No	No	None present	<0.03	Yes	Yes	Yes	No	N/A
P009	91	M	Afib and HTN and Dementia and CAD	0.37	9	7	Former	Yes	Yes	Nothing new	0.06	Yes	No	Yes	Yes	Warfarin
P023	59	M	DM2 and HTN and HL and CAD s/p stent	N/A	39	25	No	No	No	New LBBB	4.3	No	No	Yes	Yes	Heparin
P001	64	M	Diabetes and HTN and cancerD	0.47	1	NA	Former	No	No	Nothing new	0.1	No	No	No	No	None
P002	73	M	Pre-Diabetes and COPD	N/A	5	NA	N/A	No	Yes	Atrial fibrillation with rapid ventricular response, Right bundle branch block, Inferior Ischemia	1.8	Yes	Yes	Yes	No	steroids and chloroquine and ABX
P006	34	M	DM2, Obesity	N/A	17	0	No	No	No	Nothing new	<0.03	Yes	Yes	Yes	No	HC and ABX
P011	75	M	HTN and Lung cancer	N/A	32	NA	No	No	No	ANTERIOR ISCHEMIA	2.06	Yes	Yes	Yes	Yes	Enoxaparin and HC and ABX
P013	64	M	DM2 and ESRD and HTN	0.32	14	NA	NA	No	No	ANTEROLATERAL ISCHEMIA	0.21	Yes	Yes	Yes	Yes	heparin and HC and ABX
P014	70	M	Arteritis	N/A	17	NA	No	No	No	Nothing new	<0.03	Yes	Yes	Yes	Yes	steroid and enoxaparin and HC and ABX
P016	64	M	Sleep apnea and cancerD	N/A	10	NA	Former	N/A	N/A	N/A	N/A	No	No	No	No	none
P017	87	F	DM2 and cancerD and Dementia	N/A	12	9	No	No	No	Nothing new	0.83	No	No	Yes	Yes	enoxaparin and ABX
P018	70	F	Pre-diabetes	N/A	26	19	No	No	No	None present	0.22	Yes	No	Yes	Yes	enoxaparin and HC and ABX
P019	70	M	None	N/A	30	1	No	No	No	Nonspecific ST and T wave abnormality	<0.03	No	No	No	Yes	enoxaparin and supportive
P021	69	M	HTN and Hyperlipidemia and Obesity and Diabetes	N/A	32	18	Former	No	No	RBBB	1.14	Yes	Yes	Yes	Yes	enoxaparin and HC and ABX
P026	58	M	HTN and Pre-diabetes and Hyperlipidemia	0.75	23	23	No	No	No	Nothing new	0.12	Yes	Yes	Yes	Yes	enoxaparin and HC and ABX
P028	61	M	None	0.4	36	23	No	No	No	INTRAVENTRICULAR BLOCK	0.04	Yes	Yes	Yes	Yes	heparin and HC and ABX
P029	100	F	HTN and Hyperlipidemia and COPD and RA and Lung cancer	0.73	4	4	Former	No	No	None present	0.1	Yes	Yes	Yes	No	enoxaparin and ABX
P030	52	M	Hyperlipidemia and DM2 and cancerD and HTN	0.6	35	35	No	No	No	NONSPECIFIC T WAVE ABNORMALITY	0.08	Yes	Yes	Yes	Yes	enoxaparin and HC and ABX
P033	66	F	cancerD and HTN and DM2 and Hyperlipidemia and Asthma	0.56	55	51	No	No	No	NONSPECIFIC T WAVE ABNORMALITY	0.08	Yes	No	Yes	No	ABX
P036	59	M	HTN	N/A	32	26	No	No	No	None present	<0.03	Yes	No	Yes	Yes	Enoxaparin
P037	82	M	DM2 and HTN and Hyperlipid	N/A	14	10	Yes	No	No	None present	<0.03	Yes	Yes	Yes	Yes
P038	52	M	HTN and Hyperlipid and CVA	0.65	36	30	Yes	No	No	None present	<0.03	Yes	Yes	Yes	Yes
P039	61	M	DM and HTN and OSA and Burns	0.7	91	80	No	No	No	None present	0.12	Yes	Yes	Yes	Yes
P040	71	F	Pancreatic cancer	0.67	7	7	N/A	No	Yes	Afib	0.42	No	No	No	No
P041	46	F	CHF and HTN and Hyperlipeidemia and DM and ESRD and CancerD	0.34	19	0	No	No	No	Nothing new	0.07	No	Yes	Yes	Yes	Warfarin
P042	53	M	Cirrhosis and HTN and DM2	0.64	5	26	Former	No	No	None present	0.72	No	No	Yes	No

## Sheet: GeoMX
CaseID	SampleType	SampleClassification	Spike	InSitu	CauseOfDeath	Hospitalized	LungWeightG	Airway	AlveolarPMN	ChronicAlveolarInflammationMacrophage	AcuteAlveolarWallInflammation	ChronicAlveolarWallInflammation	Microthrombi	Large thrombi	Hyaline membranes	Type 2 hyperplasia only	Type 2 with fibroblasts	Organizing pneumonia	Squamous metaplasia	OtherLungLesions	Age	Gender	Race	Smoke	ShortNessOfBreath	Comorbidity	ComorbiditySpec	Treatment	DaysIntubated	DaysOfDisease
COVID	Disease	AveolarInjury	Positive	Positive	Respiratory failure and pneumonia	0	2100	Y	Y	Y	Y	N	Y	N	N	N	N	N	N	N	64	M	Hispanic	Former	Y	Y	Diabetes and HTN and cancerD	None	0	1
COVID	Disease	AveolarInjury	Positive	Positive	ARDS	8	3110	Y	N	Y	N	Y	Y	N	Y	N	Y	N	Y	N	46	M	Black	Former	Y	Y	DM2 and HTN and Asthma	Argatroban and Heparin and HC and ABX	7	9
COVID	Disease	ARDS	Equivocal	Negative	ARDS	9	1240	CHRONIC	N	Y	N	Y	FOCAL	Y	Y	N	Y	FOCAL	Y	Lung Infarct	87	F	Hispanic	N	Y	Y	DM2 and cancerD and Dementia	enoxaparin and ABX	0	12
COVID	Disease	ARDS	Negative	Negative	Hemorrhagic stroke and ARDS	18	1700	Y	FOCAL	FOCAL	Y	Y	Y	Y	Y	N	Y	Y	Y	Emphysmea and Bibasilar homeycomb lung	69	M	White	Former	Y	Y	HTN and Hyperlipidemia and Obesity and Diabetes	enoxaparin and HC and ABX	17	32
ARDS	Disease	NA	NA	NA	ARDS, Pseudomonas pneumonia, cirrhosis	42	2480	NA	NA	NA	NA	NA	NA	NA	NA	NA	NA	NA	NA	NA	55	M	na	NA	NA	NA	cirrhosis DM2	NA		NA
ARDS	Disease	NA	NA	NA	ARDS and aspiration	34	1220	NA	NA	NA	NA	NA	NA	NA	NA	NA	NA	NA	NA	no thrombi	74	F	Hispanic	N	NA	NA	dm2 htn cad breast ca valve disease dementia	NA	25	NA
ARDS	Disease	NA	NA	NA	ARDS PNEUMONIA	25	1770	NA	NA	NA	NA	NA	NA	NA	NA	NA	NA	NA	NA	NA	77	M	White	N	NA	NA	DIABETES CHF CVA	NA	25	NA
FLU	Disease	NA	NA	NA	ARDS INFLUENZA	4	2060	NA	NA	NA	NA	NA	NA	NA	NA	NA	NA	NA	NA	NA	47	F	White	N	NA	NA	DM2 CKD HTN HYPOTHYROID OBESITY	NA	2	NA
NORMAL	Control	NA	NA	NA	unknown	donor lung	NA	NA	NA	NA	NA	NA	NA	NA	NA	NA	NA	NA	NA	NA	NA	NA	NA	NA	NA	NA	NA	NA	NA	NA
NORMAL	Control	NA	NA	NA	unknown	donor lung	NA	NA	NA	NA	NA	NA	NA	NA	NA	NA	NA	NA	NA	NA	NA	NA	NA	NA	NA	NA	NA	NA	NA	NA
NORMAL	Control	NA	NA	NA	unknown	donor lung	NA	NA	NA	NA	NA	NA	NA	NA	NA	NA	NA	NA	NA	NA	NA	NA	NA	NA	NA	NA	NA	NA	NA	NA
Conditions	n	Average Age	Gender	Smoking
COVID	8	66.5	3M/1F	All N
ARDS	3	68.6667	2M/1F	N
FLU	2	47	1F	N
NORMAL	3	unknown	unknown	unknown
*Cause of death (ARDS and respiratory failure), all had comorbitiy such as diebetes, shortness of breath, and cough

## Sheet: Lung_only
CaseID	NanostringGeoMx	SampleType	Spike	InSitu	CauseOfDeath	Hospitalized	SlidesLung	Airway	Age	Gender	Race	Smoke	DaysIntubated	DaysOfDisease	DaysInHspital	Cough	ShortNessOfBreath	Comorbidity	ComorbiditySpec	Treatment	Airway	LungWeightG	Airway	AlveolarPMN	ChronicAlveolarInflammationMacrophage	AcuteAlveolarWallInflammation	ChronicAlveolarWallInflammation	Microthrombi	Large thrombi	Hyaline membranes	Type 2 hyperplasia only	Type 2 with fibroblasts	Organizing pneumonia	Squamous metaplasia	OtherLungLesions	PLTpermL	Ddimer_mgperL	Ddimer_mgperL_max	WBC	Lypct	PMNpct
WCMC1_C1	Y	Disease	Positive	Positive	Respiratory failure and pneumonia	0	12	Y	64	M	Hispanic	Former	0	1	NA	N	Y	Y	Diabetes and HTN and cancerD	None	Y	2100	Y	Y	Y	Y	N	Y	N	N	N	N	N	N	N	173	NA	NA	17.4	8.1	83.8
WCMC34	Y	Disease	Positive	Positive	COVID pneumonia	1	NA	Y	72	F	White	N	1	7	1	N	Y	Y	COPD and uterine cancer	xarelto and ABX	Y	1200	Y	Y	N	Y	FOCAL	N	N	Y	Y	N	N	N	Focal and Chronic aspiration	172	452	NA	9.68	53	41
WCMC8_C2	Y	Disease	Positive	Positive	ARDS	8	15	Y	46	M	Black	Former	7	9	NA	N	Y	Y	DM2 and HTN and Asthma	Argatroban and Heparin and HC and ABX	Y	3110	Y	N	Y	N	Y	Y	N	Y	N	Y	N	Y	N	154	2394	45396	7.5	13.6	79
WCMC17_C17	Y	Disease	Equivocal	Negative	ARDS	9	19	CHRONIC	87	F	Hispanic	N	0	12	NA	N	Y	Y	DM2 and cancerD and Dementia	enoxaparin and ABX	CHRONIC	1240	CHRONIC	N	Y	N	Y	FOCAL	Y	Y	N	Y	FOCAL	Y	Lung Infarct	82	5325	NA	4.9	34.7	63
WCMC10	Y	Disease	Positive	Positive	COVID pneumonia	5	19	Y	56	F	White	N	0	11	NA	Y	Y	Y	DM2 and HTN and Sickle cell	HC and ABX	Y	1550	Y	FOCAL	FOCAL	N	FOCAL	Y	Y	Y	N	Y	N	FOCAL	N	400	33122	NA	9.5	23	68
WCMC13	Y	Disease	Positive	Positive	ARDS	14	12	Y	64	M	White	NA	0	21	NA	Y	Y	Y	DM2 and ESRD and HTN	heparin and HC and ABX	Y	NA	Y	MULTIFOCAL	FOCAL	Y	Y	Y	Y	FOCAL	Y	N	N	N	Metapneumovirus	263	944	NA	6.7	5.1	82.2
WCMC25	Y	Disease	Positive	Positive	COVID pneumonia	5	12	Y	87	M	Asian	N	0	24	5	Y	Y	Y	HTN and DM2 and Dementia	enoxaparin and ABX	Y	1680	Y	N	N	N	N	Y	Y	Y	Y	N	N	N	NA	237	2012	NA	6.8	5.4	89.6
WCMC21_C21	Y	Disease	Negative	Negative	Hemorrhagic stroke and ARDS	18	15	Y	69	M	White	Former	17	32	NA	Y	Y	Y	HTN and Hyperlipidemia and Obesity and Diabetes	enoxaparin and HC and ABX	Y	1700	Y	FOCAL	FOCAL	Y	Y	Y	Y	Y	N	Y	Y	Y	Emphysmea and Bibasilar homeycomb lung	250	32219	NA	11.1	6.6	88.7
WCMC35	N	Disease	NA	Positive	COVID pneumonia and lymphoma	4	NA	Y	73	F	Hispanic	N	4	4	4	Y	N	Y	DM2 and HTN and Asthma and Hyperlipis and Cirrhosis and Lymphoma	ABX	Y	1470	Y	N	N	Y	N	Y	Y	N	N	N	N	N	Lymphoma	123	867	NA	17.5	9	79
WCMC29	N	Disease	Positive	Positive	COVID pneumonia	0	NA	Y	100	F	White	Former	0	4	4	Y	N	Y	HTN and Hyperlipidemia and COPD and RA and Lung cancer	enoxaparin and ABX	Y	1000	Y	Y	Y	N	Y	N	N	Y	Y	N	N	N	Chronic microaspiration	357	1620	NA	9.8	9.8	78.2
WCMC2	N	Disease	Positive	Positive	ARDS	5	12	Y	73	M	Hispanic	NA	5	5	NA	N	Y	Y	Pre-Diabetes and COPD	steroids and chloroquine and ABX	Y	2120	Y	Y	Y	Y	FOCAL	Y	Y	Y	Y	N	N	Y	N	234	NA	NA	11.4	6.6	82.8
WCMC3	N	Disease	Positive	Positive	ARDS and acute myocardial infarction	0	18	Y	71	M	Hispanic	NA	0	5	NA	Y	Y	Y	Diabetes and HTN	None	Y	1825	Y	Y	FOCAL	Y	FOCAL	Y	N	Y	Y	N	N	Y	N	NA	NA	NA	NA	NA	NA
WCMC9	N	Disease	Negative	Negative	ARDS	7	30	NO	91	M	White	NA	0	7	NA	N	N	Y	cancerD and HTN and ALZ	Anticoagulation and HC and ABX	NO	2020	NO	N	N	N	Y	FOCAL	N	Y	Y	N	N	Y	Calcified granulomas	98	1921	NA	4.2	20.7	57.5
WCMC4	N	Disease	NEGATIVE	NA	ARDS and bacterial pneumonia	8	21	FOCAL	79	M	White	Former	7	8	NA	N	Y	Y	Pre-Diabetes and Obesity HTN	HC and ABX	FOCAL	2100	FOCAL	Y	Y	N	Y	RARE	N	Y	N	Y	N	Y	Bacillary pneumonia	321	1666	NA	10.3	5.3	89
WCMC16	N	Disease	Positive	NA	COVID pneumonia	0	15	Y	64	M	White	Former	0	10	NA	N	N	Y	Sleep apnea and cancerD	none	Y	1900	Y	Y	FOCAL	Y	N	Y	N	FOCAL	N	N	FOCAL	NA	N	NA	NA	NA	NA	NA	NA
WCMC22	N	Disease	Positive	Positive	COVID pneumonia and urosepsis	11	21	N	92	M	White	Former	0	11	NA	N	N	Y	HTN and hyperlipidemia and CVA	ABX	N	2030	N	Y	FOCAL	N	Y	N	N	FOCAL	N	N	Y	FOCAL	Emphysema and Fibrosis and Bacillary bronchopneumonia aspiration	137	2912	NA	14.1	5.8	91.8
WCMC27	N	Disease	Negative	NA	ARDS	12	NA	NA	77	M	NA	Current	0	12	12	Y	Y	Y	MI and HTN and Hyperlipidemia and Pre-diabetes and Prostate cancer	enoxaparin and ABX	NA	NA	NA	NA	NA	NA	NA	NA	NA	NA	NA	NA	NA	NA	NA	304	14275	NA	11.4	4.3	87.5
WCMC7	N	Disease	Positive	Positive	ARDS	5	21	FOCAL	69	M	Black	N	0	13	NA	Y	Y	Y	AML and DM2	HC and ABX	FOCAL	2100	FOCAL	N	N	N	Y	Y	Y	Y	N	Y	N	Y	Lung Infarct	15	NA	NA	0.5	82.6	6.8
WCMC6	N	Disease	Negative	Negative	ARDS	9	15	Y	34	M	White	N	7	17	NA	Y	Y	Y	DM2	HC and ABX	Y	2400	Y	N	N	Y	Y	N	Y	FOCAL	N	Y	Y	N	Lung Infarct	143	1100	NA	7	2.3	82.3
WCMC14	N	Disease	Positive	Positive	ARDS	11	14	Y	70	M	White	N	0	17	NA	N	Y	Y	Arteritis	steroid and enoxaparin and HC and ABX	Y	1930	Y	N	Y	N	Y	Y	Y	Y	N	Y	Y	Y	Lung Infarct	81	NA	20000	23.6	1.9	96.1
WCMC41	N	Disease	Positive	NA	Hemopericardium and COVID	0	NA	NA	46	F	Hispanic	NA	0	19	0	NA	NA	Y	CHF and HTN and Hyperlipeidemia and DM and ESRD and CancerD	NA	NA	1000	NA	NA	NA	NA	NA	NA	NA	NA	NA	NA	NA	NA	NA	NA	288	NA	9.2	16	73
WCMC12	N	Disease	Positive	Positive	COVID pneumonia	6	16	NO	58	M	White	N	0	21	NA	Y	Y	Y	DM2 and HTN and cancerD and Cholangiocancerrcinoma	enoxaparin/heparin HC and ABX	NO	1600	NO	Y	Y	Y	FOCAL	FOCAL	Y	Y	Y	N	N	Y	Microscopic stage 4 cholangiocarcinoma	92	3154	NA	29.1	1	80.7
WCMC15	N	Disease	NEGATIVE	NA	Saddle embolus	0	16	CHRONIC	47	M	White	N	0	21	NA	Y	Y	N	N	none	CHRONIC	1450	CHRONIC	N	Y	N	Y	N	Y	FOCAL	Y	N	Y	Y	Saddle embolus	NA	NA	NA	NA	NA	NA
WCMC31	N	Disease	NA		Bacillary pneumonia	15	NA	NA	82	M	Asian	n	0	22	15	N	N	Y	HTN and Asthma	HC and ABX	NA	1320	NA	NA	NA	NA	NA	NA	NA	NA	NA	NA	NA	NA	Lung Infarct	137	3510	NA	4.2	16	69
WCMC26	N	Disease	Negative	Negative	ARDS	23	NA	Y	58	M	Asian	N	0	23	23	Y	Y	Y	HTN and Pre-diabetes and Hyperlipidemia	enoxaparin and HC and ABX	Y	2010	Y	Y	N	N	N	N	N	Y	N	Y	N	Y	NA	176	1192	NA	11.7	3	89.5
WCMC18	N	Disease	Negative	Negative	ARDS	21	16	N	70	F	Hispanic	N	24	26	NA	N	Y	N	Pre-diabetes	enoxaparin and HC and ABX	N	1540	N	Y	Y	N	Y	N	N	N	N	MARKED	Y	Y	Lung Infarct	285	908	10637	9.7	10.3	83.2
WCMC42	N	Disease	Negative	NA	ARDS and liver failure and COVID	5	NA	NA	53	M	Hispanic	N	18	26	26	N	Y	Y	Cirrhosis and HTN and DM2	NA	NA	2140	NA	NA	NA	NA	NA	NA	NA	NA	NA	NA	NA	NA	NA	97	13461	NA	36	2	90
WCMC32	N	Disease	Positive	Positive	Pneumonia and carcinoma	1	NA	Y	71	F	White	Former	0	30	1	Y	Y	Y	HTN and DM2 and COPD and cancerD and Breast cancer and Endometrial cancer	ABX	Y	1150	Y	N	Y	N	FOCAL	Y	Y	N	N	N	N	N	Fibrosis and Fungal tracheitis and Edema and Lung Infarct	262	5799	NA	13.1	2.8	88.3
WCMC19	N	Disease	Positive	Positive	COVID pneumonia	2	15	CHRONIC	70	M	White	N	0	30	NA	N	Y	NA	NA	enoxaparin and supportive	CHRONIC	2170	CHRONIC	N	Y	FOCAL	Y	Y	Y	Y	Y	N	N	Y	N	172	12200	NA	6.5	6.5	88.3
WCMC11	N	Disease	Negative	Negative	COVID pneumonia	25	8	Y	75	M	White	N	25	32	NA	Y	Y	Y	HTN and Lung cancer	Enoxaparin and HC and ABX	Y	NA	Y	Y	Y	NA	Y	Y	Y	Y	N	Y	FOCAL	Y	Lung Infarct	268	7192	15032	4.6	7.5	88.2
WCMC23	N	Disease	Negative	Negative	Hemorrhagic stroke and ARDS	25	22	Y	58	M	Hispanic	Former	25	33	NA	Y	Y	Y	HTN and DM2 and cancerD	heparin and Steroids and HC and ABX	Y	2455	Y	N	FOCAL	N	Y	Y	N	FOCAL	N	Y	Y	N	Abscess and Fibrosis	166	2000	NA	21.8	4.8	90.1
WCMC30	N	Disease	Negative	Negative	ARDS	35	NA	Y	52	M	NA	N	29	35	35	Y	Y	Y	Hyperlipidemia and DM2 and cancerD	enoxaparin and HC and ABX	Y	2090	Y	N	Y	N	Y	N	N	N	N	BIZARRE	Y	Y	Lung Infarct and abscess	126	5128	NA	11.5	0.5	91.7
WCMC28	N	Disease	Negative	Negative	COVID pneumonia	5	NA	Y	61	M	Hispanic	N	32	36	36	N	Y	N	N	heparin and HC and ABX	Y	2520	Y	Y	N	N	N	N	Y	N	N	Y	Y	Y	Abscess and PTX and Acute pneumonia	348	4848	NA	15.8	0.9	97.1
WCMC24	N	Disease	Negative	Negative	COVID pneumonia	49	24	Y	71	F	White	NA	13	50	42	Y	Y	Y	AML and HTN	enoxaparin and HC and ABX	Y	1670	Y	N	Y	N	Y	Y	Y	Y	N	BIZARRE	Y	Y	NA	198	1161	NA	0.3	88	12
WCMC20	N	Disease	Positive	Positive	COVID pneumonia and heart failure	12	15	Y	30	F	Black	NA	12	52	NA	NA	Y	Y	Pulmonary valve atresia and Diabetes	argatroban and ABX and anakinra	Y	NA	Y	N	Y	N	Y	Y	N	Y	Y	N	N	N	Lung Infarct	137	1803	10387	13.3	13.6	72.8
WCMC33	N	Disease	Negative	NA	COVID and multiorgan	51	NA	Y	66	F	Hispanic	N	32	55	51	Y	Y	Y	cancerD and HTN and DM2 and Hyperlipidemia and Asthma	ABX	Y	1700	Y	FOCAL	Y	N	Y	Y	Y	FOCAL	N	Y	N	N	Lung Infarct	268	8486	NA	8.2	18.7	74.4
GeoMX Summary:
Conditions	n	Average Age	Gender	Smoking
COVID	8	66.5	3M/1F	All N
ARDS	3	68.6667	2M/1F	N
FLU	2	47	1F	N
NORMAL	3	unknown	unknown	unknown
*Cause of death (ARDS and respiratory failure), all had comorbitiy such as diebetes, shortness of breath, and cough
