# Supplementary material for: System-wide transcriptome damage and tissue identity loss in COVID-19 patients
Source: Cell Rep Med. 2022 Jan 24;3(2):100522. doi: 10.1016/j.xcrm.2022.100522 (PMC8784611; doi:10.1016/j.xcrm.2022.100522)
Supplement: Table S2 — . DEGs [file mmc3.xlsx]

## Sheet: DEG Stats
Name	Coefficient	Downregulated	Upregulated
Heart	COVID High vs Control	2467	2859
Kidney	COVID High vs Control	1294	1383
Liver	COVID High vs Control	1727	648
Lung	COVID High vs Control	671	1126
LymphNode	COVID High vs Control	927	3708
Heart	COVID High vs COVID Low	93	176
Kidney	COVID High vs COVID Low	357	99
Liver	COVID High vs COVID Low	1457	140
Lung	COVID High vs COVID Low	172	281
LymphNode	COVID High vs COVID Low	2	2
Heart	COVID Low vs Control	1737	2281
Kidney	COVID Low vs Control	96	200
Liver	COVID Low vs Control	8	214
Lung	COVID Low vs Control	341	824
LymphNode	COVID Low vs Control	2865	8549
Heart	COVID+ vs Control	2093	4001
Kidney	COVID+ vs Control	91	305
Liver	COVID+ vs Control	30	338
Lung	COVID+ vs Control	223	509
LymphNode	COVID+ vs Control	1335	859

## Sheet: DEGs, q < 0.05
Gene	GeneName	GeneType	Tissue	Coefficient	baseMean	log2FoldChange	lfcSE	stat	pvalue	padj	Dir
CCDC200	coiled-coil domain containing 200	protein_coding	LymphNode	COVID Low vs Control	435.319	6.90115	0.419265	16.4601	7.09421e-61	4.33315e-57	UP
HYI	hydroxypyruvate isomerase (putative)	protein_coding	LymphNode	COVID Low vs Control	118.222	-11.1286	0.701066	-15.8739	9.60941e-57	4.40207e-53	DN
SFT2D3	SFT2 domain containing 3	protein_coding	LymphNode	COVID Low vs Control	83.5736	-10.6272	0.747119	-14.2243	6.47613e-46	1.48336e-42	DN
CIDEB	cell death inducing DFFA like effector b	protein_coding	LymphNode	COVID Low vs Control	105.488	-9.75688	0.687829	-14.185	1.13424e-45	2.44515e-42	DN
INSYN2B	inhibitory synaptic factor family member 2B	protein_coding	LymphNode	COVID Low vs Control	567.726	7.90288	0.559394	14.1276	2.56821e-45	5.22887e-42	UP
NUDT3	nudix hydrolase 3	protein_coding	LymphNode	COVID Low vs Control	820.961	-3.8302	0.303793	-12.6079	1.90979e-36	2.05853e-33	DN
H2AC15	H2A clustered histone 15	protein_coding	LymphNode	COVID Low vs Control	55.0636	-10.0267	0.803266	-12.4824	9.31679e-36	8.75492e-33	DN
SLC26A1	solute carrier family 26 member 1	protein_coding	LymphNode	COVID Low vs Control	207.192	4.89204	0.399842	12.2349	2.02304e-34	1.54459e-31	UP
EDDM13	epididymal protein 13	protein_coding	LymphNode	COVID Low vs Control	174.577	6.35504	0.52543	12.0949	1.12355e-33	8.23519e-31	UP
GPX2	glutathione peroxidase 2	protein_coding	LymphNode	COVID Low vs Control	131.145	5.99687	0.500343	11.9855	4.23215e-33	2.82e-30	UP
LINGO3	leucine rich repeat and Ig domain containing 3	protein_coding	LymphNode	COVID Low vs Control	383.547	6.66882	0.563782	11.8287	2.77311e-32	1.56352e-29	UP
KCNJ13	potassium inwardly rectifying channel subfamily J member 13	protein_coding	LymphNode	COVID Low vs Control	192.693	7.72774	0.657654	11.7505	7.02277e-32	3.89955e-29	UP
SPDYE6	speedy/RINGO cell cycle regulator family member E6	protein_coding	LymphNode	COVID Low vs Control	475.426	11.9697	1.02035	11.7309	8.84693e-32	4.83914e-29	UP
MGAT2	alpha-1,6-mannosyl-glycoprotein 2-beta-N-acetylglucosaminyltransferase	protein_coding	LymphNode	COVID Low vs Control	340.875	-4.32042	0.37059	-11.6582	2.08323e-31	1.03171e-28	DN
COL10A1	collagen type X alpha 1 chain	protein_coding	LymphNode	COVID Low vs Control	212.062	6.78092	0.589682	11.4993	1.33005e-30	5.94437e-28	UP
SERPIND1	serpin family D member 1	protein_coding	LymphNode	COVID Low vs Control	119.623	4.96424	0.435184	11.4072	3.84802e-30	1.62094e-27	UP
INCA1	inhibitor of CDK, cyclin A1 interacting protein 1	protein_coding	LymphNode	COVID Low vs Control	107.417	3.9381	0.353688	11.1344	8.53387e-29	3.09653e-26	UP
PHOSPHO1	phosphoethanolamine/phosphocholine phosphatase 1	protein_coding	LymphNode	COVID Low vs Control	209.84	4.77856	0.429847	11.1169	1.03853e-28	3.69516e-26	UP
TOP3B	DNA topoisomerase III beta	protein_coding	LymphNode	COVID Low vs Control	320.963	-3.42716	0.313259	-10.9403	7.39364e-28	2.46329e-25	DN
SPDYE5	speedy/RINGO cell cycle regulator family member E5	protein_coding	LymphNode	COVID Low vs Control	424.728	10.7007	0.985598	10.8571	1.84514e-27	5.82938e-25	UP
CCDC78	coiled-coil domain containing 78	protein_coding	LymphNode	COVID Low vs Control	250.962	3.17054	0.292521	10.8387	2.2576e-27	7.01159e-25	UP
LHX4	LIM homeobox 4	protein_coding	LymphNode	COVID Low vs Control	116.355	7.0923	0.658893	10.764	5.09254e-27	1.52977e-24	UP
SHOC1	shortage in chiasmata 1	protein_coding	LymphNode	COVID Low vs Control	351.261	9.44325	0.882535	10.7001	1.01628e-26	2.93266e-24	UP
ANXA9	annexin A9	protein_coding	LymphNode	COVID Low vs Control	105.041	3.55278	0.333839	10.6422	1.8962e-26	5.22497e-24	UP
SPDYE1	speedy/RINGO cell cycle regulator family member E1	protein_coding	LymphNode	COVID Low vs Control	171.25	8.13371	0.764192	10.6435	1.86876e-26	5.22497e-24	UP
C15orf62	chromosome 15 open reading frame 62	protein_coding	LymphNode	COVID Low vs Control	163.308	3.50429	0.329839	10.6242	2.29876e-26	6.19449e-24	UP
ASB14	ankyrin repeat and SOCS box containing 14	protein_coding	LymphNode	COVID Low vs Control	106.466	6.25184	0.592556	10.5506	5.04542e-26	1.31138e-23	UP
ZNF593	zinc finger protein 593	protein_coding	LymphNode	COVID Low vs Control	23.2063	-8.7804	0.834546	-10.5212	6.90059e-26	1.7562e-23	DN
SPDYE2	speedy/RINGO cell cycle regulator family member E2	protein_coding	LymphNode	COVID Low vs Control	225.32	10.885	1.04202	10.446	1.52808e-25	3.63643e-23	UP
LRRN2	leucine rich repeat neuronal 2	protein_coding	LymphNode	COVID Low vs Control	412.694	4.41596	0.4283	10.3104	6.32063e-25	1.3826e-22	UP
UBD	ubiquitin D	protein_coding	LymphNode	COVID Low vs Control	29.2013	-8.86572	0.859899	-10.3102	6.33804e-25	1.3826e-22	DN
DCDC2B	doublecortin domain containing 2B	protein_coding	LymphNode	COVID Low vs Control	81.0274	6.26384	0.607921	10.3037	6.78037e-25	1.45314e-22	UP
NREP	neuronal regeneration related protein	protein_coding	LymphNode	COVID Low vs Control	207.394	-2.79753	0.271757	-10.2942	7.48155e-25	1.58488e-22	DN
SLC13A4	solute carrier family 13 member 4	protein_coding	LymphNode	COVID Low vs Control	199.244	7.6868	0.751599	10.2273	1.49682e-24	3.01972e-22	UP
ANKRD61	ankyrin repeat domain 61	protein_coding	LymphNode	COVID Low vs Control	186.261	5.94679	0.58253	10.2085	1.81564e-24	3.61628e-22	UP
TSSK4	testis specific serine kinase 4	protein_coding	LymphNode	COVID Low vs Control	185.656	3.67585	0.361734	10.1618	2.93706e-24	5.66512e-22	UP
IL24	interleukin 24	protein_coding	LymphNode	COVID Low vs Control	189.78	8.25701	0.815411	10.1262	4.22791e-24	7.82548e-22	UP
PRR33		protein_coding	LymphNode	COVID Low vs Control	358.169	11.062	1.09645	10.0889	6.18528e-24	1.0898e-21	UP
SERHL2	serine hydrolase like 2	protein_coding	LymphNode	COVID Low vs Control	216.894	3.47363	0.344917	10.0709	7.42661e-24	1.28991e-21	UP
SPDYE3	speedy/RINGO cell cycle regulator family member E3	protein_coding	LymphNode	COVID Low vs Control	368.811	10.4962	1.04317	10.0619	8.14273e-24	1.40101e-21	UP
GPR17	G protein-coupled receptor 17	protein_coding	LymphNode	COVID Low vs Control	148.312	6.5255	0.649764	10.0429	9.8744e-24	1.68315e-21	UP
RSPH9	radial spoke head component 9	protein_coding	LymphNode	COVID Low vs Control	63.5464	4.97904	0.496614	10.026	1.17204e-23	1.98856e-21	UP
CCDC200	coiled-coil domain containing 200	protein_coding	LymphNode	COVID High vs Control	435.319	7.30875	0.710149	10.2918	7.66922e-25	3.02714e-21	UP
MMP24	matrix metallopeptidase 24	protein_coding	LymphNode	COVID Low vs Control	282.65	4.71755	0.472746	9.97903	1.88303e-23	3.12259e-21	UP
ERVFRD-1	endogenous retrovirus group FRD member 1, envelope	protein_coding	LymphNode	COVID Low vs Control	78.9164	4.08908	0.410879	9.95203	2.47078e-23	3.98896e-21	UP
GCNT7	glucosaminyl (N-acetyl) transferase family member 7	protein_coding	LymphNode	COVID Low vs Control	117.4	9.4282	0.95317	9.89142	4.53538e-23	6.92553e-21	UP
BTBD18	BTB domain containing 18	protein_coding	LymphNode	COVID Low vs Control	129.318	10.1083	1.02845	9.82872	8.46865e-23	1.25652e-20	UP
HRNR	hornerin	protein_coding	LymphNode	COVID Low vs Control	192.017	10.1656	1.03686	9.80417	1.08036e-22	1.59008e-20	UP
ALOX12	arachidonate 12-lipoxygenase, 12S type	protein_coding	LymphNode	COVID Low vs Control	201.268	7.50821	0.774322	9.69649	3.12037e-22	4.20424e-20	UP
FAM217A	family with sequence similarity 217 member A	protein_coding	LymphNode	COVID Low vs Control	123.661	10.0337	1.04328	9.6175	6.74477e-22	8.46515e-20	UP
HEATR4	HEAT repeat containing 4	protein_coding	LymphNode	COVID Low vs Control	143.318	4.06168	0.424104	9.57709	9.98179e-22	1.2073e-19	UP
ZNF337	zinc finger protein 337	protein_coding	LymphNode	COVID Low vs Control	486.679	-2.42447	0.253214	-9.57482	1.02038e-21	1.22607e-19	DN
LRP2BP	LRP2 binding protein	protein_coding	LymphNode	COVID Low vs Control	377.933	2.88791	0.301795	9.56911	1.07826e-21	1.28717e-19	UP
OR2I1P		protein_coding	LymphNode	COVID Low vs Control	502.296	5.93412	0.621334	9.55061	1.2893e-21	1.5193e-19	UP
LHFPL5	LHFPL tetraspan subfamily member 5	protein_coding	LymphNode	COVID Low vs Control	153.743	9.11786	0.963226	9.46596	2.90867e-21	3.21075e-19	UP
TRIM17	tripartite motif containing 17	protein_coding	LymphNode	COVID Low vs Control	151.464	3.76765	0.398153	9.46282	2.99756e-21	3.29894e-19	UP
NUTM2G	NUT family member 2G	protein_coding	LymphNode	COVID Low vs Control	197.314	8.96097	0.94798	9.4527	3.30207e-21	3.61237e-19	UP
PIP5KL1	phosphatidylinositol-4-phosphate 5-kinase like 1	protein_coding	LymphNode	COVID Low vs Control	86.4962	3.3912	0.359748	9.42662	4.23529e-21	4.56801e-19	UP
PRR29	proline rich 29	protein_coding	LymphNode	COVID Low vs Control	93.1721	4.18401	0.445616	9.38926	6.04209e-21	6.2551e-19	UP
EIF1AY	eukaryotic translation initiation factor 1A Y-linked	protein_coding	Kidney	COVID Low vs Control	459.477	24.1586	2.46225	9.81161	1.00359e-22	1.88023e-18	UP
OR2A1	olfactory receptor family 2 subfamily A member 1	protein_coding	LymphNode	COVID Low vs Control	83.4617	5.81068	0.630156	9.22101	2.94316e-20	2.70117e-18	UP
PCSK1	proprotein convertase subtilisin/kexin type 1	protein_coding	LymphNode	COVID Low vs Control	105.272	5.50844	0.60347	9.12793	6.98217e-20	6.04923e-18	UP
GRIN3B	glutamate ionotropic receptor NMDA type subunit 3B	protein_coding	LymphNode	COVID Low vs Control	111.689	5.78848	0.639139	9.05669	1.34475e-19	1.11752e-17	UP
MAK	male germ cell associated kinase	protein_coding	LymphNode	COVID Low vs Control	266.054	4.49176	0.498116	9.01751	1.92412e-19	1.56007e-17	UP
SPDYE6	speedy/RINGO cell cycle regulator family member E6	protein_coding	LymphNode	COVID High vs Control	475.426	12.2089	1.31053	9.316	1.2081e-20	1.65862e-17	UP
KDM5D	lysine demethylase 5D	protein_coding	Kidney	COVID Low vs Control	1045.48	25.1719	2.6556	9.47878	2.57275e-21	2.41003e-17	UP
TMPRSS9	transmembrane serine protease 9	protein_coding	LymphNode	COVID Low vs Control	96.5547	7.91248	0.884003	8.95074	3.53105e-19	2.75332e-17	UP
PP2D1	protein phosphatase 2C like domain containing 1	protein_coding	LymphNode	COVID Low vs Control	48.1318	8.67314	0.969718	8.94399	3.75381e-19	2.89883e-17	UP
CNTD1	cyclin N-terminal domain containing 1	protein_coding	LymphNode	COVID Low vs Control	65.5866	4.80187	0.537499	8.93374	4.11855e-19	3.17094e-17	UP
PMEL	premelanosome protein	protein_coding	LymphNode	COVID Low vs Control	183.496	4.80308	0.538087	8.92622	4.40815e-19	3.37265e-17	UP
DNAH17	dynein axonemal heavy chain 17	protein_coding	LymphNode	COVID Low vs Control	352.214	3.99477	0.450419	8.869	7.38026e-19	5.35588e-17	UP
DDX3Y	DEAD-box helicase 3 Y-linked	protein_coding	Kidney	COVID Low vs Control	1222.24	25.5885	2.75861	9.27587	1.76183e-20	6.60158e-17	UP
RPS4Y1	ribosomal protein S4 Y-linked 1	protein_coding	Kidney	COVID Low vs Control	2173.98	26.705	2.87783	9.27955	1.70192e-20	6.60158e-17	UP
UTY	ubiquitously transcribed tetratricopeptide repeat containing, Y-linked	protein_coding	Kidney	COVID Low vs Control	1208.2	25.8441	2.79347	9.25161	2.21142e-20	6.90516e-17	UP
USP9Y	ubiquitin specific peptidase 9 Y-linked	protein_coding	Kidney	COVID Low vs Control	1442.46	25.7827	2.79835	9.21354	3.15549e-20	7.38976e-17	UP
MLANA	melan-A	protein_coding	LymphNode	COVID Low vs Control	132.989	9.50676	1.08059	8.79772	1.39627e-18	9.74676e-17	UP
MYL1	myosin light chain 1	protein_coding	Lung	COVID High vs Control	56.3004	-6.2221	0.65997	-9.42785	4.18581e-21	1.25444e-16	DN
FLG	filaggrin	protein_coding	LymphNode	COVID Low vs Control	108.97	9.33308	1.06442	8.76825	1.81467e-18	1.25717e-16	UP
PKDREJ	polycystin family receptor for egg jelly	protein_coding	LymphNode	COVID Low vs Control	45.5101	5.29095	0.608685	8.69244	3.54753e-18	2.3383e-16	UP
LHFPL5	LHFPL tetraspan subfamily member 5	protein_coding	LymphNode	COVID High vs Control	153.743	9.9765	1.11264	8.96652	3.06044e-19	2.47794e-16	UP
CFAP157	cilia and flagella associated protein 157	protein_coding	LymphNode	COVID Low vs Control	86.5876	4.47263	0.515103	8.68297	3.85566e-18	2.50981e-16	UP
SMTNL1	smoothelin like 1	protein_coding	LymphNode	COVID Low vs Control	146.764	5.2537	0.605297	8.67954	3.9737e-18	2.58206e-16	UP
ILK	integrin linked kinase	protein_coding	LymphNode	COVID Low vs Control	613.217	-3.0594	0.353025	-8.66626	4.46537e-18	2.87604e-16	DN
ASB16	ankyrin repeat and SOCS box containing 16	protein_coding	LymphNode	COVID Low vs Control	143.895	6.37205	0.736088	8.65664	4.85881e-18	3.08072e-16	UP
PROB1	proline rich basic protein 1	protein_coding	LymphNode	COVID Low vs Control	247.16	2.96707	0.343621	8.63472	5.88708e-18	3.67546e-16	UP
CYP24A1	cytochrome P450 family 24 subfamily A member 1	protein_coding	Liver	COVID+ vs Control	34.2269	23.1345	2.52197	9.17319	4.59214e-20	4.08861e-16	UP
FAM216B	family with sequence similarity 216 member B	protein_coding	Liver	COVID+ vs Control	35.3696	22.4727	2.43183	9.24107	2.44038e-20	4.08861e-16	UP
PBLD	phenazine biosynthesis like protein domain containing	protein_coding	LymphNode	COVID Low vs Control	526.834	2.088	0.242825	8.59877	8.05726e-18	4.91832e-16	UP
EIF1AY	eukaryotic translation initiation factor 1A Y-linked	protein_coding	Kidney	COVID High vs Control	459.477	25.7367	2.77242	9.28313	1.64565e-20	5.45417e-16	UP
CLEC4C	C-type lectin domain family 4 member C	protein_coding	LymphNode	COVID Low vs Control	53.6826	-6.7556	0.788305	-8.56978	1.03685e-17	6.18866e-16	DN
ZNF750	zinc finger protein 750	protein_coding	LymphNode	COVID Low vs Control	146.808	4.52615	0.528904	8.5576	1.15239e-17	6.80078e-16	UP
ARL2BP	ADP ribosylation factor like GTPase 2 binding protein	protein_coding	LymphNode	COVID Low vs Control	331.701	-4.08023	0.477583	-8.54351	1.30207e-17	7.53619e-16	DN
C9orf131	chromosome 9 open reading frame 131	protein_coding	LymphNode	COVID Low vs Control	50.1615	8.78368	1.03232	8.50866	1.75948e-17	1.00282e-15	UP
ERVW-1	endogenous retrovirus group W member 1, envelope	protein_coding	LymphNode	COVID Low vs Control	110.008	8.1141	0.95506	8.4959	1.96401e-17	1.10905e-15	UP
SMIM6	small integral membrane protein 6	protein_coding	LymphNode	COVID Low vs Control	55.9985	5.68085	0.669139	8.4898	2.0699e-17	1.16168e-15	UP
KCNJ13	potassium inwardly rectifying channel subfamily J member 13	protein_coding	LymphNode	COVID High vs Control	192.693	8.17289	0.932829	8.7614	1.92843e-18	1.24273e-15	UP
MTMR3	myotubularin related protein 3	protein_coding	LymphNode	COVID Low vs Control	1282.09	-2.34075	0.276031	-8.48002	2.25164e-17	1.25217e-15	DN
LDHAL6B	lactate dehydrogenase A like 6B	protein_coding	LymphNode	COVID Low vs Control	70.1175	6.8209	0.804474	8.4787	2.27717e-17	1.26433e-15	UP
P2RY13	purinergic receptor P2Y13	protein_coding	LymphNode	COVID Low vs Control	306.906	-3.31931	0.392406	-8.45886	2.69997e-17	1.48795e-15	DN
SPDYE5	speedy/RINGO cell cycle regulator family member E5	protein_coding	LymphNode	COVID High vs Control	424.728	10.2831	1.19334	8.61704	6.87077e-18	3.73648e-15	UP
THEM5	thioesterase superfamily member 5	protein_coding	LymphNode	COVID Low vs Control	67.444	6.13987	0.73684	8.33272	7.90088e-17	4.08971e-15	UP
ZBTB12	zinc finger and BTB domain containing 12	protein_coding	LymphNode	COVID Low vs Control	200.952	2.55641	0.306896	8.32988	8.09219e-17	4.17694e-15	UP
SLC51A	solute carrier family 51 subunit alpha	protein_coding	LymphNode	COVID Low vs Control	104.035	3.81812	0.458584	8.3259	8.369e-17	4.30164e-15	UP
MYH7B	myosin heavy chain 7B	protein_coding	LymphNode	COVID Low vs Control	399.759	3.42711	0.411705	8.32419	8.49047e-17	4.35797e-15	UP
DNAH3	dynein axonemal heavy chain 3	protein_coding	LymphNode	COVID Low vs Control	197.274	5.68689	0.68331	8.32256	8.6087e-17	4.40631e-15	UP
CYP3A5	cytochrome P450 family 3 subfamily A member 5	protein_coding	LymphNode	COVID Low vs Control	307.553	2.96054	0.35594	8.31754	8.98096e-17	4.57131e-15	UP
ACSM6	acyl-CoA synthetase medium chain family member 6	protein_coding	LymphNode	COVID Low vs Control	38.2541	8.22333	0.989534	8.3103	9.54609e-17	4.83212e-15	UP
CARD14	caspase recruitment domain family member 14	protein_coding	LymphNode	COVID Low vs Control	113.866	3.64441	0.438809	8.30523	9.96273e-17	5.02912e-15	UP
SPIN2A	spindlin family member 2A	protein_coding	LymphNode	COVID Low vs Control	56.1329	5.14693	0.621312	8.28396	1.19142e-16	5.91643e-15	UP
SEZ6	seizure related 6 homolog	protein_coding	LymphNode	COVID Low vs Control	104.019	6.92433	0.839322	8.2499	1.58523e-16	7.72547e-15	UP
LRRC18	leucine rich repeat containing 18	protein_coding	LymphNode	COVID Low vs Control	153.775	8.04044	0.974744	8.24877	1.60034e-16	7.78873e-15	UP
HBA1	hemoglobin subunit alpha 1	protein_coding	LymphNode	COVID Low vs Control	887.058	6.85691	0.83133	8.24812	1.60907e-16	7.82085e-15	UP
TAC4	tachykinin precursor 4	protein_coding	LymphNode	COVID Low vs Control	65.6968	8.54381	1.03759	8.23427	1.80655e-16	8.74592e-15	UP
GK3P		protein_coding	LymphNode	COVID Low vs Control	71.3525	8.08816	0.98252	8.23206	1.84024e-16	8.88553e-15	UP
IFNK	interferon kappa	protein_coding	LymphNode	COVID Low vs Control	52.8793	8.84925	1.08159	8.18169	2.79892e-16	1.31002e-14	UP
SPSB3	splA/ryanodine receptor domain and SOCS box containing 3	protein_coding	LymphNode	COVID Low vs Control	126.392	-4.66527	0.570426	-8.17856	2.87246e-16	1.34102e-14	DN
PROX2	prospero homeobox 2	protein_coding	LymphNode	COVID Low vs Control	96.4219	3.74879	0.460429	8.14196	3.8892e-16	1.78611e-14	UP
GPX2	glutathione peroxidase 2	protein_coding	LymphNode	COVID High vs Control	131.145	6.63683	0.792356	8.37607	5.47224e-17	2.21535e-14	UP
FUT2	fucosyltransferase 2	protein_coding	LymphNode	COVID Low vs Control	106.123	3.40099	0.419454	8.10815	5.13963e-16	2.31681e-14	UP
CHRM5	cholinergic receptor muscarinic 5	protein_coding	LymphNode	COVID Low vs Control	47.6595	5.72799	0.706578	8.10667	5.20275e-16	2.33952e-14	UP
SLC6A14	solute carrier family 6 member 14	protein_coding	Liver	COVID+ vs Control	37.3487	22.2979	2.57045	8.6747	4.14638e-18	2.46116e-14	UP
ARR3	arrestin 3	protein_coding	LymphNode	COVID Low vs Control	51.4837	8.76472	1.08477	8.07981	6.48684e-16	2.85733e-14	UP
TMPRSS9	transmembrane serine protease 9	protein_coding	LymphNode	COVID High vs Control	96.5547	8.73715	1.04836	8.3341	7.80926e-17	2.971e-14	UP
MYL1	myosin light chain 1	protein_coding	Lung	COVID Low vs Control	56.3004	-4.77071	0.540728	-8.82276	1.11677e-18	3.18213e-14	DN
DCDC2B	doublecortin domain containing 2B	protein_coding	LymphNode	COVID High vs Control	81.0274	7.01795	0.846129	8.29418	1.09336e-16	3.96838e-14	UP
DIO1	iodothyronine deiodinase 1	protein_coding	LymphNode	COVID Low vs Control	41.6904	4.62114	0.575304	8.03251	9.54953e-16	4.07417e-14	UP
C2orf16	chromosome 2 open reading frame 16	protein_coding	LymphNode	COVID Low vs Control	53.2087	6.40908	0.798071	8.03071	9.6909e-16	4.11361e-14	UP
KDM5D	lysine demethylase 5D	protein_coding	Kidney	COVID High vs Control	1045.48	26.1308	3.00332	8.70066	3.29965e-18	5.46802e-14	UP
DDX3Y	DEAD-box helicase 3 Y-linked	protein_coding	Kidney	COVID High vs Control	1222.24	27.0352	3.12591	8.64876	5.20608e-18	5.75151e-14	UP
GCNT7	glucosaminyl (N-acetyl) transferase family member 7	protein_coding	LymphNode	COVID High vs Control	117.4	8.89863	1.08075	8.23373	1.8148e-16	6.16193e-14	UP
TUBA3D	tubulin alpha 3d	protein_coding	LymphNode	COVID Low vs Control	79.2501	6.27687	0.787697	7.96863	1.60437e-15	6.60972e-14	UP
PRSS48	serine protease 48	protein_coding	LymphNode	COVID Low vs Control	43.6266	8.48648	1.06565	7.96366	1.67023e-15	6.84684e-14	UP
NME9	NME/NM23 family member 9	protein_coding	LymphNode	COVID Low vs Control	81.8265	3.01118	0.378312	7.95953	1.72694e-15	7.05562e-14	UP
HBB	hemoglobin subunit beta	protein_coding	LymphNode	COVID Low vs Control	38635.2	5.74221	0.726406	7.90496	2.68025e-15	1.0619e-13	UP
FAM104A	family with sequence similarity 104 member A	protein_coding	LymphNode	COVID Low vs Control	575.467	-1.66885	0.211412	-7.89382	2.93073e-15	1.14872e-13	DN
FOXD2	forkhead box D2	protein_coding	LymphNode	COVID Low vs Control	68.1598	3.13	0.39674	7.88929	3.03903e-15	1.18489e-13	UP
RHD	Rh blood group D antigen	protein_coding	LymphNode	COVID Low vs Control	239.61	7.57254	0.960397	7.8848	3.15036e-15	1.22563e-13	UP
MASP2	mannan binding lectin serine peptidase 2	protein_coding	LymphNode	COVID Low vs Control	64.9756	5.99037	0.760999	7.87172	3.49806e-15	1.35086e-13	UP
PKD2L2	polycystin 2 like 2, transient receptor potential cation channel	protein_coding	LymphNode	COVID Low vs Control	116.802	5.12707	0.651514	7.86947	3.56161e-15	1.37107e-13	UP
SPDYE2	speedy/RINGO cell cycle regulator family member E2	protein_coding	LymphNode	COVID High vs Control	225.32	11.205	1.38138	8.1115	4.99999e-16	1.43532e-13	UP
MTRNR2L8	MT-RNR2 like 8	protein_coding	LymphNode	COVID Low vs Control	44.6843	8.64901	1.10014	7.86171	3.78917e-15	1.45409e-13	UP
CHRNG	cholinergic receptor nicotinic gamma subunit	protein_coding	LymphNode	COVID Low vs Control	136.834	7.88349	1.00687	7.82972	4.8897e-15	1.85505e-13	UP
C5orf58	chromosome 5 open reading frame 58	protein_coding	LymphNode	COVID Low vs Control	46.7027	5.16453	0.660363	7.82075	5.25099e-15	1.97575e-13	UP
EVA1B	eva-1 homolog B	protein_coding	LymphNode	COVID Low vs Control	11.1527	-7.72404	0.988199	-7.81628	5.44073e-15	2.03461e-13	DN
USP9Y	ubiquitin specific peptidase 9 Y-linked	protein_coding	Kidney	COVID High vs Control	1442.46	26.664	3.17316	8.40298	4.35301e-17	2.40453e-13	UP
UTY	ubiquitously transcribed tetratricopeptide repeat containing, Y-linked	protein_coding	Kidney	COVID High vs Control	1208.2	26.6157	3.16736	8.40313	4.34741e-17	2.40453e-13	UP
GRIK1	glutamate ionotropic receptor kainate type subunit 1	protein_coding	LymphNode	COVID Low vs Control	104.471	6.02199	0.772953	7.79089	6.65404e-15	2.45083e-13	UP
RPS4Y1	ribosomal protein S4 Y-linked 1	protein_coding	Kidney	COVID High vs Control	2173.98	27.355	3.26754	8.37176	5.67631e-17	2.68757e-13	UP
GOLGA7	golgin A7	protein_coding	LymphNode	COVID Low vs Control	477.099	-2.13268	0.274882	-7.75855	8.59089e-15	3.11413e-13	DN
CA1	carbonic anhydrase 1	protein_coding	LymphNode	COVID Low vs Control	307.862	6.58942	0.850401	7.7486	9.29108e-15	3.35798e-13	UP
SLC4A1	solute carrier family 4 member 1 (Diego blood group)	protein_coding	Liver	COVID+ vs Control	1663.46	7.89957	0.949082	8.32337	8.54948e-17	3.80602e-13	UP
DLK2	delta like non-canonical Notch ligand 2	protein_coding	LymphNode	COVID Low vs Control	161.12	5.01498	0.649583	7.72031	1.16048e-14	4.14113e-13	UP
SPDYE2B	speedy/RINGO cell cycle regulator family member E2B	protein_coding	LymphNode	COVID Low vs Control	34.9098	8.13765	1.05512	7.71254	1.23337e-14	4.37566e-13	UP
MST1	macrophage stimulating 1	protein_coding	LymphNode	COVID Low vs Control	303.855	2.44576	0.317221	7.70995	1.25862e-14	4.45232e-13	UP
SCUBE3	signal peptide, CUB domain and EGF like domain containing 3	protein_coding	LymphNode	COVID Low vs Control	305.629	3.04485	0.394963	7.70918	1.26624e-14	4.46437e-13	UP
CYP8B1	cytochrome P450 family 8 subfamily B member 1	protein_coding	LymphNode	COVID Low vs Control	64.6818	8.53497	1.11498	7.65485	1.93533e-14	6.64723e-13	UP
TSPO2	translocator protein 2	protein_coding	LymphNode	COVID Low vs Control	39.2911	7.71489	1.00831	7.65129	1.98966e-14	6.81468e-13	UP
DDI1	DNA damage inducible 1 homolog 1	protein_coding	LymphNode	COVID Low vs Control	38.9242	8.3712	1.09801	7.62399	2.4595e-14	8.32279e-13	UP
ICAM3	intercellular adhesion molecule 3	protein_coding	LymphNode	COVID Low vs Control	564.541	-2.71359	0.356861	-7.60405	2.86997e-14	9.65829e-13	DN
KCNC1	potassium voltage-gated channel subfamily C member 1	protein_coding	LymphNode	COVID Low vs Control	66.0895	6.71415	0.883963	7.59551	3.06576e-14	1.027e-12	UP
FAM216B	family with sequence similarity 216 member B	protein_coding	Liver	COVID Low vs Control	43.6333	21.5951	2.57825	8.37588	5.48114e-17	1.03139e-12	UP
HSD17B1	hydroxysteroid 17-beta dehydrogenase 1	protein_coding	LymphNode	COVID Low vs Control	126.087	2.81062	0.370579	7.5844	3.34017e-14	1.11282e-12	UP
F2RL2	coagulation factor II thrombin receptor like 2	protein_coding	LymphNode	COVID Low vs Control	71.6933	3.67083	0.48466	7.57403	3.6182e-14	1.18817e-12	UP
MAP3K19	mitogen-activated protein kinase kinase kinase 19	protein_coding	LymphNode	COVID Low vs Control	55.9086	5.82767	0.772871	7.5403	4.68898e-14	1.51536e-12	UP
WDR88	WD repeat domain 88	protein_coding	LymphNode	COVID Low vs Control	92.6673	6.00341	0.797011	7.53241	4.98116e-14	1.60272e-12	UP
ACSM6	acyl-CoA synthetase medium chain family member 6	protein_coding	LymphNode	COVID High vs Control	38.2541	9.38429	1.20715	7.77393	7.60863e-15	1.65695e-12	UP
OR2A42	olfactory receptor family 2 subfamily A member 42	protein_coding	LymphNode	COVID Low vs Control	119.621	5.24356	0.697998	7.51229	5.81021e-14	1.84677e-12	UP
TMC3	transmembrane channel like 3	protein_coding	LymphNode	COVID Low vs Control	111.93	6.10641	0.813221	7.50892	5.96193e-14	1.89171e-12	UP
ALAS2	5'-aminolevulinate synthase 2	protein_coding	Liver	COVID+ vs Control	2035.36	7.34451	0.907655	8.09173	5.88208e-16	2.09484e-12	UP
SPTA1	spectrin alpha, erythrocytic 1	protein_coding	Liver	COVID+ vs Control	1515.18	9.10266	1.12917	8.06136	7.54496e-16	2.23922e-12	UP
SLC16A8	solute carrier family 16 member 8	protein_coding	LymphNode	COVID Low vs Control	54.4855	7.17359	0.958599	7.48342	7.24157e-14	2.26055e-12	UP
PP2D1	protein phosphatase 2C like domain containing 1	protein_coding	LymphNode	COVID High vs Control	48.1318	8.83265	1.14283	7.72872	1.08631e-14	2.30218e-12	UP
TSPYL6	TSPY like 6	protein_coding	LymphNode	COVID Low vs Control	64.7933	5.64657	0.756547	7.46361	8.41834e-14	2.6035e-12	UP
EDDM13	epididymal protein 13	protein_coding	LymphNode	COVID High vs Control	174.577	6.72032	0.872576	7.70171	1.34262e-14	2.77475e-12	UP
FAM186A	family with sequence similarity 186 member A	protein_coding	LymphNode	COVID Low vs Control	37.1178	7.77167	1.04358	7.44709	9.5422e-14	2.92883e-12	UP
APC2	APC regulator of WNT signaling pathway 2	protein_coding	LymphNode	COVID Low vs Control	171.573	4.76303	0.639755	7.44508	9.68837e-14	2.96872e-12	UP
ADIRF	adipogenesis regulatory factor	protein_coding	LymphNode	COVID Low vs Control	163.922	-11.5998	1.55987	-7.43641	1.0346e-13	3.15703e-12	DN
HEMGN	hemogen	protein_coding	Liver	COVID+ vs Control	371.554	7.05208	0.884146	7.97615	1.50972e-15	3.84051e-12	UP
KBTBD4	kelch repeat and BTB domain containing 4	protein_coding	LymphNode	COVID Low vs Control	199.141	-1.81162	0.24495	-7.39588	1.40472e-13	4.23356e-12	DN
NUTM2G	NUT family member 2G	protein_coding	LymphNode	COVID High vs Control	197.314	9.61877	1.26332	7.61391	2.65934e-14	4.93964e-12	UP
SLC5A9	solute carrier family 5 member 9	protein_coding	LymphNode	COVID Low vs Control	89.2437	3.46907	0.470926	7.36648	1.75198e-13	5.21581e-12	UP
SLC5A10	solute carrier family 5 member 10	protein_coding	LymphNode	COVID Low vs Control	112.207	5.80064	0.787958	7.36161	1.81701e-13	5.40015e-12	UP
ZNF22	zinc finger protein 22	protein_coding	LymphNode	COVID Low vs Control	533.919	-1.85473	0.25195	-7.36152	1.81832e-13	5.40015e-12	DN
DISP2	dispatched RND transporter family member 2	protein_coding	LymphNode	COVID Low vs Control	100.35	2.9329	0.398462	7.36055	1.83156e-13	5.42626e-12	UP
HBB	hemoglobin subunit beta	protein_coding	Liver	COVID+ vs Control	272887	7.91631	0.999946	7.91674	2.43815e-15	5.42702e-12	UP
NNAT	neuronatin	protein_coding	LymphNode	COVID Low vs Control	99.6381	3.84095	0.522198	7.35535	1.90425e-13	5.60988e-12	UP
BTBD18	BTB domain containing 18	protein_coding	LymphNode	COVID High vs Control	129.318	10.1506	1.33914	7.57994	3.45712e-14	6.34682e-12	UP
IFNAR2	interferon alpha and beta receptor subunit 2	protein_coding	LymphNode	COVID Low vs Control	540.948	-2.23135	0.304422	-7.32978	2.30528e-13	6.68915e-12	DN
NUP210L	nucleoporin 210 like	protein_coding	LymphNode	COVID Low vs Control	191.276	3.11605	0.425203	7.32839	2.32939e-13	6.75335e-12	UP
RHOF	ras homolog family member F, filopodia associated	protein_coding	LymphNode	COVID Low vs Control	504.397	-2.54135	0.346878	-7.32635	2.36503e-13	6.84086e-12	DN
KCNRG	potassium channel regulator	protein_coding	LymphNode	COVID Low vs Control	75.5878	3.7429	0.511732	7.31418	2.58962e-13	7.4299e-12	UP
TEX52	testis expressed 52	protein_coding	LymphNode	COVID Low vs Control	88.9362	8.41142	1.151	7.30793	2.71281e-13	7.76712e-12	UP
DUXB	double homeobox B	protein_coding	LymphNode	COVID Low vs Control	34.9605	8.20615	1.12529	7.29246	3.0434e-13	8.6394e-12	UP
NIPAL4	NIPA like domain containing 4	protein_coding	LymphNode	COVID Low vs Control	156.563	3.02702	0.415512	7.28505	3.21546e-13	9.0786e-12	UP
FAM184B	family with sequence similarity 184 member B	protein_coding	LymphNode	COVID Low vs Control	43.7236	3.73871	0.515636	7.25068	4.14694e-13	1.14527e-11	UP
SRPK3	SRSF protein kinase 3	protein_coding	LymphNode	COVID Low vs Control	152.571	5.97489	0.825762	7.2356	4.63459e-13	1.26753e-11	UP
COX20	cytochrome c oxidase assembly factor COX20	protein_coding	LymphNode	COVID Low vs Control	422.075	-2.87148	0.396961	-7.23366	4.70147e-13	1.28295e-11	DN
TSACC	TSSK6 activating cochaperone	protein_coding	LymphNode	COVID Low vs Control	39.1301	4.60539	0.638049	7.21793	5.27855e-13	1.43508e-11	UP
KCNG2	potassium voltage-gated channel modifier subfamily G member 2	protein_coding	LymphNode	COVID Low vs Control	45.3866	3.45211	0.479026	7.20653	5.73949e-13	1.54435e-11	UP
OMG	oligodendrocyte myelin glycoprotein	protein_coding	LymphNode	COVID Low vs Control	198.506	2.70956	0.376008	7.20612	5.75669e-13	1.54784e-11	UP
SFTA3		protein_coding	Liver	COVID Low vs Control	23.9877	21.3314	2.6797	7.96037	1.71531e-15	1.61385e-11	UP
INSYN2B	inhibitory synaptic factor family member 2B	protein_coding	LymphNode	COVID High vs Control	567.726	7.34315	0.987597	7.43537	1.04279e-13	1.65468e-11	UP
SOX15	SRY-box transcription factor 15	protein_coding	LymphNode	COVID Low vs Control	45.8036	4.2443	0.590656	7.18574	6.6845e-13	1.78247e-11	UP
FGL2	fibrinogen like 2	protein_coding	LymphNode	COVID Low vs Control	1931.37	-2.59275	0.361118	-7.17981	6.98088e-13	1.84986e-11	DN
MEGF11	multiple EGF like domains 11	protein_coding	LymphNode	COVID Low vs Control	121.802	3.62262	0.504781	7.17662	7.14554e-13	1.88939e-11	UP
FADD	Fas associated via death domain	protein_coding	LymphNode	COVID Low vs Control	156.424	-2.46745	0.344253	-7.16757	7.63426e-13	2.00992e-11	DN
GKN2	gastrokine 2	protein_coding	Liver	COVID Low vs Control	14.4233	20.5894	2.61369	7.87753	3.33903e-15	2.09435e-11	UP
CTBS	chitobiase	protein_coding	LymphNode	COVID Low vs Control	509.488	-2.01504	0.281529	-7.15748	8.21752e-13	2.14651e-11	DN
BFSP2	beaded filament structural protein 2	protein_coding	LymphNode	COVID Low vs Control	64.8846	3.23315	0.452821	7.14001	9.3321e-13	2.40171e-11	UP
OR10AD1	olfactory receptor family 10 subfamily AD member 1	protein_coding	LymphNode	COVID Low vs Control	33.799	8.26392	1.1586	7.13269	9.84272e-13	2.52073e-11	UP
OR10A2	olfactory receptor family 10 subfamily A member 2	protein_coding	LymphNode	COVID Low vs Control	41.6063	8.3807	1.17553	7.12927	1.00902e-12	2.5769e-11	UP
FAM217A	family with sequence similarity 217 member A	protein_coding	LymphNode	COVID High vs Control	123.661	10.1897	1.38668	7.34827	2.00796e-13	2.99082e-11	UP
PAQR7	progestin and adipoQ receptor family member 7	protein_coding	Kidney	COVID High vs Control	427.173	-2.46877	0.318109	-7.76076	8.44209e-15	3.10885e-11	DN
PRB1	proline rich protein BstNI subfamily 1 (gene/pseudogene)	protein_coding	Lung	COVID Low vs Control	146.914	-5.87735	0.745904	-7.87951	3.2868e-15	3.1218e-11	DN
ODF3	outer dense fiber of sperm tails 3	protein_coding	LymphNode	COVID Low vs Control	35.0604	8.24706	1.16441	7.08261	1.41469e-12	3.55107e-11	UP
DHODH	dihydroorotate dehydrogenase (quinone)	protein_coding	LymphNode	COVID Low vs Control	682.531	1.50054	0.212193	7.07155	1.53209e-12	3.81958e-11	UP
TLDC2	TBC/LysM-associated domain containing 2	protein_coding	LymphNode	COVID Low vs Control	82.5158	3.58666	0.508	7.06035	1.66079e-12	4.11249e-11	UP
SHOC1	shortage in chiasmata 1	protein_coding	LymphNode	COVID High vs Control	351.261	9.29073	1.27498	7.28694	3.1708e-13	4.43029e-11	UP
DBH	dopamine beta-hydroxylase	protein_coding	LymphNode	COVID Low vs Control	50.6637	5.90582	0.837889	7.04845	1.80917e-12	4.47083e-11	UP
SPDYE3	speedy/RINGO cell cycle regulator family member E3	protein_coding	LymphNode	COVID High vs Control	368.811	10.0886	1.38535	7.28231	3.28148e-13	4.5292e-11	UP
LRTOMT	leucine rich transmembrane and O-methyltransferase domain containing	protein_coding	LymphNode	COVID Low vs Control	127.571	2.34528	0.332928	7.0444	1.86257e-12	4.58733e-11	UP
AHSP	alpha hemoglobin stabilizing protein	protein_coding	Liver	COVID+ vs Control	176.438	7.82115	1.02722	7.6139	2.65949e-14	4.73576e-11	UP
KCNV2	potassium voltage-gated channel modifier subfamily V member 2	protein_coding	LymphNode	COVID Low vs Control	29.9852	8.04345	1.14458	7.02742	2.10391e-12	5.14028e-11	UP
LRRC4	leucine rich repeat containing 4	protein_coding	LymphNode	COVID Low vs Control	325.12	2.60239	0.370455	7.02485	2.143e-12	5.22185e-11	UP
SPDYE1	speedy/RINGO cell cycle regulator family member E1	protein_coding	LymphNode	COVID High vs Control	171.25	7.66516	1.05557	7.26161	3.82523e-13	5.22898e-11	UP
TMEM262	transmembrane protein 262	protein_coding	LymphNode	COVID Low vs Control	27.4498	5.81276	0.828215	7.01842	2.24384e-12	5.44224e-11	UP
SPDYE17	speedy/RINGO cell cycle regulator family member E17	protein_coding	LymphNode	COVID Low vs Control	93.9153	2.89882	0.413137	7.0166	2.27338e-12	5.51025e-11	UP
MYL1	myosin light chain 1	protein_coding	Lung	COVID+ vs Control	42.6381	-5.10724	0.652328	-7.82924	4.90813e-15	5.54152e-11	DN
NUTM2B	NUT family member 2B	protein_coding	LymphNode	COVID Low vs Control	102.04	4.40889	0.628449	7.0155	2.29122e-12	5.54981e-11	UP
JPH3	junctophilin 3	protein_coding	LymphNode	COVID Low vs Control	45.9354	4.0524	0.578238	7.00819	2.41419e-12	5.83609e-11	UP
ASPDH	aspartate dehydrogenase domain containing	protein_coding	LymphNode	COVID Low vs Control	61.8512	6.97866	0.996127	7.0058	2.45587e-12	5.92903e-11	UP
MROH9	maestro heat like repeat family member 9	protein_coding	LymphNode	COVID Low vs Control	38.1804	6.17893	0.882074	7.005	2.46979e-12	5.948e-11	UP
RAB41	RAB41, member RAS oncogene family	protein_coding	LymphNode	COVID Low vs Control	21.2983	7.41104	1.05797	7.00498	2.47022e-12	5.948e-11	UP
ORM2	orosomucoid 2	protein_coding	LymphNode	COVID Low vs Control	39.9263	6.60492	0.943542	7.00013	2.55726e-12	6.1254e-11	UP
DNAH11	dynein axonemal heavy chain 11	protein_coding	LymphNode	COVID Low vs Control	375	3.05179	0.436789	6.98688	2.81071e-12	6.69311e-11	UP
PCBP1	poly(rC) binding protein 1	protein_coding	LymphNode	COVID Low vs Control	1683.28	-3.65766	0.523653	-6.98489	2.85074e-12	6.76467e-11	DN
ZC2HC1C	zinc finger C2HC-type containing 1C	protein_coding	LymphNode	COVID Low vs Control	96.0787	2.73355	0.392539	6.96376	3.31308e-12	7.80823e-11	UP
CHAD	chondroadherin	protein_coding	LymphNode	COVID Low vs Control	53.864	4.12589	0.594183	6.94381	3.81652e-12	8.93724e-11	UP
PZP	PZP alpha-2-macroglobulin like	protein_coding	LymphNode	COVID Low vs Control	355.376	5.30805	0.764716	6.9412	3.88784e-12	9.09845e-11	UP
HBA1	hemoglobin subunit alpha 1	protein_coding	Liver	COVID+ vs Control	4755.02	7.45264	0.991804	7.51422	5.72499e-14	9.26772e-11	UP
STKLD1	serine/threonine kinase like domain containing 1	protein_coding	LymphNode	COVID Low vs Control	108.987	2.76201	0.398585	6.92954	4.22201e-12	9.78672e-11	UP
CLDN20	claudin 20	protein_coding	LymphNode	COVID Low vs Control	52.3766	6.56354	0.947372	6.92816	4.26349e-12	9.86416e-11	UP
C3orf49	chromosome 3 open reading frame 49	protein_coding	LymphNode	COVID Low vs Control	35.066	6.55122	0.945784	6.92676	4.30583e-12	9.94956e-11	UP
ZNF233	zinc finger protein 233	protein_coding	LymphNode	COVID Low vs Control	229.306	2.88336	0.416525	6.92243	4.43964e-12	1.0233e-10	UP
HBB	hemoglobin subunit beta	protein_coding	Liver	COVID Low vs Control	172448	7.20465	0.944181	7.63058	2.33706e-14	1.09941e-10	UP
TRIM58	tripartite motif containing 58	protein_coding	Liver	COVID+ vs Control	1040.42	6.50517	0.86992	7.4779	7.55221e-14	1.12068e-10	UP
CCDC196	coiled-coil domain containing 196	protein_coding	LymphNode	COVID Low vs Control	55.5726	8.92123	1.29356	6.89664	5.32469e-12	1.20754e-10	UP
SLFN14	schlafen family member 14	protein_coding	LymphNode	COVID Low vs Control	28.9999	4.63833	0.673447	6.88745	5.68022e-12	1.28104e-10	UP
SLC4A1	solute carrier family 4 member 1 (Diego blood group)	protein_coding	Liver	COVID Low vs Control	2039.82	8.1465	1.07497	7.57838	3.49884e-14	1.31675e-10	UP
PRB1	proline rich protein BstNI subfamily 1 (gene/pseudogene)	protein_coding	Lung	COVID+ vs Control	114.458	-6.14623	0.802803	-7.65596	1.91881e-14	1.44429e-10	DN
MAP3K12	mitogen-activated protein kinase kinase kinase 12	protein_coding	LymphNode	COVID Low vs Control	1082.47	1.45608	0.212253	6.86014	6.87929e-12	1.53167e-10	UP
PGAM4	phosphoglycerate mutase family member 4	protein_coding	LymphNode	COVID Low vs Control	26.3153	7.82099	1.14105	6.8542	7.17142e-12	1.59284e-10	UP
GP6	glycoprotein VI platelet	protein_coding	LymphNode	COVID Low vs Control	93.2258	3.32237	0.485235	6.84693	7.54508e-12	1.67279e-10	UP
ASB14	ankyrin repeat and SOCS box containing 14	protein_coding	LymphNode	COVID High vs Control	106.466	6.58272	0.93134	7.068	1.57178e-12	1.85195e-10	UP
RNF39	ring finger protein 39	protein_coding	LymphNode	COVID Low vs Control	54.6232	5.87031	0.859957	6.82628	8.71461e-12	1.91816e-10	UP
SELENOP	selenoprotein P	protein_coding	LymphNode	COVID Low vs Control	4824.96	-3.92107	0.574643	-6.82349	8.8855e-12	1.9546e-10	DN
LRRC46	leucine rich repeat containing 46	protein_coding	LymphNode	COVID Low vs Control	87.5626	2.77935	0.407502	6.82045	9.07569e-12	1.99524e-10	UP
FAM240C		protein_coding	LymphNode	COVID Low vs Control	60.0899	5.99676	0.881205	6.80518	1.00925e-11	2.199e-10	UP
SCRG1	stimulator of chondrogenesis 1	protein_coding	LymphNode	COVID Low vs Control	95.9331	3.99836	0.588176	6.7979	1.06158e-11	2.30615e-10	UP
AMMECR1	AMMECR nuclear protein 1	protein_coding	LymphNode	COVID Low vs Control	440.27	-1.2472	0.18363	-6.7919	1.10667e-11	2.39843e-10	DN
INSL6	insulin like 6	protein_coding	LymphNode	COVID Low vs Control	71.6282	7.51498	1.10669	6.79053	1.11725e-11	2.41706e-10	UP
NRIP2	nuclear receptor interacting protein 2	protein_coding	LymphNode	COVID Low vs Control	540.186	3.16024	0.465546	6.78824	1.13508e-11	2.45298e-10	UP
SPTA1	spectrin alpha, erythrocytic 1	protein_coding	Liver	COVID Low vs Control	2018.74	9.44219	1.26538	7.46197	8.52409e-14	2.6733e-10	UP
HBA2	hemoglobin subunit alpha 2	protein_coding	LymphNode	COVID Low vs Control	4045.75	5.50706	0.813094	6.77297	1.26168e-11	2.71032e-10	UP
ALAS2	5'-aminolevulinate synthase 2	protein_coding	Liver	COVID Low vs Control	2485.51	7.54966	1.01821	7.41462	1.21976e-13	3.02303e-10	UP
HBA1	hemoglobin subunit alpha 1	protein_coding	Liver	COVID Low vs Control	5260.15	7.72153	1.04431	7.39393	1.42547e-13	3.02303e-10	UP
PRB1	proline rich protein BstNI subfamily 1 (gene/pseudogene)	protein_coding	Lung	COVID High vs Control	146.914	-6.54297	0.86216	-7.58904	3.22289e-14	3.21956e-10	DN
SMIM18	small integral membrane protein 18	protein_coding	LymphNode	COVID Low vs Control	29.9286	8.01214	1.1898	6.73403	1.65025e-11	3.47179e-10	UP
SLC34A3	solute carrier family 34 member 3	protein_coding	LymphNode	COVID Low vs Control	47.1224	7.49635	1.1153	6.72138	1.80009e-11	3.7654e-10	UP
PRSS51		protein_coding	LymphNode	COVID Low vs Control	42.1312	4.28013	0.636889	6.72037	1.81265e-11	3.78734e-10	UP
SLC25A40	solute carrier family 25 member 40	protein_coding	LymphNode	COVID Low vs Control	571.198	-1.5733	0.234149	-6.71924	1.8267e-11	3.808e-10	DN
HBD	hemoglobin subunit delta	protein_coding	Liver	COVID+ vs Control	290.274	6.78295	0.928829	7.30269	2.82073e-13	3.86375e-10	UP
SLC35G6	solute carrier family 35 member G6	protein_coding	LymphNode	COVID Low vs Control	48.7586	6.34256	0.944288	6.71677	1.85803e-11	3.87111e-10	UP
LHX4	LIM homeobox 4	protein_coding	LymphNode	COVID High vs Control	116.355	6.51046	0.936766	6.94993	3.6547e-12	3.97947e-10	UP
GDAP1L1	ganglioside induced differentiation associated protein 1 like 1	protein_coding	LymphNode	COVID Low vs Control	37.8122	7.66631	1.14369	6.70313	2.03999e-11	4.2286e-10	UP
MMP21	matrix metallopeptidase 21	protein_coding	LymphNode	COVID Low vs Control	68.018	2.34619	0.350029	6.70285	2.04399e-11	4.23449e-10	UP
TMC4	transmembrane channel like 4	protein_coding	LymphNode	COVID Low vs Control	214.644	3.11106	0.464448	6.69841	2.10699e-11	4.35761e-10	UP
SYCP3	synaptonemal complex protein 3	protein_coding	LymphNode	COVID Low vs Control	141.395	2.84859	0.4253	6.69784	2.11518e-11	4.37209e-10	UP
NOTCH2NLC	notch 2 N-terminal like C	protein_coding	LymphNode	COVID Low vs Control	456.061	-2.1992	0.328375	-6.69723	2.1241e-11	4.38805e-10	DN
FANCD2OS	FANCD2 opposite strand	protein_coding	LymphNode	COVID Low vs Control	23.141	7.39898	1.10601	6.68982	2.23446e-11	4.60048e-10	UP
MYH2	myosin heavy chain 2	protein_coding	LymphNode	COVID+ vs Control	94.7268	-24.3068	3.2374	-7.50812	5.99809e-14	4.7073e-10	DN
GK3P		protein_coding	LymphNode	COVID High vs Control	71.3525	8.20291	1.18617	6.91544	4.6642e-12	4.87686e-10	UP
FAM216B	family with sequence similarity 216 member B	protein_coding	Liver	COVID High vs Control	43.6333	23.8723	3.15008	7.57832	3.50051e-14	4.92066e-10	UP
MUC6	mucin 6, oligomeric mucus/gel-forming	protein_coding	LymphNode	COVID Low vs Control	58.7887	4.43722	0.664667	6.67587	2.45776e-11	5.03196e-10	UP
HBA2	hemoglobin subunit alpha 2	protein_coding	Liver	COVID+ vs Control	34180.9	7.65006	1.05532	7.24901	4.1982e-13	5.33981e-10	UP
ANK1	ankyrin 1	protein_coding	Liver	COVID+ vs Control	683.969	6.31243	0.872411	7.23562	4.63423e-13	5.50145e-10	UP
P4HA3	prolyl 4-hydroxylase subunit alpha 3	protein_coding	LymphNode	COVID Low vs Control	84.4009	2.53978	0.381337	6.66021	2.73445e-11	5.56733e-10	UP
REP15	RAB15 effector protein	protein_coding	LymphNode	COVID Low vs Control	12.8892	-5.19477	0.781836	-6.64431	3.04632e-11	6.14689e-10	DN
SLC10A1	solute carrier family 10 member 1	protein_coding	LymphNode	COVID Low vs Control	60.3611	8.508	1.28055	6.64405	3.05189e-11	6.15213e-10	UP
PRB4	proline rich protein BstNI subfamily 4	protein_coding	Lung	COVID Low vs Control	740.999	-7.56769	1.01493	-7.4564	8.89216e-14	6.33433e-10	DN
FAM50A	family with sequence similarity 50 member A	protein_coding	LymphNode	COVID Low vs Control	1340.14	1.5267	0.230138	6.63383	3.2709e-11	6.57193e-10	UP
ELOA2	elongin A2	protein_coding	LymphNode	COVID Low vs Control	22.5898	7.68068	1.15795	6.63302	3.28889e-11	6.60445e-10	UP
GLIPR1	GLI pathogenesis related 1	protein_coding	LymphNode	COVID Low vs Control	1320.49	-1.84241	0.277977	-6.62791	3.40471e-11	6.81462e-10	DN
TEX53	testis expressed 53	protein_coding	LymphNode	COVID Low vs Control	14.3691	6.98264	1.05568	6.61434	3.73217e-11	7.39333e-10	UP
MBOAT4	membrane bound O-acyltransferase domain containing 4	protein_coding	LymphNode	COVID Low vs Control	29.6079	4.0835	0.617448	6.61351	3.75318e-11	7.43093e-10	UP
IFITM5	interferon induced transmembrane protein 5	protein_coding	LymphNode	COVID Low vs Control	22.0101	7.47122	1.12973	6.61325	3.75963e-11	7.43969e-10	UP
IMP3	IMP U3 small nucleolar ribonucleoprotein 3	protein_coding	LymphNode	COVID Low vs Control	323.759	-1.36748	0.207121	-6.6023	4.04818e-11	7.97193e-10	DN
ZNF552	zinc finger protein 552	protein_coding	LymphNode	COVID Low vs Control	936.92	1.73458	0.262976	6.59598	4.22461e-11	8.29263e-10	UP
TMEM254	transmembrane protein 254	protein_coding	LymphNode	COVID Low vs Control	191.711	-1.278	0.193801	-6.59441	4.26944e-11	8.36272e-10	DN
ELMO3	engulfment and cell motility 3	protein_coding	LymphNode	COVID Low vs Control	253.835	1.94237	0.294639	6.59237	4.3287e-11	8.47426e-10	UP
GNAT2	G protein subunit alpha transducin 2	protein_coding	LymphNode	COVID Low vs Control	32.6794	4.14652	0.629163	6.59053	4.38258e-11	8.55689e-10	UP
CCDC65	coiled-coil domain containing 65	protein_coding	LymphNode	COVID Low vs Control	146.672	1.95126	0.296363	6.58401	4.57922e-11	8.89405e-10	UP
GLI1	GLI family zinc finger 1	protein_coding	LymphNode	COVID Low vs Control	176.921	2.24583	0.341104	6.584	4.57953e-11	8.89405e-10	UP
GPAM	glycerol-3-phosphate acyltransferase, mitochondrial	protein_coding	Heart	COVID+ vs Control	833.493	-2.57762	0.343433	-7.50545	6.12187e-14	9.42339e-10	DN
ALAS2	5'-aminolevulinate synthase 2	protein_coding	LymphNode	COVID Low vs Control	371.031	5.42965	0.826421	6.57008	5.02888e-11	9.73065e-10	UP
TSPO2	translocator protein 2	protein_coding	LymphNode	COVID High vs Control	39.2911	8.6507	1.27242	6.79863	1.0562e-11	1.01066e-09	UP
MLANA	melan-A	protein_coding	LymphNode	COVID High vs Control	132.989	10.2053	1.50166	6.79601	1.0756e-11	1.02611e-09	UP
LYG2	lysozyme g2	protein_coding	LymphNode	COVID Low vs Control	31.6554	7.54417	1.14979	6.56133	5.33311e-11	1.02867e-09	UP
ENAM	enamelin	protein_coding	LymphNode	COVID Low vs Control	48.3341	4.36019	0.665955	6.54727	5.85966e-11	1.12021e-09	UP
HCST	hematopoietic cell signal transducer	protein_coding	LymphNode	COVID Low vs Control	110.34	-2.85943	0.437014	-6.54312	6.02497e-11	1.14643e-09	DN
C11orf42	chromosome 11 open reading frame 42	protein_coding	LymphNode	COVID Low vs Control	16.6059	7.17749	1.09727	6.54123	6.10166e-11	1.15922e-09	UP
OR2A1	olfactory receptor family 2 subfamily A member 1	protein_coding	LymphNode	COVID High vs Control	83.4617	6.94139	1.02607	6.76502	1.33291e-11	1.20599e-09	UP
TP53TG5	TP53 target 5	protein_coding	LymphNode	COVID Low vs Control	64.5068	4.5697	0.699709	6.53086	6.53945e-11	1.23708e-09	UP
CYP2D6	cytochrome P450 2D6-like	protein_coding	LymphNode	COVID Low vs Control	254.342	3.00748	0.460828	6.52625	6.74386e-11	1.272e-09	UP
CYP2D6	cytochrome P450 2D6	protein_coding	LymphNode	COVID Low vs Control	254.342	3.00748	0.460828	6.52625	6.74386e-11	1.272e-09	UP
CYP2D6	cytochrome P450 family 2 subfamily D member 6	protein_coding	LymphNode	COVID Low vs Control	254.342	3.00748	0.460828	6.52625	6.74386e-11	1.272e-09	UP
TREH	trehalase	protein_coding	LymphNode	COVID Low vs Control	31.2332	6.94639	1.06529	6.52064	7.00068e-11	1.31908e-09	UP
TIMD4	T cell immunoglobulin and mucin domain containing 4	protein_coding	LymphNode	COVID Low vs Control	929.577	-3.24132	0.497138	-6.51996	7.03253e-11	1.3244e-09	DN
FMO5	flavin containing dimethylaniline monoxygenase 5	protein_coding	Lung	COVID Low vs Control	799.699	-2.82417	0.385422	-7.32748	2.34526e-13	1.33652e-09	DN
PLCD4	phospholipase C delta 4	protein_coding	LymphNode	COVID Low vs Control	179.348	2.26308	0.347204	6.51803	7.12388e-11	1.34091e-09	UP
SPRN	shadow of prion protein	protein_coding	LymphNode	COVID Low vs Control	39.6696	7.24307	1.11208	6.51306	7.3636e-11	1.3832e-09	UP
ATP8B1	ATPase phospholipid transporting 8B1	protein_coding	LymphNode	COVID Low vs Control	1454.53	2.02635	0.311665	6.5017	7.94186e-11	1.4827e-09	UP
ZNRF3	zinc and ring finger 3	protein_coding	Lung	COVID High vs Control	380.853	-2.49217	0.339265	-7.34579	2.04541e-13	1.53247e-09	DN
GPR22	G protein-coupled receptor 22	protein_coding	LymphNode	COVID Low vs Control	70.2473	5.03082	0.774968	6.49165	8.49005e-11	1.57701e-09	UP
HEMGN	hemogen	protein_coding	Liver	COVID Low vs Control	468.274	7.12303	0.998216	7.13576	9.62544e-13	1.64656e-09	UP
IFIT1B	interferon induced protein with tetratricopeptide repeats 1B	protein_coding	LymphNode	COVID Low vs Control	32.4836	5.50164	0.851377	6.46204	1.033e-10	1.89382e-09	UP
CHGA	chromogranin A	protein_coding	LymphNode	COVID Low vs Control	25.668	3.97778	0.615581	6.46183	1.03441e-10	1.89546e-09	UP
PLET1	placenta expressed transcript 1	protein_coding	LymphNode	COVID Low vs Control	28.1017	7.32396	1.13553	6.44979	1.12003e-10	2.04417e-09	UP
ACP4	acid phosphatase 4	protein_coding	LymphNode	COVID Low vs Control	16.4195	7.11063	1.10612	6.42846	1.28901e-10	2.33513e-09	UP
AANAT	aralkylamine N-acetyltransferase	protein_coding	LymphNode	COVID Low vs Control	52.5679	5.81828	0.905208	6.42756	1.29672e-10	2.34793e-09	UP
C11orf16	chromosome 11 open reading frame 16	protein_coding	LymphNode	COVID Low vs Control	20.4979	5.39783	0.840774	6.42007	1.3621e-10	2.46023e-09	UP
TUBA4B	tubulin alpha 4b	protein_coding	LymphNode	COVID Low vs Control	33.8591	5.38848	0.839678	6.41732	1.38694e-10	2.50264e-09	UP
ARL13A	ADP ribosylation factor like GTPase 13A	protein_coding	LymphNode	COVID Low vs Control	43.2705	5.56209	0.867	6.41533	1.4052e-10	2.53434e-09	UP
CELA2B	chymotrypsin like elastase 2B	protein_coding	LymphNode	COVID Low vs Control	24.8163	5.66569	0.885431	6.3988	1.56607e-10	2.8024e-09	UP
KRTAP5-1	keratin associated protein 5-1	protein_coding	LymphNode	COVID Low vs Control	19.7636	7.46297	1.16808	6.38908	1.66889e-10	2.97044e-09	UP
KCNK12	potassium two pore domain channel subfamily K member 12	protein_coding	LymphNode	COVID Low vs Control	140.13	2.62904	0.411686	6.38603	1.70251e-10	3.02294e-09	UP
HRNR	hornerin	protein_coding	LymphNode	COVID High vs Control	192.017	9.04302	1.36877	6.60666	3.931e-11	3.1585e-09	UP
AGRP	agouti related neuropeptide	protein_coding	LymphNode	COVID Low vs Control	43.583	6.72435	1.05434	6.37781	1.79639e-10	3.17886e-09	UP
HBA2	hemoglobin subunit alpha 2	protein_coding	Liver	COVID Low vs Control	20949.2	6.9421	0.989293	7.01724	2.26301e-12	3.54858e-09	UP
RP1	RP1 axonemal microtubule associated	protein_coding	Heart	COVID High vs Control	124.291	6.9856	0.959608	7.27964	3.34719e-13	3.69374e-09	UP
HEXIM2	HEXIM P-TEFb complex subunit 2	protein_coding	LymphNode	COVID Low vs Control	211.015	2.19445	0.345512	6.3513	2.13507e-10	3.73359e-09	UP
ACSM4	acyl-CoA synthetase medium chain family member 4	protein_coding	LymphNode	COVID Low vs Control	17.2016	7.22849	1.14212	6.329	2.46749e-10	4.27154e-09	UP
KCNJ10	potassium inwardly rectifying channel subfamily J member 10	protein_coding	LymphNode	COVID Low vs Control	178.339	-2.84662	0.449992	-6.32592	2.51721e-10	4.35146e-09	DN
MAMDC4	MAM domain containing 4	protein_coding	LymphNode	COVID Low vs Control	559.8	2.59193	0.410015	6.32155	2.58952e-10	4.47223e-09	UP
CRMP1	collapsin response mediator protein 1	protein_coding	LymphNode	COVID Low vs Control	230.078	2.13693	0.338219	6.31818	2.64668e-10	4.56449e-09	UP
RSPH9	radial spoke head component 9	protein_coding	LymphNode	COVID High vs Control	63.5464	5.16792	0.789789	6.54342	6.01295e-11	4.5752e-09	UP
LRRC19	leucine rich repeat containing 19	protein_coding	LymphNode	COVID Low vs Control	44.0386	5.63675	0.892245	6.31749	2.65845e-10	4.58264e-09	UP
PDE6C	phosphodiesterase 6C	protein_coding	LymphNode	COVID Low vs Control	23.5621	7.44067	1.17984	6.30648	2.85453e-10	4.883e-09	UP
SLFNL1	schlafen like 1	protein_coding	LymphNode	COVID Low vs Control	136.474	2.29503	0.3641	6.30331	2.91364e-10	4.97804e-09	UP
HBD	hemoglobin subunit delta	protein_coding	Liver	COVID Low vs Control	360.382	6.9501	0.998862	6.95802	3.45093e-12	4.99508e-09	UP
POC1B-GALNT4	POC1B-GALNT4 readthrough	protein_coding	LymphNode	COVID Low vs Control	22.8957	3.70191	0.58777	6.29823	3.01063e-10	5.1326e-09	UP
OR52B6	olfactory receptor family 52 subfamily B member 6	protein_coding	LymphNode	COVID Low vs Control	18.4687	7.24937	1.15339	6.28526	3.27302e-10	5.54809e-09	UP
ERVW-1	endogenous retrovirus group W member 1, envelope	protein_coding	LymphNode	COVID High vs Control	110.008	8.47383	1.30374	6.49963	8.05186e-11	5.96839e-09	UP
ARNTL2	aryl hydrocarbon receptor nuclear translocator like 2	protein_coding	Lung	COVID High vs Control	882.63	3.66108	0.513827	7.12512	1.03987e-12	6.2328e-09	UP
CCDC85C	coiled-coil domain containing 85C	protein_coding	LymphNode	COVID Low vs Control	613.849	1.78159	0.285091	6.24917	4.12627e-10	6.8987e-09	UP
PKDREJ	polycystin family receptor for egg jelly	protein_coding	LymphNode	COVID High vs Control	45.5101	5.83579	0.902233	6.46816	9.9202e-11	7.16819e-09	UP
PRR33		protein_coding	LymphNode	COVID High vs Control	358.169	10.0199	1.55082	6.46105	1.03981e-10	7.46231e-09	UP
CFAP54	cilia and flagella associated protein 54	protein_coding	Heart	COVID High vs Control	171.599	5.0221	0.708599	7.08737	1.36687e-12	7.54192e-09	UP
PARP14	poly(ADP-ribose) polymerase family member 14	protein_coding	Heart	COVID High vs Control	5204.01	2.34932	0.331362	7.08989	1.34222e-12	7.54192e-09	UP
CORO1B	coronin 1B	protein_coding	LymphNode	COVID Low vs Control	1741.96	1.62581	0.260895	6.23166	4.61521e-10	7.64787e-09	UP
CYP2A6	cytochrome P450 family 2 subfamily A member 6	protein_coding	LymphNode	COVID Low vs Control	38.1351	5.01483	0.804738	6.23163	4.6161e-10	7.64787e-09	UP
EPB42	erythrocyte membrane protein band 4.2	protein_coding	LymphNode	COVID Low vs Control	52.2335	6.00234	0.964343	6.22428	4.8377e-10	7.97893e-09	UP
LRRC24	leucine rich repeat containing 24	protein_coding	LymphNode	COVID Low vs Control	6.71793	-6.99278	1.12424	-6.22	4.97152e-10	8.18125e-09	DN
EMB	embigin	protein_coding	LymphNode	COVID Low vs Control	3458.43	-2.16662	0.348483	-6.21731	5.05756e-10	8.3079e-09	DN
CFAP100	cilia and flagella associated protein 100	protein_coding	LymphNode	COVID Low vs Control	41.5785	6.11149	0.983438	6.21442	5.15156e-10	8.45095e-09	UP
MAPK12	mitogen-activated protein kinase 12	protein_coding	LymphNode	COVID Low vs Control	492.236	2.10182	0.338326	6.2124	5.21805e-10	8.54855e-09	UP
KCNT1	potassium sodium-activated channel subfamily T member 1	protein_coding	LymphNode	COVID Low vs Control	55.7246	3.61993	0.583308	6.20586	5.43982e-10	8.88408e-09	UP
TMEM106B	transmembrane protein 106B	protein_coding	LymphNode	COVID Low vs Control	1479.82	-1.71938	0.27729	-6.20064	5.6233e-10	9.17554e-09	DN
PPIG	peptidylprolyl isomerase G	protein_coding	Kidney	COVID High vs Control	2290.88	1.60523	0.229873	6.98314	2.88657e-12	9.56694e-09	UP
AHSP	alpha hemoglobin stabilizing protein	protein_coding	Liver	COVID Low vs Control	198.558	7.95028	1.16259	6.83843	8.0064e-12	1.07612e-08	UP
DEFB131B	defensin beta 131B	protein_coding	LymphNode	COVID Low vs Control	20.5913	7.41035	1.20098	6.17027	6.81734e-10	1.09869e-08	UP
SLC35A2	solute carrier family 35 member A2	protein_coding	Kidney	COVID High vs Control	207.355	-2.4189	0.348079	-6.9493	3.67104e-12	1.10608e-08	DN
RNF103-CHMP3	RNF103-CHMP3 readthrough	protein_coding	LymphNode	COVID Low vs Control	29.5139	3.07871	0.499993	6.1575	7.39023e-10	1.18321e-08	UP
SLC25A32	solute carrier family 25 member 32	protein_coding	LymphNode	COVID Low vs Control	101.09	-1.86251	0.302706	-6.15288	7.60884e-10	1.21556e-08	DN
TRIM58	tripartite motif containing 58	protein_coding	Liver	COVID Low vs Control	1290.6	6.73252	0.991077	6.79314	1.09721e-11	1.37641e-08	UP
SLC25A46	solute carrier family 25 member 46	protein_coding	LymphNode	COVID Low vs Control	1431.06	-1.34345	0.219215	-6.12844	8.87476e-10	1.40554e-08	DN
PPP2R5B	protein phosphatase 2 regulatory subunit B'beta	protein_coding	LymphNode	COVID Low vs Control	737.182	1.58759	0.259099	6.12734	8.93588e-10	1.41461e-08	UP
TAC4	tachykinin precursor 4	protein_coding	LymphNode	COVID High vs Control	65.6968	8.70959	1.37058	6.35468	2.08855e-10	1.42749e-08	UP
CRYBG2	crystallin beta-gamma domain containing 2	protein_coding	LymphNode	COVID Low vs Control	51.9187	2.40498	0.392709	6.12408	9.12111e-10	1.44206e-08	UP
C17orf78	chromosome 17 open reading frame 78	protein_coding	LymphNode	COVID Low vs Control	33.3135	6.93501	1.13247	6.12381	9.13647e-10	1.44387e-08	UP
CMC1	C-X9-C motif containing 1	protein_coding	LymphNode	COVID Low vs Control	559.494	-1.56473	0.255688	-6.11969	9.3755e-10	1.47718e-08	DN
LHB	luteinizing hormone subunit beta	protein_coding	LymphNode	COVID Low vs Control	23.4529	4.84971	0.794048	6.10758	1.01154e-09	1.58694e-08	UP
GGN	gametogenetin	protein_coding	LymphNode	COVID Low vs Control	31.5796	4.78661	0.783847	6.10656	1.01801e-09	1.59641e-08	UP
PRB4	proline rich protein BstNI subfamily 4	protein_coding	Lung	COVID+ vs Control	578.642	-7.69566	1.10196	-6.98361	2.87698e-12	1.62413e-08	DN
CRYBA1	crystallin beta A1	protein_coding	LymphNode	COVID Low vs Control	18.5924	7.30341	1.19669	6.10303	1.04075e-09	1.62997e-08	UP
SP100	SP100 nuclear antigen	protein_coding	Kidney	COVID High vs Control	3766.59	2.24937	0.327875	6.86047	6.86364e-12	1.89568e-08	UP
CNTD1	cyclin N-terminal domain containing 1	protein_coding	LymphNode	COVID High vs Control	65.5866	5.75261	0.912474	6.3044	2.89307e-10	1.90322e-08	UP
SPDYE2B	speedy/RINGO cell cycle regulator family member E2B	protein_coding	LymphNode	COVID High vs Control	34.9098	8.98266	1.42493	6.30395	2.90157e-10	1.90484e-08	UP
ESCO1	establishment of sister chromatid cohesion N-acetyltransferase 1	protein_coding	Kidney	COVID High vs Control	1025.71	2.06579	0.301707	6.84701	7.541e-12	1.92255e-08	UP
VWA5B2	von Willebrand factor A domain containing 5B2	protein_coding	LymphNode	COVID Low vs Control	28.6208	4.46693	0.735347	6.07459	1.24308e-09	1.93363e-08	UP
IL24	interleukin 24	protein_coding	LymphNode	COVID High vs Control	189.78	7.67524	1.21818	6.30057	2.96548e-10	1.93874e-08	UP
ZNF337	zinc finger protein 337	protein_coding	LymphNode	COVID High vs Control	486.679	-3.3609	0.534047	-6.29326	3.1086e-10	2.01148e-08	DN
FAM205C	family with sequence similarity 205 member C	protein_coding	LymphNode	COVID Low vs Control	17.157	7.27729	1.1997	6.06593	1.31191e-09	2.03426e-08	UP
GRM6	glutamate metabotropic receptor 6	protein_coding	LymphNode	COVID Low vs Control	16.7718	7.24618	1.19456	6.06599	1.31146e-09	2.03426e-08	UP
STPG4	sperm-tail PG-rich repeat containing 4	protein_coding	LymphNode	COVID Low vs Control	39.7983	2.17412	0.358814	6.05918	1.36817e-09	2.1103e-08	UP
MEIOC	meiosis specific with coiled-coil domain	protein_coding	LymphNode	COVID Low vs Control	31.0296	4.69818	0.7761	6.05358	1.41662e-09	2.18319e-08	UP
DTD2	D-aminoacyl-tRNA deacylase 2	protein_coding	LymphNode	COVID Low vs Control	173.241	-2.09807	0.346711	-6.05133	1.43653e-09	2.21202e-08	DN
PKIA	cAMP-dependent protein kinase inhibitor alpha	protein_coding	LymphNode	COVID Low vs Control	197.391	-2.19467	0.362968	-6.04647	1.48058e-09	2.27792e-08	DN
SNCA	synuclein alpha	protein_coding	Liver	COVID+ vs Control	452.777	5.34698	0.79802	6.70031	2.07972e-11	2.3146e-08	UP
GPR61	G protein-coupled receptor 61	protein_coding	LymphNode	COVID Low vs Control	23.0994	3.62551	0.600442	6.03806	1.55974e-09	2.39269e-08	UP
MBLAC2	metallo-beta-lactamase domain containing 2	protein_coding	LymphNode	COVID Low vs Control	256.551	-1.67227	0.277167	-6.03343	1.60519e-09	2.45727e-08	DN
FAM186B	family with sequence similarity 186 member B	protein_coding	LymphNode	COVID Low vs Control	83.8827	2.55518	0.42385	6.0285	1.65485e-09	2.52695e-08	UP
MGAT2	alpha-1,6-mannosyl-glycoprotein 2-beta-N-acetylglucosaminyltransferase	protein_coding	LymphNode	COVID High vs Control	340.875	-4.9437	0.791187	-6.24847	4.14498e-10	2.58158e-08	DN
OR2AG1	olfactory receptor family 2 subfamily AG member 1 (gene/pseudogene)	protein_coding	LymphNode	COVID Low vs Control	36.1848	7.58408	1.25958	6.02111	1.73222e-09	2.63522e-08	UP
MTRNR2L3	MT-RNR2 like 3	protein_coding	LymphNode	COVID Low vs Control	13.6668	6.92496	1.1503	6.02013	1.74273e-09	2.6501e-08	UP
PRSS48	serine protease 48	protein_coding	LymphNode	COVID High vs Control	43.6266	9.10224	1.45828	6.24178	4.32617e-10	2.67858e-08	UP
HYDIN	HYDIN axonemal central pair apparatus protein	protein_coding	Heart	COVID High vs Control	137.568	5.77893	0.841612	6.86649	6.57992e-12	2.72293e-08	UP
ODF2L	outer dense fiber of sperm tails 2 like	protein_coding	Heart	COVID High vs Control	1149.09	2.46704	0.35874	6.87696	6.11417e-12	2.72293e-08	UP
CEP41	centrosomal protein 41	protein_coding	LymphNode	COVID Low vs Control	331.984	-1.03913	0.172765	-6.01473	1.80182e-09	2.73203e-08	DN
LRRTM2	leucine rich repeat transmembrane neuronal 2	protein_coding	LymphNode	COVID Low vs Control	162.223	2.40477	0.399858	6.01406	1.80939e-09	2.74124e-08	UP
ANKRD12	ankyrin repeat domain 12	protein_coding	Kidney	COVID High vs Control	4039.66	2.34236	0.34571	6.77551	1.23971e-11	2.93484e-08	UP
COL10A1	collagen type X alpha 1 chain	protein_coding	LymphNode	COVID High vs Control	212.062	6.34985	1.02124	6.21777	5.04279e-10	3.06813e-08	UP
C11orf49	chromosome 11 open reading frame 49	protein_coding	LymphNode	COVID Low vs Control	714.954	0.925426	0.154504	5.98966	2.1028e-09	3.15316e-08	UP
NT5C1B	5'-nucleotidase, cytosolic IB	protein_coding	LymphNode	COVID Low vs Control	17.4887	6.68734	1.11659	5.9891	2.11002e-09	3.16141e-08	UP
SFTPB	surfactant protein B	protein_coding	Liver	COVID Low vs Control	4149.77	10.5468	1.58304	6.66235	2.69479e-11	3.16925e-08	UP
TMA7	translation machinery associated 7 homolog	protein_coding	LymphNode	COVID Low vs Control	685.392	-2.03076	0.339509	-5.98147	2.21139e-09	3.30518e-08	DN
ERFE	erythroferrone	protein_coding	LymphNode	COVID Low vs Control	30.3529	4.18537	0.699879	5.98014	2.22952e-09	3.32956e-08	UP
TMCC2	transmembrane and coiled-coil domain family 2	protein_coding	Liver	COVID+ vs Control	713.626	6.63595	1.00148	6.62613	3.44594e-11	3.60952e-08	UP
TMPRSS6	transmembrane serine protease 6	protein_coding	LymphNode	COVID Low vs Control	45.6331	2.59971	0.435957	5.96324	2.47287e-09	3.67055e-08	UP
LRRIQ1	leucine rich repeats and IQ motif containing 1	protein_coding	Heart	COVID High vs Control	71.2309	5.56641	0.817866	6.80602	1.00339e-11	3.69092e-08	UP
C10orf105	chromosome 10 open reading frame 105	protein_coding	LymphNode	COVID Low vs Control	19.8796	-3.62891	0.609452	-5.95438	2.61066e-09	3.85943e-08	DN
CLEC9A	C-type lectin domain containing 9A	protein_coding	LymphNode	COVID Low vs Control	38.2866	-3.04447	0.511793	-5.94863	2.70391e-09	3.98603e-08	DN
FIP1L1	factor interacting with PAPOLA and CPSF1	protein_coding	LymphNode	COVID Low vs Control	699.686	-1.27709	0.214922	-5.94213	2.81342e-09	4.13749e-08	DN
SLC52A1	solute carrier family 52 member 1	protein_coding	LymphNode	COVID Low vs Control	42.0136	3.78722	0.638133	5.93483	2.94143e-09	4.31708e-08	UP
INCA1	inhibitor of CDK, cyclin A1 interacting protein 1	protein_coding	LymphNode	COVID High vs Control	107.417	3.95426	0.642913	6.15055	7.72171e-10	4.48214e-08	UP
KCTD4	potassium channel tetramerization domain containing 4	protein_coding	LymphNode	COVID Low vs Control	29.999	4.65681	0.785546	5.92812	3.06428e-09	4.48482e-08	UP
STMP1	short transmembrane mitochondrial protein 1	protein_coding	LymphNode	COVID Low vs Control	673.286	-1.01108	0.170558	-5.92805	3.06552e-09	4.48483e-08	DN
KLHL35	kelch like family member 35	protein_coding	LymphNode	COVID Low vs Control	44.9616	2.8869	0.487295	5.92433	3.13571e-09	4.57839e-08	UP
DPCD	deleted in primary ciliary dyskinesia homolog (mouse)	protein_coding	LymphNode	COVID Low vs Control	118.243	1.96984	0.332702	5.92074	3.20489e-09	4.67195e-08	UP
FAM90A1	family with sequence similarity 90 member A1	protein_coding	LymphNode	COVID Low vs Control	57.8559	3.78839	0.640456	5.91515	3.31582e-09	4.81833e-08	UP
OR10A5	olfactory receptor family 10 subfamily A member 5	protein_coding	LymphNode	COVID Low vs Control	19.4639	7.31875	1.23797	5.91189	3.38195e-09	4.90859e-08	UP
SRSF1	serine and arginine rich splicing factor 1	protein_coding	LymphNode	COVID Low vs Control	1793.3	-1.67966	0.284339	-5.90725	3.47868e-09	5.041e-08	DN
ORM2	orosomucoid 2	protein_coding	LymphNode	COVID High vs Control	39.9263	7.65001	1.24873	6.12624	8.99809e-10	5.12875e-08	UP
LINGO3	leucine rich repeat and Ig domain containing 3	protein_coding	LymphNode	COVID High vs Control	383.547	6.48511	1.05948	6.12102	9.29802e-10	5.29015e-08	UP
RNF103	ring finger protein 103	protein_coding	LymphNode	COVID Low vs Control	747.366	-1.30454	0.22123	-5.89675	3.70742e-09	5.34919e-08	DN
HAGHL	hydroxyacylglutathione hydrolase like	protein_coding	LymphNode	COVID Low vs Control	347.908	2.3675	0.401506	5.89655	3.71175e-09	5.35334e-08	UP
ZNRF3	zinc and ring finger 3	protein_coding	Lung	COVID+ vs Control	337.505	-2.01043	0.296838	-6.77282	1.26298e-11	5.70387e-08	DN
KCNK7	potassium two pore domain channel subfamily K member 7	protein_coding	LymphNode	COVID Low vs Control	39.5328	2.78009	0.472445	5.88448	3.99306e-09	5.7275e-08	UP
DND1	DND microRNA-mediated repression inhibitor 1	protein_coding	LymphNode	COVID Low vs Control	7.42468	-7.13687	1.21341	-5.88166	4.06172e-09	5.81915e-08	DN
MTHFD1L	methylenetetrahydrofolate dehydrogenase (NADP+ dependent) 1 like	protein_coding	Lung	COVID Low vs Control	1636.07	1.61498	0.238323	6.77644	1.23174e-11	5.84952e-08	UP
KLRG1	killer cell lectin like receptor G1	protein_coding	Liver	COVID High vs COVID Low	43.1376	-7.97747	1.16123	-6.86983	6.42774e-12	5.85996e-08	DN
ABCC4	ATP binding cassette subfamily C member 4	protein_coding	Heart	COVID+ vs Control	924.808	1.84667	0.272359	6.78028	1.19946e-11	6.1544e-08	UP
INSYN2A	inhibitory synaptic factor 2A	protein_coding	LymphNode	COVID Low vs Control	84.3332	3.24195	0.552767	5.86495	4.49265e-09	6.38908e-08	UP
FMO5	flavin containing dimethylaniline monoxygenase 5	protein_coding	Lung	COVID High vs Control	799.699	-2.97631	0.439625	-6.7701	1.28689e-11	6.42781e-08	DN
C20orf144	chromosome 20 open reading frame 144	protein_coding	LymphNode	COVID Low vs Control	37.36	4.15186	0.70809	5.86346	4.5333e-09	6.43939e-08	UP
SLFN5	schlafen family member 5	protein_coding	LymphNode	COVID Low vs Control	6746.96	-1.5348	0.261853	-5.86129	4.59291e-09	6.52154e-08	DN
FPR3	formyl peptide receptor 3	protein_coding	LymphNode	COVID Low vs Control	294.976	-2.21764	0.37839	-5.86072	4.6087e-09	6.54143e-08	DN
FBXW7	F-box and WD repeat domain containing 7	protein_coding	Kidney	COVID High vs Control	1968.53	2.13335	0.321034	6.64524	3.02725e-11	6.68881e-08	UP
RANGRF	RAN guanine nucleotide release factor	protein_coding	LymphNode	COVID Low vs Control	84.2639	-2.21663	0.378972	-5.84906	4.94351e-09	6.98149e-08	DN
ACSBG2	acyl-CoA synthetase bubblegum family member 2	protein_coding	LymphNode	COVID Low vs Control	31.4849	5.27316	0.90286	5.84051	5.20417e-09	7.32139e-08	UP
RGL4	ral guanine nucleotide dissociation stimulator like 4	protein_coding	LymphNode	COVID Low vs Control	250.889	1.65407	0.283379	5.83694	5.31669e-09	7.4711e-08	UP
GLYATL1B	glycine-N-acyltransferase like 1B	protein_coding	LymphNode	COVID Low vs Control	51.7682	7.19096	1.23424	5.82624	5.66904e-09	7.95097e-08	UP
DNAH10	dynein axonemal heavy chain 10	protein_coding	LymphNode	COVID Low vs Control	206.139	2.31699	0.397866	5.82353	5.76166e-09	8.07778e-08	UP
DNAH5	dynein axonemal heavy chain 5	protein_coding	Heart	COVID High vs Control	233.643	6.89092	1.03366	6.6665	2.61979e-11	8.1996e-08	UP
PLEKHS1	pleckstrin homology domain containing S1	protein_coding	Heart	COVID High vs Control	37.2028	7.3985	1.11192	6.6538	2.85621e-11	8.1996e-08	UP
ZNF765	zinc finger protein 765	protein_coding	Heart	COVID High vs Control	609.321	2.03432	0.306007	6.64795	2.97213e-11	8.1996e-08	UP
ANK1	ankyrin 1	protein_coding	Liver	COVID Low vs Control	802.736	6.44643	0.990407	6.50887	7.57159e-11	8.38086e-08	UP
ESRP2	epithelial splicing regulatory protein 2	protein_coding	LymphNode	COVID Low vs Control	144.11	4.0569	0.69922	5.80203	6.55159e-09	9.15374e-08	UP
C9orf131	chromosome 9 open reading frame 131	protein_coding	LymphNode	COVID High vs Control	50.1615	8.1974	1.36144	6.02112	1.73209e-09	9.2702e-08	UP
MAB21L2	mab-21 like 2	protein_coding	LymphNode	COVID Low vs Control	58.6336	2.84315	0.490412	5.79748	6.73176e-09	9.37687e-08	UP
DNAH12	dynein axonemal heavy chain 12	protein_coding	Heart	COVID High vs Control	210.847	5.45679	0.826053	6.60585	3.95235e-11	9.52475e-08	UP
LUC7L3	LUC7 like 3 pre-mRNA splicing factor	protein_coding	Heart	COVID High vs Control	5073.5	1.92543	0.291597	6.60305	4.02787e-11	9.52475e-08	UP
SLC13A4	solute carrier family 13 member 4	protein_coding	LymphNode	COVID High vs Control	199.244	7.42394	1.23484	6.01204	1.83202e-09	9.75541e-08	UP
FNDC9	fibronectin type III domain containing 9	protein_coding	LymphNode	COVID Low vs Control	12.5568	6.7345	1.16384	5.78643	7.18982e-09	9.96568e-08	UP
FMO5	flavin containing dimethylaniline monoxygenase 5	protein_coding	Lung	COVID+ vs Control	689.016	-2.7346	0.410382	-6.66354	2.67316e-11	1.00605e-07	DN
KCNS1	potassium voltage-gated channel modifier subfamily S member 1	protein_coding	LymphNode	COVID Low vs Control	33.5769	3.04835	0.527331	5.78072	7.43801e-09	1.02902e-07	UP
GKN2	gastrokine 2	protein_coding	Liver	COVID High vs Control	14.4233	21.6975	3.19593	6.78911	1.12828e-11	1.05735e-07	UP
UBA1	ubiquitin like modifier activating enzyme 1	protein_coding	Kidney	COVID High vs Control	4177.32	-1.89977	0.289962	-6.55181	5.68445e-11	1.10823e-07	DN
PLPPR3	phospholipid phosphatase related 3	protein_coding	LymphNode	COVID Low vs Control	30.035	4.90603	0.850907	5.76565	8.13437e-09	1.11777e-07	UP
GLIPR1L1	GLIPR1 like 1	protein_coding	LymphNode	COVID Low vs Control	23.1046	7.44794	1.29215	5.764	8.2142e-09	1.12662e-07	UP
SCN9A	sodium voltage-gated channel alpha subunit 9	protein_coding	LymphNode	COVID Low vs Control	429.835	-3.02584	0.524954	-5.76401	8.21362e-09	1.12662e-07	DN
KCNK10	potassium two pore domain channel subfamily K member 10	protein_coding	LymphNode	COVID Low vs Control	9.37789	-5.21504	0.905053	-5.76213	8.30588e-09	1.13835e-07	DN
SFTA3		protein_coding	Liver	COVID High vs Control	23.9877	22.0967	3.28139	6.73393	1.65139e-11	1.16068e-07	UP
ERVK3-1		protein_coding	LymphNode	COVID Low vs Control	469.263	-2.00207	0.347697	-5.75809	8.50696e-09	1.16547e-07	DN
GRID2IP	Grid2 interacting protein	protein_coding	LymphNode	COVID Low vs Control	95.6839	2.16129	0.375609	5.75408	8.71145e-09	1.19259e-07	UP
CENPE	centromere protein E	protein_coding	Lung	COVID High vs Control	643.372	3.72699	0.559858	6.65702	2.7944e-11	1.19636e-07	UP
UBXN2A	UBX domain protein 2A	protein_coding	Kidney	COVID High vs Control	726.666	1.40191	0.214675	6.5304	6.55953e-11	1.20779e-07	UP
HBB	hemoglobin subunit beta	protein_coding	Kidney	COVID Low vs Control	122186	6.67077	1.01966	6.54218	6.06279e-11	1.26207e-07	UP
SLC4A1	solute carrier family 4 member 1 (Diego blood group)	protein_coding	LymphNode	COVID Low vs Control	405.023	5.99637	1.04582	5.73367	9.82829e-09	1.33502e-07	UP
GPR17	G protein-coupled receptor 17	protein_coding	LymphNode	COVID High vs Control	148.312	6.67134	1.12046	5.95413	2.61458e-09	1.35124e-07	UP
OVOL3	ovo like zinc finger 3	protein_coding	LymphNode	COVID Low vs Control	19.7551	5.80858	1.01365	5.73035	1.00225e-08	1.35787e-07	UP
ABRAXAS1	abraxas 1, BRCA1 A complex subunit	protein_coding	LymphNode	COVID Low vs Control	478.355	-1.55815	0.27199	-5.72871	1.012e-08	1.36805e-07	DN
HBA1	hemoglobin subunit alpha 1	protein_coding	Kidney	COVID Low vs Control	4154.53	7.48366	1.14919	6.5121	7.41054e-11	1.38837e-07	UP
ZNF681	zinc finger protein 681	protein_coding	LymphNode	COVID Low vs Control	312.656	-1.83935	0.321275	-5.72514	1.03347e-08	1.39449e-07	DN
BMP3	bone morphogenetic protein 3	protein_coding	Lung	COVID High vs Control	157.179	-4.27258	0.64614	-6.61246	3.7798e-11	1.41596e-07	DN
P2RY13	purinergic receptor P2Y13	protein_coding	LymphNode	COVID+ vs Control	203.794	-3.79006	0.567468	-6.67888	2.40768e-11	1.41716e-07	DN
G6PC3	glucose-6-phosphatase catalytic subunit 3	protein_coding	Kidney	COVID High vs Control	372.261	-2.76614	0.425677	-6.49822	8.12771e-11	1.41777e-07	DN
C11orf65	chromosome 11 open reading frame 65	protein_coding	LymphNode	COVID Low vs Control	277.019	2.72216	0.475797	5.72127	1.05732e-08	1.42458e-07	UP
RGMB	repulsive guidance molecule BMP co-receptor b	protein_coding	LymphNode	COVID Low vs Control	307.709	-1.59042	0.278224	-5.71633	1.08849e-08	1.46443e-07	DN
CCDC78	coiled-coil domain containing 78	protein_coding	LymphNode	COVID High vs Control	250.962	3.42159	0.576875	5.93126	3.00627e-09	1.53111e-07	UP
ZFP69B	ZFP69 zinc finger protein B	protein_coding	Kidney	COVID High vs Control	69.2234	2.93198	0.452688	6.47681	9.36803e-11	1.55242e-07	UP
ETV5	ETS variant transcription factor 5	protein_coding	Lung	COVID High vs Control	860.827	-2.21923	0.337219	-6.58096	4.67422e-11	1.55646e-07	DN
ZNF770	zinc finger protein 770	protein_coding	LymphNode	COVID Low vs Control	1630.35	-1.52913	0.268032	-5.70502	1.16326e-08	1.55987e-07	DN
GPAM	glycerol-3-phosphate acyltransferase, mitochondrial	protein_coding	Heart	COVID Low vs Control	998.123	-2.57348	0.383481	-6.71084	1.93501e-11	1.5758e-07	DN
DRC3	dynein regulatory complex subunit 3	protein_coding	LymphNode	COVID Low vs Control	255.134	1.90314	0.334071	5.69681	1.2207e-08	1.63151e-07	UP
ARR3	arrestin 3	protein_coding	LymphNode	COVID High vs Control	51.4837	8.98266	1.51824	5.9165	3.28872e-09	1.65891e-07	UP
ARL2BP	ADP ribosylation factor like GTPase 2 binding protein	protein_coding	LymphNode	COVID High vs Control	331.701	-6.20378	1.04933	-5.91212	3.37735e-09	1.7009e-07	DN
SDR39U1	short chain dehydrogenase/reductase family 39U member 1	protein_coding	LymphNode	COVID Low vs Control	357.992	-1.83954	0.323496	-5.68642	1.2973e-08	1.72886e-07	DN
SLC47A2	solute carrier family 47 member 2	protein_coding	LymphNode	COVID Low vs Control	34.7158	4.59141	0.808477	5.67908	1.35422e-08	1.79621e-07	UP
HRAS	HRas proto-oncogene, GTPase	protein_coding	LymphNode	COVID Low vs Control	375.219	1.45409	0.256113	5.67752	1.36658e-08	1.81195e-07	UP
LRRC8C	leucine rich repeat containing 8 VRAC subunit C	protein_coding	LymphNode	COVID Low vs Control	1579.58	-1.36746	0.240926	-5.67585	1.37998e-08	1.82839e-07	DN
S100G	S100 calcium binding protein G	protein_coding	LymphNode	COVID Low vs Control	13.287	6.80477	1.199	5.67539	1.38377e-08	1.83276e-07	UP
ANXA9	annexin A9	protein_coding	LymphNode	COVID High vs Control	105.041	3.6369	0.617455	5.89015	3.85849e-09	1.91271e-07	UP
RTL1	retrotransposon Gag like 1	protein_coding	LymphNode	COVID Low vs Control	15.0425	6.37862	1.12617	5.66401	1.47876e-08	1.94941e-07	UP
FYB1	FYN binding protein 1	protein_coding	LymphNode	COVID Low vs Control	8458.88	-1.36714	0.241404	-5.6633	1.48486e-08	1.95674e-07	DN
PRB4	proline rich protein BstNI subfamily 4	protein_coding	Lung	COVID High vs Control	740.999	-7.55006	1.15893	-6.5147	7.28361e-11	1.98439e-07	DN
METRN	meteorin, glial cell differentiation regulator	protein_coding	LymphNode	COVID Low vs Control	193.599	2.27307	0.401678	5.65893	1.52316e-08	2.0029e-07	UP
MTMR10	myotubularin related protein 10	protein_coding	LymphNode	COVID Low vs Control	1967.7	-1.13922	0.201324	-5.65865	1.52569e-08	2.0055e-07	DN
CA1	carbonic anhydrase 1	protein_coding	Liver	COVID+ vs Control	2371.42	6.17004	0.970545	6.35729	2.05341e-10	2.03139e-07	UP
RBP2	retinol binding protein 2	protein_coding	LymphNode	COVID Low vs Control	23.1004	5.36863	0.949661	5.65321	1.5748e-08	2.06709e-07	UP
MKRN2OS	MKRN2 opposite strand	protein_coding	LymphNode	COVID Low vs Control	33.5236	5.06096	0.895639	5.65067	1.59824e-08	2.09711e-07	UP
FLG	filaggrin	protein_coding	LymphNode	COVID High vs Control	108.97	8.55759	1.45712	5.87294	4.28131e-09	2.09924e-07	UP
DNAAF1	dynein axonemal assembly factor 1	protein_coding	Heart	COVID High vs Control	111.868	4.63388	0.715757	6.4741	9.53761e-11	2.10501e-07	UP
NUDT3	nudix hydrolase 3	protein_coding	LymphNode	COVID High vs Control	820.961	-3.69952	0.630065	-5.87165	4.3149e-09	2.11243e-07	DN
RBM27	RNA binding motif protein 27	protein_coding	LymphNode	COVID Low vs Control	698.272	-1.63077	0.288706	-5.64855	1.61805e-08	2.12234e-07	DN
C1GALT1	core 1 synthase, glycoprotein-N-acetylgalactosamine 3-beta-galactosyltransferase 1	protein_coding	LymphNode	COVID Low vs Control	1471.5	-1.23473	0.218688	-5.64606	1.64163e-08	2.14866e-07	DN
SPTB	spectrin beta, erythrocytic	protein_coding	Liver	COVID+ vs Control	645.494	5.47331	0.864137	6.33384	2.3913e-10	2.24115e-07	UP
ALG10B	ALG10 alpha-1,2-glucosyltransferase B	protein_coding	LymphNode	COVID Low vs Control	525.583	-1.33457	0.236716	-5.63787	1.72165e-08	2.24808e-07	DN
IL17RB	interleukin 17 receptor B	protein_coding	LymphNode	COVID Low vs Control	133.105	2.2399	0.397567	5.63402	1.76054e-08	2.29446e-07	UP
OR10A4	olfactory receptor family 10 subfamily A member 4	protein_coding	LymphNode	COVID Low vs Control	20.7175	7.3886	1.31262	5.62889	1.81377e-08	2.3563e-07	UP
SNCA	synuclein alpha	protein_coding	Liver	COVID Low vs Control	498.082	5.59081	0.882597	6.3345	2.38109e-10	2.35816e-07	UP
PGAM2	phosphoglycerate mutase 2	protein_coding	LymphNode	COVID Low vs Control	6.98677	-7.04963	1.25278	-5.62717	1.83187e-08	2.37896e-07	DN
GNRHR	gonadotropin releasing hormone receptor	protein_coding	LymphNode	COVID Low vs Control	18.4385	7.34049	1.30676	5.61731	1.93955e-08	2.50902e-07	UP
GLTPD2	glycolipid transfer protein domain containing 2	protein_coding	LymphNode	COVID Low vs Control	20.1811	7.51637	1.3392	5.61257	1.99342e-08	2.57417e-07	UP
RAB41	RAB41, member RAS oncogene family	protein_coding	LymphNode	COVID High vs Control	21.2983	8.37074	1.43474	5.83432	5.40113e-09	2.60384e-07	UP
IMPACT	impact RWD domain protein	protein_coding	LymphNode	COVID Low vs Control	529.043	-1.02963	0.183633	-5.60699	2.0587e-08	2.65193e-07	DN
DNAH9	dynein axonemal heavy chain 9	protein_coding	Heart	COVID High vs Control	165.577	5.49221	0.85647	6.41261	1.43054e-10	2.78584e-07	UP
SP140L	SP140 nuclear body protein like	protein_coding	Heart	COVID High vs Control	700.488	2.03445	0.31772	6.40328	1.52079e-10	2.79706e-07	UP
ZNRF3	zinc and ring finger 3	protein_coding	Lung	COVID Low vs Control	380.853	-1.92842	0.29645	-6.50505	7.76691e-11	2.85386e-07	DN
NR1I3	nuclear receptor subfamily 1 group I member 3	protein_coding	LymphNode	COVID Low vs Control	19.0508	6.09713	1.09208	5.58304	2.36354e-08	3.02124e-07	UP
SLC23A1	solute carrier family 23 member 1	protein_coding	LymphNode	COVID Low vs Control	282.3	2.43627	0.436792	5.57764	2.43801e-08	3.10992e-07	UP
SPTA1	spectrin alpha, erythrocytic 1	protein_coding	Kidney	COVID Low vs Control	1171.66	9.26321	1.45412	6.37033	1.88618e-10	3.21251e-07	UP
DNAH2	dynein axonemal heavy chain 2	protein_coding	LymphNode	COVID Low vs Control	116.484	4.5934	0.824976	5.56792	2.57799e-08	3.27367e-07	UP
ARGLU1	arginine and glutamate rich 1	protein_coding	Heart	COVID High vs Control	5288.55	1.97115	0.309819	6.36226	1.98802e-10	3.27757e-07	UP
CEP290	centrosomal protein 290	protein_coding	Heart	COVID High vs Control	1560.79	2.66095	0.417825	6.36856	1.90806e-10	3.27757e-07	UP
USP17L7	ubiquitin specific peptidase 17 like family member 4	protein_coding	LymphNode	COVID Low vs Control	17.1488	7.27893	1.3094	5.559	2.71327e-08	3.4312e-07	UP
USP17L7	ubiquitin specific peptidase 17 like family member 7	protein_coding	LymphNode	COVID Low vs Control	17.1488	7.27893	1.3094	5.559	2.71327e-08	3.4312e-07	UP
WRAP53	WD repeat containing antisense to TP53	protein_coding	LymphNode	COVID Low vs Control	339.914	1.43873	0.258837	5.55842	2.72229e-08	3.44141e-07	UP
SLC16A7	solute carrier family 16 member 7	protein_coding	LymphNode	COVID Low vs Control	1981.39	-1.81112	0.325913	-5.55707	2.74335e-08	3.46207e-07	DN
OR2H2	olfactory receptor family 2 subfamily H member 2	protein_coding	LymphNode	COVID Low vs Control	12.6207	6.76502	1.21787	5.55481	2.77917e-08	3.50605e-07	UP
UAP1L1	UDP-N-acetylglucosamine pyrophosphorylase 1 like 1	protein_coding	LymphNode	COVID Low vs Control	1068.02	1.50054	0.270296	5.55148	2.83253e-08	3.56969e-07	UP
ALOX12	arachidonate 12-lipoxygenase, 12S type	protein_coding	LymphNode	COVID High vs Control	201.268	7.65969	1.32709	5.7718	7.84294e-09	3.64737e-07	UP
TES	testin LIM domain protein	protein_coding	LymphNode	COVID Low vs Control	1611.53	-0.921362	0.166117	-5.54647	2.91499e-08	3.66856e-07	DN
IQCC	IQ motif containing C	protein_coding	LymphNode	COVID Low vs Control	123.875	1.55313	0.280131	5.54429	2.95141e-08	3.70804e-07	UP
ALAS2	5'-aminolevulinate synthase 2	protein_coding	Kidney	COVID Low vs Control	1356.43	6.72769	1.0624	6.33256	2.41125e-10	3.76456e-07	UP
FANCD2OS	FANCD2 opposite strand	protein_coding	LymphNode	COVID High vs Control	23.141	9.08575	1.57581	5.76578	8.12819e-09	3.77447e-07	UP
CLEC7A	C-type lectin domain containing 7A	protein_coding	LymphNode	COVID Low vs Control	427.994	-2.0045	0.36182	-5.54004	3.02401e-08	3.79275e-07	DN
SYT2	synaptotagmin 2	protein_coding	LymphNode	COVID Low vs Control	104.475	2.35112	0.424531	5.53817	3.05644e-08	3.82686e-07	UP
DNAAF1	dynein axonemal assembly factor 1	protein_coding	LymphNode	COVID Low vs Control	126.503	3.40627	0.615293	5.53602	3.09426e-08	3.87157e-07	UP
EPB42	erythrocyte membrane protein band 4.2	protein_coding	Liver	COVID+ vs Control	178.158	6.39836	1.02579	6.2375	4.44615e-10	3.95863e-07	UP
CD302	CD302 molecule	protein_coding	LymphNode	COVID Low vs Control	552.861	-2.47226	0.447321	-5.52681	3.26113e-08	4.0651e-07	DN
VEPH1	ventricular zone expressed PH domain containing 1	protein_coding	Heart	COVID High vs Control	82.5764	3.71133	0.5877	6.31501	2.70141e-10	4.06514e-07	UP
BMP3	bone morphogenetic protein 3	protein_coding	Lung	COVID Low vs Control	157.179	-3.62161	0.563459	-6.42747	1.29748e-10	4.10783e-07	DN
ETNK1	ethanolamine kinase 1	protein_coding	LymphNode	COVID Low vs Control	3735.75	-1.1039	0.199989	-5.51982	3.39354e-08	4.22296e-07	DN
IGSF23	immunoglobulin superfamily member 23	protein_coding	LymphNode	COVID Low vs Control	14.44	6.4266	1.16496	5.5166	3.4562e-08	4.2922e-07	UP
CRTAC1	cartilage acidic protein 1	protein_coding	Lung	COVID High vs Control	475.753	-5.4311	0.85244	-6.37124	1.87505e-10	4.32256e-07	DN
KIF4A	kinesin family member 4A	protein_coding	Lung	COVID High vs Control	221.727	3.57871	0.561596	6.37238	1.86112e-10	4.32256e-07	UP
PSMA2	proteasome 20S subunit alpha 2	protein_coding	LymphNode	COVID Low vs Control	201.742	-1.57182	0.285	-5.51514	3.48502e-08	4.32506e-07	DN
ABCC4	ATP binding cassette subfamily C member 4	protein_coding	Heart	COVID High vs Control	1003.47	2.06928	0.328648	6.29636	3.04717e-10	4.38606e-07	UP
SPDYE16	speedy/RINGO cell cycle regulator family member E1	protein_coding	LymphNode	COVID Low vs Control	27.1296	6.6209	1.20183	5.50901	3.60867e-08	4.47094e-07	UP
SPDYE16	speedy/RINGO cell cycle regulator family member E16	protein_coding	LymphNode	COVID Low vs Control	27.1296	6.6209	1.20183	5.50901	3.60867e-08	4.47094e-07	UP
KIAA1257	KIAA1257	protein_coding	LymphNode	COVID Low vs Control	200.164	2.15322	0.391067	5.50601	3.67053e-08	4.54451e-07	UP
SCN9A	sodium voltage-gated channel alpha subunit 9	protein_coding	LymphNode	COVID High vs Control	429.835	-6.61995	1.15514	-5.73085	9.99265e-09	4.54666e-07	DN
TOP3B	DNA topoisomerase III beta	protein_coding	LymphNode	COVID High vs Control	320.963	-3.78459	0.660734	-5.72786	1.01703e-08	4.62084e-07	DN
PIGR	polymeric immunoglobulin receptor	protein_coding	Lung	COVID High vs Control	8489	-3.83723	0.60434	-6.34945	2.16083e-10	4.62557e-07	DN
PFKM	phosphofructokinase, muscle	protein_coding	LymphNode	COVID Low vs Control	1461.25	1.21399	0.220904	5.49556	3.89467e-08	4.8139e-07	UP
F9	coagulation factor IX	protein_coding	Kidney	COVID High vs Control	62.5121	23.9736	3.80782	6.29588	3.05658e-10	4.82401e-07	UP
SLC16A9	solute carrier family 16 member 9	protein_coding	LymphNode	COVID Low vs Control	96.2135	-2.98539	0.543302	-5.49489	3.90944e-08	4.8284e-07	DN
CCAR1	cell division cycle and apoptosis regulator 1	protein_coding	Heart	COVID High vs Control	2322.73	1.75387	0.279562	6.27362	3.52748e-10	4.86587e-07	UP
ALAS2	5'-aminolevulinate synthase 2	protein_coding	Lung	COVID+ vs Control	1523.56	5.82759	0.916658	6.35743	2.0516e-10	5.14745e-07	UP
PRB3	proline rich protein BstNI subfamily 3	protein_coding	Lung	COVID+ vs Control	187.687	-5.15065	0.810134	-6.35778	2.04687e-10	5.14745e-07	DN
SLC4A1	solute carrier family 4 member 1 (Diego blood group)	protein_coding	Lung	COVID+ vs Control	1285.36	6.72565	1.05549	6.37206	1.86504e-10	5.14745e-07	UP
ZBBX	zinc finger B-box domain containing	protein_coding	Heart	COVID High vs Control	56.4898	6.75576	1.07947	6.25843	3.88873e-10	5.14962e-07	UP
FBXL3	F-box and leucine rich repeat protein 3	protein_coding	LymphNode	COVID Low vs Control	1620.84	-1.2576	0.229396	-5.4822	4.20064e-08	5.16767e-07	DN
FSBP	fibrinogen silencer binding protein	protein_coding	LymphNode	COVID Low vs Control	133.86	-1.71865	0.313683	-5.47894	4.27893e-08	5.26222e-07	DN
CFAP157	cilia and flagella associated protein 157	protein_coding	LymphNode	COVID+ vs Control	78.8986	4.32925	0.67142	6.4479	1.1341e-10	5.34025e-07	UP
WNT4	Wnt family member 4	protein_coding	LymphNode	COVID Low vs Control	35.1303	2.57225	0.470571	5.46624	4.59695e-08	5.60628e-07	UP
KLRG1	killer cell lectin like receptor G1	protein_coding	Liver	COVID High vs Control	50.9399	-7.77655	1.20668	-6.44457	1.15929e-10	5.64625e-07	DN
EPB42	erythrocyte membrane protein band 4.2	protein_coding	Liver	COVID Low vs Control	236.137	6.78089	1.0954	6.19035	6.00312e-10	5.64804e-07	UP
DNAH9	dynein axonemal heavy chain 9	protein_coding	Heart	COVID High vs COVID Low	183.4	4.66531	0.693267	6.72945	1.70303e-11	5.80783e-07	UP
TAX1BP3	Tax1 binding protein 3	protein_coding	Heart	COVID High vs Control	77.1276	-2.51868	0.404409	-6.22805	4.72272e-10	6.01347e-07	DN
HPR	haptoglobin-related protein	protein_coding	LymphNode	COVID Low vs Control	41.9573	2.91953	0.535653	5.45042	5.02497e-08	6.08375e-07	UP
BMP8A	bone morphogenetic protein 8a	protein_coding	LymphNode	COVID Low vs Control	359.623	2.04801	0.375893	5.44838	5.08298e-08	6.14789e-07	UP
MED31	mediator complex subunit 31	protein_coding	LymphNode	COVID Low vs Control	146.277	-2.05961	0.37824	-5.44524	5.17342e-08	6.25109e-07	DN
FUCA1	alpha-L-fucosidase 1	protein_coding	LymphNode	COVID Low vs Control	1382.98	-1.88028	0.34554	-5.44156	5.28166e-08	6.37557e-07	DN
CSF3	colony stimulating factor 3	protein_coding	Liver	COVID High vs COVID Low	9.46233	-20.408	3.16935	-6.4392	1.20108e-10	6.5699e-07	DN
PHKG1	phosphorylase kinase catalytic subunit gamma 1	protein_coding	LymphNode	COVID Low vs Control	199.728	1.78468	0.328361	5.43512	5.47583e-08	6.59691e-07	UP
MMAA	metabolism of cobalamin associated A	protein_coding	LymphNode	COVID Low vs Control	312.977	-1.04789	0.193059	-5.4278	5.70514e-08	6.85515e-07	DN
CD1C	CD1c molecule	protein_coding	LymphNode	COVID High vs Control	489.172	-8.56366	1.51584	-5.64945	1.60965e-08	6.90595e-07	DN
OR5C1	olfactory receptor family 5 subfamily C member 1	protein_coding	LymphNode	COVID Low vs Control	13.3237	6.92643	1.27648	5.42621	5.7563e-08	6.91435e-07	UP
ZNF224	zinc finger protein 224	protein_coding	LymphNode	COVID Low vs Control	1154.47	-1.36242	0.2511	-5.42582	5.76891e-08	6.92495e-07	DN
CELF3	CUGBP Elav-like family member 3	protein_coding	LymphNode	COVID Low vs Control	19.7849	6.26417	1.15495	5.42375	5.83619e-08	6.99885e-07	UP
SDCBP2	syndecan binding protein 2	protein_coding	LymphNode	COVID Low vs Control	124.582	2.56866	0.473601	5.42367	5.83864e-08	6.99949e-07	UP
SPATS2	spermatogenesis associated serine rich 2	protein_coding	Heart	COVID High vs Control	613.122	1.45614	0.234979	6.1969	5.75866e-10	7.06097e-07	UP
USP17L2	ubiquitin specific peptidase 17 like family member 1	protein_coding	LymphNode	COVID Low vs Control	15.0133	7.11986	1.31338	5.42102	5.92599e-08	7.09956e-07	UP
USP17L2	ubiquitin specific peptidase 17 like family member 2	protein_coding	LymphNode	COVID Low vs Control	15.0133	7.11986	1.31338	5.42102	5.92599e-08	7.09956e-07	UP
ANGPTL3	angiopoietin like 3	protein_coding	LymphNode	COVID Low vs Control	20.8939	5.40291	0.996797	5.42027	5.95099e-08	7.12718e-07	UP
ANKUB1	ankyrin repeat and ubiquitin domain containing 1	protein_coding	LymphNode	COVID Low vs Control	30.2338	3.77297	0.696628	5.41605	6.09313e-08	7.28551e-07	UP
FHOD1	formin homology 2 domain containing 1	protein_coding	LymphNode	COVID Low vs Control	1386.13	1.42473	0.263176	5.41359	6.17721e-08	7.37643e-07	UP
DNAJC15	DnaJ heat shock protein family (Hsp40) member C15	protein_coding	LymphNode	COVID Low vs Control	654.544	-1.26166	0.233081	-5.41298	6.1985e-08	7.39944e-07	DN
SULT2B1	sulfotransferase family 2B member 1	protein_coding	LymphNode	COVID Low vs Control	24.1828	4.35172	0.804009	5.41252	6.21431e-08	7.4159e-07	UP
B3GNT4	UDP-GlcNAc:betaGal beta-1,3-N-acetylglucosaminyltransferase 4	protein_coding	LymphNode	COVID Low vs Control	32.9185	3.5197	0.650538	5.41045	6.28661e-08	7.49484e-07	UP
RTEL1-TNFRSF6B		protein_coding	LymphNode	COVID Low vs Control	395.781	2.48314	0.459064	5.40913	6.33315e-08	7.54788e-07	UP
CACFD1	calcium channel flower domain containing 1	protein_coding	LymphNode	COVID Low vs Control	269.936	1.87021	0.34609	5.40382	6.52352e-08	7.76718e-07	UP
CYP2A7	cytochrome P450 family 2 subfamily A member 7	protein_coding	LymphNode	COVID Low vs Control	9.96133	6.53514	1.20946	5.40335	6.54062e-08	7.78502e-07	UP
MBNL1	muscleblind like splicing regulator 1	protein_coding	LymphNode	COVID Low vs Control	14232.2	-1.23163	0.228069	-5.40024	6.65518e-08	7.91366e-07	DN
GPSM2	G protein signaling modulator 2	protein_coding	LymphNode	COVID Low vs Control	693.85	1.54601	0.286339	5.39923	6.69268e-08	7.95567e-07	UP
RUNDC3A	RUN domain containing 3A	protein_coding	LymphNode	COVID Low vs Control	21.301	3.03098	0.561632	5.39673	6.7865e-08	8.05414e-07	UP
MAST1	microtubule associated serine/threonine kinase 1	protein_coding	LymphNode	COVID Low vs Control	25.6056	3.03428	0.562896	5.39048	7.02705e-08	8.32883e-07	UP
ETV5	ETS variant transcription factor 5	protein_coding	Lung	COVID+ vs Control	731.544	-1.92937	0.30819	-6.26032	3.84192e-10	8.67545e-07	DN
ARGFX	arginine-fifty homeobox	protein_coding	LymphNode	COVID Low vs Control	36.0339	7.68492	1.42768	5.38279	7.33413e-08	8.67876e-07	UP
BRSK2	BR serine/threonine kinase 2	protein_coding	LymphNode	COVID Low vs Control	79.0948	3.22634	0.599504	5.38169	7.37898e-08	8.72901e-07	UP
ERVFRD-1	endogenous retrovirus group FRD member 1, envelope	protein_coding	LymphNode	COVID High vs Control	78.9164	4.10843	0.733558	5.60069	2.13496e-08	8.88218e-07	UP
CRHR2	corticotropin releasing hormone receptor 2	protein_coding	LymphNode	COVID Low vs Control	27.0867	3.43332	0.638559	5.37667	7.58776e-08	8.94999e-07	UP
KLHL31	kelch like family member 31	protein_coding	LymphNode	COVID Low vs Control	53.5416	-3.34305	0.621988	-5.37479	7.66707e-08	9.03482e-07	DN
OR1K1	olfactory receptor family 1 subfamily K member 1	protein_coding	LymphNode	COVID Low vs Control	18.1256	6.16443	1.14732	5.37289	7.74832e-08	9.12469e-07	UP
IFI44L	interferon induced protein 44 like	protein_coding	LymphNode	COVID Low vs Control	2034.26	-2.31037	0.430094	-5.37177	7.79669e-08	9.16987e-07	DN
ETV5	ETS variant transcription factor 5	protein_coding	Lung	COVID Low vs Control	860.827	-1.85796	0.295512	-6.28725	3.23134e-10	9.20738e-07	DN
RPS23	ribosomal protein S23	protein_coding	LymphNode	COVID Low vs Control	10006.9	-1.89115	0.352467	-5.36548	8.07365e-08	9.46826e-07	DN
KAT2A	lysine acetyltransferase 2A	protein_coding	LymphNode	COVID Low vs Control	2217.64	1.57796	0.294124	5.36497	8.09646e-08	9.48893e-07	UP
LRRC74A	leucine rich repeat containing 74A	protein_coding	LymphNode	COVID Low vs Control	17.5114	6.59497	1.22952	5.36385	8.14646e-08	9.53839e-07	UP
IFNK	interferon kappa	protein_coding	LymphNode	COVID High vs Control	52.8793	8.45017	1.51261	5.58647	2.31733e-08	9.57778e-07	UP
SLC31A2	solute carrier family 31 member 2	protein_coding	LymphNode	COVID Low vs Control	143.944	-3.05883	0.570468	-5.36196	8.23236e-08	9.62768e-07	DN
TMEM184A	transmembrane protein 184A	protein_coding	LymphNode	COVID Low vs Control	74.9859	4.11306	0.767083	5.36194	8.23323e-08	9.62768e-07	UP
TCIRG1	T cell immune regulator 1, ATPase H+ transporting V0 subunit a3	protein_coding	LymphNode	COVID Low vs Control	4381.59	1.9885	0.37087	5.36171	8.24385e-08	9.63702e-07	UP
ZFPL1	zinc finger protein like 1	protein_coding	LymphNode	COVID Low vs Control	165.537	-2.4415	0.455393	-5.36131	8.26203e-08	9.65519e-07	DN
EPSTI1	epithelial stromal interaction 1	protein_coding	Heart	COVID High vs Control	749.885	3.17574	0.517191	6.14037	8.2332e-10	9.73459e-07	UP
ALAS2	5'-aminolevulinate synthase 2	protein_coding	Lung	COVID Low vs Control	1206.61	5.66829	0.905281	6.26136	3.81644e-10	9.88597e-07	UP
RND1	Rho family GTPase 1	protein_coding	LymphNode	COVID Low vs Control	156.263	2.89879	0.541606	5.35221	8.68883e-08	1.01217e-06	UP
CYBB	cytochrome b-245 beta chain	protein_coding	LymphNode	COVID Low vs Control	5657.18	-1.61349	0.301684	-5.34829	8.8788e-08	1.03135e-06	DN
LDHAL6A	lactate dehydrogenase A like 6A	protein_coding	LymphNode	COVID Low vs Control	19.3548	5.74935	1.07508	5.34782	8.9018e-08	1.03369e-06	UP
NLRP2	NLR family pyrin domain containing 2	protein_coding	LymphNode	COVID Low vs Control	373.44	3.12868	0.585181	5.34651	8.96681e-08	1.03998e-06	UP
HBD	hemoglobin subunit delta	protein_coding	Lung	COVID+ vs Control	367.107	7.12538	1.14621	6.21649	5.08399e-10	1.04365e-06	UP
CFAP43	cilia and flagella associated protein 43	protein_coding	Heart	COVID High vs Control	150.827	5.38035	0.880369	6.11147	9.8716e-10	1.05028e-06	UP
PLEKHG7	pleckstrin homology and RhoGEF domain containing G7	protein_coding	Heart	COVID High vs Control	24.9256	6.37129	1.04339	6.10635	1.01938e-09	1.05028e-06	UP
PLEKHG7	chromosome 12 open reading frame 74	protein_coding	Heart	COVID High vs Control	24.9256	6.37129	1.04339	6.10635	1.01938e-09	1.05028e-06	UP
PNN	pinin, desmosome associated protein	protein_coding	Heart	COVID High vs Control	2675.6	1.77348	0.290634	6.10209	1.04692e-09	1.05028e-06	UP
SPRYD4	SPRY domain containing 4	protein_coding	Heart	COVID High vs Control	274.758	-2.02777	0.331518	-6.11663	9.55778e-10	1.05028e-06	DN
PRB3	proline rich protein BstNI subfamily 3	protein_coding	Lung	COVID Low vs Control	240.919	-4.91451	0.7884	-6.23352	4.56061e-10	1.08292e-06	DN
SLC51B	solute carrier family 51 subunit beta	protein_coding	LymphNode	COVID Low vs Control	12.2694	6.78705	1.27388	5.32787	9.93696e-08	1.14591e-06	UP
FAP	fibroblast activation protein alpha	protein_coding	Lung	COVID+ vs Control	813.434	3.80099	0.614604	6.18445	6.23184e-10	1.17268e-06	UP
MROH9	maestro heat like repeat family member 9	protein_coding	LymphNode	COVID High vs Control	38.1804	6.9845	1.25946	5.54561	2.92925e-08	1.17777e-06	UP
ARF6	ADP ribosylation factor 6	protein_coding	LymphNode	COVID Low vs Control	2811.45	-1.18082	0.222089	-5.31688	1.05562e-07	1.21312e-06	DN
CHRNB2	cholinergic receptor nicotinic beta 2 subunit	protein_coding	LymphNode	COVID Low vs Control	19.8986	4.66688	0.877798	5.31658	1.05737e-07	1.21475e-06	UP
ADAM21	ADAM metallopeptidase domain 21	protein_coding	LymphNode	COVID Low vs Control	28.6094	4.72273	0.888697	5.31422	1.07116e-07	1.22982e-06	UP
AHSP	alpha hemoglobin stabilizing protein	protein_coding	Kidney	COVID Low vs Control	309.224	8.53365	1.39143	6.13301	8.62322e-10	1.24274e-06	UP
RNF113B	ring finger protein 113B	protein_coding	LymphNode	COVID Low vs Control	11.1257	6.65589	1.25299	5.312	1.08426e-07	1.24408e-06	UP
USP3	ubiquitin specific peptidase 3	protein_coding	LymphNode	COVID Low vs Control	2920.09	-1.04403	0.19656	-5.31151	1.08723e-07	1.2467e-06	DN
KIAA1671	KIAA1671	protein_coding	Kidney	COVID High vs Control	2278.79	-1.71343	0.279092	-6.13928	8.28982e-10	1.24886e-06	DN
FAP	fibroblast activation protein alpha	protein_coding	Lung	COVID Low vs Control	897.872	3.67776	0.594975	6.18137	6.3549e-10	1.26485e-06	UP
MMP8	matrix metallopeptidase 8	protein_coding	Lung	COVID Low vs Control	488.053	6.21362	1.00642	6.174	6.65853e-10	1.26485e-06	UP
C5orf58	chromosome 5 open reading frame 58	protein_coding	LymphNode	COVID High vs Control	46.7027	5.94337	1.07489	5.52926	3.21577e-08	1.27568e-06	UP
SPTB	spectrin beta, erythrocytic	protein_coding	Liver	COVID Low vs Control	826.198	5.77414	0.954011	6.05249	1.42626e-09	1.278e-06	UP
BMP3	bone morphogenetic protein 3	protein_coding	Lung	COVID+ vs Control	128.288	-3.67877	0.597732	-6.15454	7.52975e-10	1.30792e-06	DN
GRIN3B	glutamate ionotropic receptor NMDA type subunit 3B	protein_coding	LymphNode	COVID High vs Control	111.689	6.28543	1.13787	5.52384	3.31664e-08	1.31076e-06	UP
GATD1	glutamine amidotransferase like class 1 domain containing 1	protein_coding	LymphNode	COVID Low vs Control	1589.64	1.37572	0.259534	5.30075	1.15329e-07	1.31751e-06	UP
CFAP47	cilia and flagella associated protein 47	protein_coding	Heart	COVID High vs Control	59.3197	7.71186	1.27354	6.05547	1.40009e-09	1.32891e-06	UP
SAMD15	sterile alpha motif domain containing 15	protein_coding	Heart	COVID High vs Control	28.3298	2.70192	0.446237	6.05491	1.40494e-09	1.32891e-06	UP
LRRC75A	leucine rich repeat containing 75A	protein_coding	LymphNode	COVID Low vs Control	323.909	1.6344	0.308435	5.299	1.16439e-07	1.32896e-06	UP
SLC26A6	solute carrier family 26 member 6	protein_coding	LymphNode	COVID Low vs Control	818.725	1.88294	0.355531	5.29613	1.18282e-07	1.34957e-06	UP
MYORG	myogenesis regulating glycosidase (putative)	protein_coding	Kidney	COVID High vs Control	636.991	-2.69039	0.439681	-6.11896	9.41894e-10	1.35727e-06	DN
CXCL10	C-X-C motif chemokine ligand 10	protein_coding	Heart	COVID High vs Control	68.5928	3.94598	0.652607	6.04649	1.48033e-09	1.36133e-06	UP
TICAM2	toll like receptor adaptor molecule 2	protein_coding	LymphNode	COVID Low vs Control	6.94401	-4.64299	0.877558	-5.29081	1.21778e-07	1.38637e-06	DN
EYS	eyes shut homolog	protein_coding	LymphNode	COVID Low vs Control	110.589	2.11968	0.400788	5.28878	1.23137e-07	1.4006e-06	UP
FAP	fibroblast activation protein alpha	protein_coding	Lung	COVID High vs Control	897.872	4.16569	0.676854	6.15449	7.53178e-10	1.41075e-06	UP
CHRM5	cholinergic receptor muscarinic 5	protein_coding	LymphNode	COVID High vs Control	47.6595	5.9379	1.07845	5.50597	3.67141e-08	1.43658e-06	UP
NME9	NME/NM23 family member 9	protein_coding	LymphNode	COVID High vs Control	81.8265	3.94777	0.717509	5.50205	3.75397e-08	1.46707e-06	UP
RBM8A	RNA binding motif protein 8A	protein_coding	LymphNode	COVID Low vs Control	1378.76	-1.28375	0.243287	-5.2767	1.31529e-07	1.49127e-06	DN
GPAM	glycerol-3-phosphate acyltransferase, mitochondrial	protein_coding	LymphNode	COVID Low vs Control	1901.89	-2.78282	0.527653	-5.27396	1.33512e-07	1.51204e-06	DN
C16orf71	chromosome 16 open reading frame 71	protein_coding	LymphNode	COVID Low vs Control	53.1385	3.91056	0.741532	5.27363	1.33753e-07	1.51383e-06	UP
ECT2L	epithelial cell transforming 2 like	protein_coding	LymphNode	COVID Low vs Control	44.1685	2.85703	0.542055	5.27074	1.35872e-07	1.53497e-06	UP
LDHB	lactate dehydrogenase B	protein_coding	LymphNode	COVID+ vs Control	344.243	-2.62326	0.420447	-6.23921	4.39794e-10	1.54172e-06	DN
BTG1	BTG anti-proliferation factor 1	protein_coding	LymphNode	COVID Low vs Control	8032.88	-1.29116	0.245202	-5.26568	1.39668e-07	1.57461e-06	DN
STYX	serine/threonine/tyrosine interacting protein	protein_coding	LymphNode	COVID Low vs Control	1171.08	-1.24412	0.236461	-5.26142	1.42946e-07	1.60943e-06	DN
MGAT4B	alpha-1,3-mannosyl-glycoprotein 4-beta-N-acetylglucosaminyltransferase B	protein_coding	LymphNode	COVID Low vs Control	1557.5	1.35138	0.25696	5.2591	1.44759e-07	1.62734e-06	UP
SPAG17	sperm associated antigen 17	protein_coding	Heart	COVID High vs Control	90.0216	5.03598	0.839059	6.00194	1.94978e-09	1.65511e-06	UP
CTSC	cathepsin C	protein_coding	LymphNode	COVID Low vs Control	3814.17	-1.83771	0.349925	-5.25174	1.50665e-07	1.68959e-06	DN
CAPN13	calpain 13	protein_coding	Heart	COVID High vs Control	27.8123	7.63418	1.27778	5.97458	2.30688e-09	1.69715e-06	UP
CEP152	centrosomal protein 152	protein_coding	Heart	COVID High vs Control	422.823	2.57069	0.42984	5.98057	2.22358e-09	1.69715e-06	UP
CNTRL	centriolin	protein_coding	Heart	COVID High vs Control	1455.2	2.16813	0.362426	5.98226	2.20063e-09	1.69715e-06	UP
UPF3B	UPF3B regulator of nonsense mediated mRNA decay	protein_coding	Heart	COVID High vs Control	335.112	1.82032	0.304615	5.97583	2.28926e-09	1.69715e-06	UP
PRRT1B	proline rich transmembrane protein 1B	protein_coding	LymphNode	COVID Low vs Control	18.4854	5.59968	1.06688	5.24866	1.53206e-07	1.71643e-06	UP
LCAT	lecithin-cholesterol acyltransferase	protein_coding	LymphNode	COVID Low vs Control	304.506	1.72421	0.328727	5.24512	1.56181e-07	1.7461e-06	UP
AMZ1	archaelysin family metallopeptidase 1	protein_coding	LymphNode	COVID Low vs Control	279.22	2.24276	0.427871	5.24167	1.59129e-07	1.77689e-06	UP
SEMA4G	semaphorin 4G	protein_coding	LymphNode	COVID Low vs Control	87.4308	1.92555	0.3677	5.23674	1.6344e-07	1.82225e-06	UP
FAM122A	family with sequence similarity 122A	protein_coding	LymphNode	COVID Low vs Control	449.241	-1.52723	0.291644	-5.23661	1.63552e-07	1.82294e-06	DN
CA1	carbonic anhydrase 1	protein_coding	Liver	COVID Low vs Control	1548.82	5.45829	0.911751	5.9866	2.14276e-09	1.83274e-06	UP
MROH1	maestro heat like repeat family member 1	protein_coding	LymphNode	COVID Low vs Control	2666.01	1.56245	0.298676	5.23126	1.68357e-07	1.86798e-06	UP
FPGT	fucose-1-phosphate guanylyltransferase	protein_coding	LymphNode	COVID Low vs Control	225.131	-1.45534	0.278293	-5.22952	1.69952e-07	1.88397e-06	DN
CRLF1	cytokine receptor like factor 1	protein_coding	LymphNode	COVID Low vs Control	109.192	2.40289	0.45978	5.22618	1.73052e-07	1.91544e-06	UP
CEP152	centrosomal protein 152	protein_coding	Lung	COVID High vs Control	1067.25	2.3602	0.387779	6.08647	1.1543e-09	1.92184e-06	UP
SLC7A5	solute carrier family 7 member 5	protein_coding	Lung	COVID Low vs Control	1051.35	2.11307	0.347303	6.08423	1.17054e-09	1.96196e-06	UP
C2CD4D	C2 calcium dependent domain containing 4D	protein_coding	LymphNode	COVID Low vs Control	35.7382	3.68692	0.706146	5.22119	1.77778e-07	1.96301e-06	UP
MUC16	mucin 16, cell surface associated	protein_coding	Kidney	COVID Low vs Control	736.912	7.33408	1.2128	6.04724	1.47349e-09	1.97184e-06	UP
BAIAP3	BAI1 associated protein 3	protein_coding	LymphNode	COVID Low vs Control	421.413	2.69655	0.516955	5.21622	1.82606e-07	2.01268e-06	UP
GPAM	glycerol-3-phosphate acyltransferase, mitochondrial	protein_coding	Heart	COVID High vs Control	998.123	-2.73209	0.459856	-5.94118	2.82972e-09	2.03654e-06	DN
AMELX	amelogenin X-linked	protein_coding	LymphNode	COVID Low vs Control	16.2251	6.84394	1.31266	5.2138	1.85007e-07	2.03669e-06	UP
IFI6	interferon alpha inducible protein 6	protein_coding	Lung	COVID High vs COVID Low	3773.07	2.47687	0.380559	6.50851	7.59007e-11	2.04461e-06	UP
ACSBG1	acyl-CoA synthetase bubblegum family member 1	protein_coding	LymphNode	COVID Low vs Control	38.9568	2.64595	0.507643	5.21222	1.86597e-07	2.05296e-06	UP
UMAD1	UBAP1-MVB12-associated (UMA) domain containing 1	protein_coding	LymphNode	COVID Low vs Control	451.595	-1.22723	0.235588	-5.20921	1.89644e-07	2.0846e-06	DN
DDI1	DNA damage inducible 1 homolog 1	protein_coding	LymphNode	COVID High vs Control	38.9242	8.4757	1.5604	5.43175	5.58049e-08	2.10784e-06	UP
ST6GALNAC4	ST6 N-acetylgalactosaminide alpha-2,6-sialyltransferase 4	protein_coding	LymphNode	COVID Low vs Control	1189.54	1.8399	0.353474	5.2052	1.93784e-07	2.1282e-06	UP
RHBDL2	rhomboid like 2	protein_coding	LymphNode	COVID Low vs Control	37.0576	2.32007	0.445733	5.20508	1.93915e-07	2.129e-06	UP
INPPL1	inositol polyphosphate phosphatase like 1	protein_coding	LymphNode	COVID Low vs Control	3893.83	1.40614	0.270182	5.20441	1.94615e-07	2.13604e-06	UP
DNAAF1	dynein axonemal assembly factor 1	protein_coding	LymphNode	COVID+ vs Control	174.655	4.76192	0.775468	6.1407	8.21571e-10	2.14923e-06	UP
KLRC4-KLRK1		protein_coding	LymphNode	COVID Low vs Control	41.5847	-2.35828	0.453351	-5.20188	1.9728e-07	2.16271e-06	DN
BMP2K	BMP2 inducible kinase	protein_coding	LymphNode	COVID Low vs Control	3511.87	-1.33935	0.257627	-5.19878	2.00601e-07	2.1978e-06	DN
ITPR3	inositol 1,4,5-trisphosphate receptor type 3	protein_coding	LymphNode	COVID Low vs Control	8393.02	1.68307	0.323861	5.19689	2.02656e-07	2.21765e-06	UP
IFIH1	interferon induced with helicase C domain 1	protein_coding	Heart	COVID High vs Control	732.098	1.90694	0.322013	5.92193	3.18184e-09	2.24123e-06	UP
RHOXF2	Rhox homeobox family member 2	protein_coding	LymphNode	COVID Low vs Control	11.9454	6.78896	1.30924	5.18542	2.15525e-07	2.34867e-06	UP
SFT2D2	SFT2 domain containing 2	protein_coding	LymphNode	COVID Low vs Control	5184.98	-1.1629	0.224269	-5.18529	2.15675e-07	2.3496e-06	DN
RAMAC	RNA guanine-7 methyltransferase activating subunit	protein_coding	LymphNode	COVID Low vs Control	130.192	-1.77415	0.342172	-5.18496	2.16062e-07	2.35312e-06	DN
PCSK1	proprotein convertase subtilisin/kexin type 1	protein_coding	LymphNode	COVID High vs Control	105.272	5.84545	1.08043	5.41031	6.29149e-08	2.35387e-06	UP
FER1L5	fer-1 like family member 5	protein_coding	LymphNode	COVID Low vs Control	57.899	2.14965	0.414753	5.18297	2.18375e-07	2.37677e-06	UP
CDRT15	CMT1A duplicated region transcript 15	protein_coding	LymphNode	COVID Low vs Control	10.1027	6.46777	1.24813	5.18196	2.19563e-07	2.3877e-06	UP
CHIC1	cysteine rich hydrophobic domain 1	protein_coding	LymphNode	COVID Low vs Control	670.601	-1.50449	0.290539	-5.17827	2.23949e-07	2.42963e-06	DN
ITIH2	inter-alpha-trypsin inhibitor heavy chain 2	protein_coding	LymphNode	COVID Low vs Control	30.8335	4.35994	0.843003	5.17191	2.31709e-07	2.50714e-06	UP
LBX2	ladybird homeobox 2	protein_coding	LymphNode	COVID Low vs Control	48.4844	2.66693	0.515794	5.17054	2.33424e-07	2.52272e-06	UP
BUB1B	BUB1 mitotic checkpoint serine/threonine kinase B	protein_coding	Lung	COVID High vs Control	301.362	3.38875	0.562276	6.02685	1.67189e-09	2.56888e-06	UP
PRB3	proline rich protein BstNI subfamily 3	protein_coding	Lung	COVID High vs Control	240.919	-5.43068	0.901688	-6.02279	1.71436e-09	2.56888e-06	DN
CIR1	corepressor interacting with RBPJ, 1	protein_coding	Kidney	COVID High vs Control	795.429	1.58856	0.264394	6.00832	1.87452e-09	2.58864e-06	UP
ELMOD2	ELMO domain containing 2	protein_coding	LymphNode	COVID Low vs Control	631.313	-1.21987	0.236246	-5.16356	2.42296e-07	2.61221e-06	DN
SPOCD1	SPOC domain containing 1	protein_coding	LymphNode	COVID Low vs Control	34.5585	4.24875	0.82284	5.16352	2.42346e-07	2.61221e-06	UP
MIF	macrophage migration inhibitory factor	protein_coding	LymphNode	COVID Low vs Control	29.2183	-5.12921	0.993408	-5.16325	2.42699e-07	2.61447e-06	DN
LDHAL6B	lactate dehydrogenase A like 6B	protein_coding	LymphNode	COVID High vs Control	70.1175	6.39957	1.18818	5.38604	7.20253e-08	2.65075e-06	UP
PNISR	PNN interacting serine and arginine rich protein	protein_coding	Heart	COVID High vs Control	6176.88	1.53999	0.261438	5.89046	3.85113e-09	2.65616e-06	UP
CENPE	centromere protein E	protein_coding	Kidney	COVID High vs Control	266.341	4.97516	0.830322	5.99184	2.07481e-09	2.75062e-06	UP
CWF19L2	CWF19 like cell cycle control factor 2	protein_coding	Heart	COVID High vs Control	1193.61	1.80133	0.306747	5.87238	4.29575e-09	2.78853e-06	UP
N4BP2L1	NEDD4 binding protein 2 like 1	protein_coding	Heart	COVID High vs Control	570.469	1.80555	0.307299	5.87557	4.21399e-09	2.78853e-06	UP
OR2D3	olfactory receptor family 2 subfamily D member 3	protein_coding	LymphNode	COVID Low vs Control	15.0898	7.01066	1.36256	5.1452	2.67232e-07	2.85692e-06	UP
DNAJB7	DnaJ heat shock protein family (Hsp40) member B7	protein_coding	LymphNode	COVID Low vs Control	12.6455	6.15745	1.1978	5.14064	2.73806e-07	2.91868e-06	UP
CYP19A1	cytochrome P450 family 19 subfamily A member 1	protein_coding	Lung	COVID High vs Control	135.492	5.13125	0.856383	5.99177	2.0757e-09	2.96223e-06	UP
CA14	carbonic anhydrase 14	protein_coding	LymphNode	COVID Low vs Control	21.749	4.27586	0.832607	5.1355	2.81394e-07	2.99347e-06	UP
NDUFC2	NADH:ubiquinone oxidoreductase subunit C2	protein_coding	LymphNode	COVID Low vs Control	235.233	-1.64494	0.320552	-5.1316	2.87285e-07	3.05349e-06	DN
DNAI1	dynein axonemal intermediate chain 1	protein_coding	LymphNode	COVID Low vs Control	40.9219	4.32053	0.84197	5.13145	2.87513e-07	3.05502e-06	UP
CD164	CD164 molecule	protein_coding	LymphNode	COVID Low vs Control	4812.38	-1.40131	0.273208	-5.1291	2.91136e-07	3.09084e-06	DN
SLC4A1	solute carrier family 4 member 1 (Diego blood group)	protein_coding	Lung	COVID Low vs Control	1166.51	6.61169	1.1038	5.98993	2.09926e-09	3.14823e-06	UP
AGBL2	ATP/GTP binding protein like 2	protein_coding	Heart	COVID High vs Control	27.1074	3.85221	0.658944	5.84603	5.03429e-09	3.19e-06	UP
MUC1	mucin 1, cell surface associated	protein_coding	Heart	COVID High vs Control	67.426	3.43227	0.58735	5.84365	5.10693e-09	3.19e-06	UP
XRCC3	X-ray repair cross complementing 3	protein_coding	LymphNode	COVID Low vs Control	622.437	1.6057	0.313538	5.12123	3.03552e-07	3.21613e-06	UP
ARNTL2	aryl hydrocarbon receptor nuclear translocator like 2	protein_coding	Lung	COVID+ vs Control	738.523	2.91617	0.486535	5.99375	2.05053e-09	3.30736e-06	UP
SMTNL1	smoothelin like 1	protein_coding	LymphNode	COVID High vs Control	146.764	6.12233	1.14628	5.34106	9.24065e-08	3.3083e-06	UP
A2ML1	alpha-2-macroglobulin like 1	protein_coding	LymphNode	COVID Low vs Control	28.2977	3.42561	0.670287	5.11066	3.21038e-07	3.38865e-06	UP
ZFP69B	ZFP69 zinc finger protein B	protein_coding	Kidney	COVID Low vs Control	69.2234	2.37829	0.399897	5.94727	2.72645e-09	3.40534e-06	UP
SP100	SP100 nuclear antigen	protein_coding	Heart	COVID High vs Control	4124.03	1.56736	0.268908	5.8286	5.58938e-09	3.4267e-06	UP
HP	haptoglobin	protein_coding	LymphNode	COVID Low vs Control	861.678	3.53028	0.691343	5.10641	3.28342e-07	3.45877e-06	UP
NAA30	N-alpha-acetyltransferase 30, NatC catalytic subunit	protein_coding	LymphNode	COVID Low vs Control	790.856	-1.19237	0.233611	-5.10409	3.3239e-07	3.49896e-06	DN
GZMK	granzyme K	protein_coding	LymphNode	COVID Low vs Control	209.89	-3.24253	0.63562	-5.10136	3.3722e-07	3.54719e-06	DN
TMPRSS11D	transmembrane serine protease 11D	protein_coding	LymphNode	COVID Low vs Control	17.9342	6.74332	1.32213	5.10035	3.39027e-07	3.56518e-06	UP
FRMD5	FERM domain containing 5	protein_coding	LymphNode	COVID Low vs Control	111.381	2.76823	0.542806	5.09985	3.3993e-07	3.57366e-06	UP
CETP	cholesteryl ester transfer protein	protein_coding	LymphNode	COVID Low vs Control	574.767	-1.4705	0.288819	-5.09141	3.55402e-07	3.72455e-06	DN
ZNF665	zinc finger protein 665	protein_coding	Heart	COVID High vs Control	157.939	1.63114	0.280978	5.80523	6.4278e-09	3.79998e-06	UP
HPD	4-hydroxyphenylpyruvate dioxygenase	protein_coding	LymphNode	COVID Low vs Control	57.4456	2.67709	0.526287	5.08674	3.6427e-07	3.81422e-06	UP
NARF	nuclear prelamin A recognition factor	protein_coding	LymphNode	COVID Low vs Control	2375.07	1.15761	0.227592	5.08632	3.65082e-07	3.82163e-06	UP
RWDD3	RWD domain containing 3	protein_coding	LymphNode	COVID Low vs Control	155.973	-1.37571	0.270488	-5.08603	3.65628e-07	3.82625e-06	DN
MTMR9	myotubularin related protein 9	protein_coding	LymphNode	COVID Low vs Control	1157.53	-1.15267	0.226687	-5.08484	3.67939e-07	3.84604e-06	DN
LRRIQ1	leucine rich repeats and IQ motif containing 1	protein_coding	Heart	COVID High vs COVID Low	79.013	4.07706	0.642897	6.34169	2.27251e-10	3.87498e-06	UP
NOTCH2NLC	notch 2 N-terminal like C	protein_coding	LymphNode	COVID+ vs Control	315.777	-2.87283	0.477841	-6.01211	1.83129e-09	3.91962e-06	DN
CREBL2	cAMP responsive element binding protein like 2	protein_coding	LymphNode	COVID Low vs Control	1501.93	-1.07577	0.211788	-5.07945	3.78526e-07	3.9477e-06	DN
SLC16A8	solute carrier family 16 member 8	protein_coding	LymphNode	COVID High vs Control	54.4855	6.93856	1.30823	5.30379	1.13422e-07	3.95749e-06	UP
DLGAP5	DLG associated protein 5	protein_coding	Lung	COVID High vs Control	211.014	3.65804	0.616959	5.92914	3.04523e-09	3.96793e-06	UP
FNDC5	fibronectin type III domain containing 5	protein_coding	LymphNode	COVID Low vs Control	64.4623	2.06362	0.406389	5.07794	3.81544e-07	3.97579e-06	UP
CYP8B1	cytochrome P450 family 8 subfamily B member 1	protein_coding	LymphNode	COVID High vs Control	64.6818	8.52516	1.60834	5.30059	1.15428e-07	4.00976e-06	UP
CYP3A5	cytochrome P450 family 3 subfamily A member 5	protein_coding	LymphNode	COVID High vs Control	307.553	3.79747	0.71653	5.29981	1.15924e-07	4.02255e-06	UP
MYH13	myosin heavy chain 13	protein_coding	LymphNode	COVID Low vs Control	16.2087	5.50149	1.08456	5.07258	3.92459e-07	4.08024e-06	UP
HMMR	hyaluronan mediated motility receptor	protein_coding	Lung	COVID High vs Control	168.505	3.60836	0.609835	5.91694	3.27981e-09	4.09553e-06	UP
SYT9	synaptotagmin 9	protein_coding	LymphNode	COVID Low vs Control	39.5056	3.32287	0.655619	5.06829	4.01403e-07	4.16378e-06	UP
SOX12	SRY-box transcription factor 12	protein_coding	LymphNode	COVID Low vs Control	632.116	1.40921	0.278095	5.06737	4.03352e-07	4.18281e-06	UP
DDRGK1	DDRGK domain containing 1	protein_coding	LymphNode	COVID Low vs Control	1172.33	1.06899	0.210973	5.06696	4.04218e-07	4.18942e-06	UP
OSCP1	organic solute carrier partner 1	protein_coding	LymphNode	COVID Low vs Control	122.577	1.77176	0.349668	5.06696	4.04212e-07	4.18942e-06	UP
DEK	DEK proto-oncogene	protein_coding	Kidney	COVID High vs Control	2146.19	1.94361	0.328826	5.91076	3.40527e-09	4.1954e-06	UP
MIER1	MIER1 transcriptional regulator	protein_coding	Kidney	COVID High vs Control	1907.01	1.86792	0.316374	5.90416	3.54438e-09	4.1954e-06	UP
ZNF146	zinc finger protein 146	protein_coding	Kidney	COVID High vs Control	2004.16	1.67917	0.284265	5.90706	3.48269e-09	4.1954e-06	UP
FGFR2	fibroblast growth factor receptor 2	protein_coding	Lung	COVID High vs Control	1248.23	-2.82478	0.478669	-5.90133	3.6059e-09	4.32261e-06	DN
ATP6V1FNB	ATP6V1F neighbor	protein_coding	LymphNode	COVID Low vs Control	105.86	2.19354	0.433804	5.05652	4.26978e-07	4.41283e-06	UP
DYRK2	dual specificity tyrosine phosphorylation regulated kinase 2	protein_coding	LymphNode	COVID Low vs Control	2551.23	-1.41255	0.27943	-5.0551	4.30171e-07	4.44333e-06	DN
HHIP	hedgehog interacting protein	protein_coding	Lung	COVID Low vs Control	797.117	-3.72422	0.628555	-5.92505	3.12197e-09	4.44787e-06	DN
DNAH6	dynein axonemal heavy chain 6	protein_coding	Heart	COVID High vs Control	154.054	4.03172	0.698872	5.76889	7.9796e-09	4.4775e-06	UP
C6orf201	chromosome 6 open reading frame 201	protein_coding	LymphNode	COVID Low vs Control	23.0453	4.19003	0.829159	5.05335	4.34127e-07	4.48292e-06	UP
SPTA1	spectrin alpha, erythrocytic 1	protein_coding	Kidney	COVID+ vs Control	961.487	8.92243	1.4111	6.32303	2.56477e-10	4.48706e-06	UP
ADH6	alcohol dehydrogenase 6 (class V)	protein_coding	LymphNode	COVID Low vs Control	20.3281	4.40491	0.871729	5.05307	4.34761e-07	4.4882e-06	UP
HOOK2	hook microtubule tethering protein 2	protein_coding	LymphNode	COVID Low vs Control	713.92	1.30359	0.257999	5.05269	4.35633e-07	4.49594e-06	UP
ETV7	ETS variant transcription factor 7	protein_coding	Heart	COVID High vs Control	21.1317	3.51958	0.610862	5.76167	8.32863e-09	4.52082e-06	UP
ZNF813	zinc finger protein 813	protein_coding	Heart	COVID High vs Control	194.483	2.01167	0.349149	5.76164	8.32991e-09	4.52082e-06	UP
SYCE2	synaptonemal complex central element protein 2	protein_coding	LymphNode	COVID Low vs Control	41.5674	3.06233	0.606348	5.05046	4.40758e-07	4.54115e-06	UP
SERPINA10	serpin family A member 10	protein_coding	LymphNode	COVID Low vs Control	11.8316	6.45365	1.27801	5.04978	4.42326e-07	4.55603e-06	UP
PARP9	poly(ADP-ribose) polymerase family member 9	protein_coding	Heart	COVID High vs Control	1876.9	1.77974	0.309114	5.75757	8.53353e-09	4.55663e-06	UP
ZFP69B	ZFP69 zinc finger protein B	protein_coding	Kidney	COVID+ vs Control	58.9236	2.46404	0.396631	6.21242	5.21752e-10	4.56402e-06	UP
PRRG2	proline rich and Gla domain 2	protein_coding	Kidney	COVID High vs Control	123.968	-2.40392	0.408727	-5.88149	4.06598e-09	4.64686e-06	DN
TSPAN16	tetraspanin 16	protein_coding	LymphNode	COVID Low vs Control	12.3197	5.41003	1.07221	5.04568	4.51918e-07	4.64699e-06	UP
TRAPPC6B	trafficking protein particle complex 6B	protein_coding	LymphNode	COVID Low vs Control	751.922	-1.60093	0.31752	-5.042	4.60701e-07	4.73332e-06	DN
SPATA21	spermatogenesis associated 21	protein_coding	LymphNode	COVID Low vs Control	23.5978	3.35165	0.664829	5.04137	4.62208e-07	4.74748e-06	UP
CLSPN	claspin	protein_coding	Lung	COVID High vs Control	392.091	3.37385	0.574521	5.87246	4.29388e-09	4.76605e-06	UP
FGF7	fibroblast growth factor 7	protein_coding	Lung	COVID High vs Control	3007.46	3.34545	0.56922	5.87724	4.17156e-09	4.76605e-06	UP
ACVR1C	activin A receptor type 1C	protein_coding	LymphNode	COVID Low vs Control	193.113	-2.09695	0.416158	-5.03882	4.68412e-07	4.80581e-06	DN
DNAH10	dynein axonemal heavy chain 10	protein_coding	Heart	COVID High vs Control	177.648	3.09487	0.538711	5.74496	9.19406e-09	4.83141e-06	UP
CLK3	CDC like kinase 3	protein_coding	LymphNode	COVID Low vs Control	3803.9	1.23069	0.244418	5.03518	4.77412e-07	4.88993e-06	UP
ARHGEF39	Rho guanine nucleotide exchange factor 39	protein_coding	LymphNode	COVID Low vs Control	205.958	2.19196	0.435949	5.02802	4.9556e-07	5.06591e-06	UP
TEKT1	tektin 1	protein_coding	Heart	COVID High vs Control	28.3852	6.97184	1.21615	5.73271	9.88405e-09	5.11283e-06	UP
MYO1H	myosin IH	protein_coding	LymphNode	COVID Low vs Control	11.7351	4.83133	0.961767	5.02339	5.07662e-07	5.17951e-06	UP
RCAN3	RCAN family member 3	protein_coding	LymphNode	COVID Low vs Control	1844.92	-1.88444	0.375435	-5.01936	5.1845e-07	5.27928e-06	DN
MMP8	matrix metallopeptidase 8	protein_coding	Lung	COVID+ vs Control	506.633	6.01052	1.01774	5.90578	3.50991e-09	5.28382e-06	UP
ACTL10	actin like 10	protein_coding	LymphNode	COVID Low vs Control	52.5514	1.91013	0.380652	5.01805	5.21985e-07	5.31085e-06	UP
IFI16	interferon gamma inducible protein 16	protein_coding	Kidney	COVID High vs Control	1982.81	3.00859	0.514032	5.85292	4.83003e-09	5.33606e-06	UP
ACADVL	acyl-CoA dehydrogenase very long chain	protein_coding	LymphNode	COVID Low vs Control	7986.24	1.73165	0.345218	5.01611	5.27268e-07	5.36163e-06	UP
HHIP	hedgehog interacting protein	protein_coding	Lung	COVID+ vs Control	678.084	-3.63726	0.617267	-5.89252	3.80353e-09	5.36797e-06	DN
MRPS18C	mitochondrial ribosomal protein S18C	protein_coding	LymphNode	COVID Low vs Control	385.397	-1.60707	0.320426	-5.01542	5.29181e-07	5.37959e-06	DN
LRRC58	leucine rich repeat containing 58	protein_coding	LymphNode	COVID Low vs Control	1759	-1.12554	0.224426	-5.01521	5.29758e-07	5.38397e-06	DN
ZNF761	zinc finger protein 761	protein_coding	Heart	COVID High vs Control	577.987	2.69609	0.471416	5.71912	1.07075e-08	5.45359e-06	UP
ZNF761	ZNF765-ZNF761 readthrough	protein_coding	Heart	COVID High vs Control	577.987	2.69609	0.471416	5.71912	1.07075e-08	5.45359e-06	UP
SP110	SP110 nuclear body protein	protein_coding	Kidney	COVID High vs Control	1069.81	2.26401	0.387567	5.84161	5.17003e-09	5.52742e-06	UP
ABHD13	abhydrolase domain containing 13	protein_coding	LymphNode	COVID Low vs Control	800.431	-1.37522	0.27473	-5.00571	5.56579e-07	5.64559e-06	DN
NSL1	NSL1 component of MIS12 kinetochore complex	protein_coding	LymphNode	COVID Low vs Control	1091.72	-1.16162	0.232168	-5.00334	5.63459e-07	5.70906e-06	DN
CNTLN	centlein	protein_coding	Heart	COVID High vs Control	984.413	2.35216	0.412359	5.70416	1.16916e-08	5.77704e-06	UP
ZNF721	zinc finger protein 721	protein_coding	Heart	COVID High vs Control	1775	1.89786	0.332643	5.70539	1.16079e-08	5.77704e-06	UP
TRAF3IP2	TRAF3 interacting protein 2	protein_coding	LymphNode	COVID Low vs Control	991.409	1.10812	0.221745	4.99729	5.81422e-07	5.88125e-06	UP
RFESD	Rieske Fe-S domain containing	protein_coding	LymphNode	COVID Low vs Control	84.1192	-1.59976	0.320256	-4.99526	5.87579e-07	5.9403e-06	DN
ANGPT2	angiopoietin 2	protein_coding	LymphNode	COVID Low vs Control	990.859	1.72538	0.345456	4.99449	5.89915e-07	5.96063e-06	UP
OR10A2	olfactory receptor family 10 subfamily A member 2	protein_coding	LymphNode	COVID High vs Control	41.6063	9.28666	1.77925	5.21941	1.79495e-07	5.96623e-06	UP
LONP1	lon peptidase 1, mitochondrial	protein_coding	LymphNode	COVID Low vs Control	2415.06	1.33692	0.267852	4.99126	5.99871e-07	6.05582e-06	UP
SERPIND1	serpin family D member 1	protein_coding	LymphNode	COVID High vs Control	119.623	4.049	0.77637	5.2153	1.8352e-07	6.08082e-06	UP
RUFY2	RUN and FYVE domain containing 2	protein_coding	Heart	COVID High vs Control	929.383	1.51393	0.265957	5.6924	1.25266e-08	6.09859e-06	UP
CALM3	calmodulin 3	protein_coding	Heart	COVID+ vs Control	2647.71	-1.26201	0.211132	-5.97735	2.26799e-09	6.21655e-06	DN
NEDD8	NEDD8 ubiquitin like modifier	protein_coding	Heart	COVID+ vs Control	416.693	-1.60981	0.27219	-5.91431	3.33263e-09	6.21655e-06	DN
TNFRSF10B	TNF receptor superfamily member 10b	protein_coding	Heart	COVID+ vs Control	1827.02	1.73358	0.291731	5.94239	2.809e-09	6.21655e-06	UP
ZNF765	zinc finger protein 765	protein_coding	Heart	COVID+ vs Control	569.243	1.63728	0.275691	5.93882	2.87081e-09	6.21655e-06	UP
ZNF813	zinc finger protein 813	protein_coding	Heart	COVID+ vs Control	174.309	1.69455	0.287048	5.90338	3.56125e-09	6.21655e-06	UP
OR51I2	olfactory receptor family 51 subfamily I member 2	protein_coding	LymphNode	COVID Low vs Control	10.4232	6.1405	1.23178	4.98504	6.19482e-07	6.24045e-06	UP
ANKRD1	ankyrin repeat domain 1	protein_coding	Liver	COVID+ vs Control	245.286	7.36911	1.27864	5.76326	8.25046e-09	6.24214e-06	UP
BIRC3	baculoviral IAP repeat containing 3	protein_coding	Kidney	COVID High vs Control	1961.38	3.59518	0.618993	5.8081	6.31854e-09	6.26152e-06	UP
LARP7	La ribonucleoprotein 7, transcriptional regulator	protein_coding	Kidney	COVID High vs Control	1046.66	1.56777	0.270056	5.80534	6.42343e-09	6.26152e-06	UP
RESF1	retroelement silencing factor 1	protein_coding	Kidney	COVID High vs Control	3694.26	2.89239	0.497549	5.81328	6.12617e-09	6.26152e-06	UP
IKZF5	IKAROS family zinc finger 5	protein_coding	LymphNode	COVID Low vs Control	898.163	-0.990577	0.198742	-4.98424	6.22069e-07	6.26307e-06	DN
SPTBN2	spectrin beta, non-erythrocytic 2	protein_coding	LymphNode	COVID Low vs Control	307.492	2.20704	0.443266	4.97905	6.38959e-07	6.41198e-06	UP
IPCEF1	interaction protein for cytohesin exchange factors 1	protein_coding	LymphNode	COVID Low vs Control	832.159	-1.9845	0.398603	-4.97863	6.40356e-07	6.42425e-06	DN
ITIH3	inter-alpha-trypsin inhibitor heavy chain 3	protein_coding	LymphNode	COVID Low vs Control	174.376	1.68297	0.338062	4.97829	6.4147e-07	6.43189e-06	UP
HACD2	3-hydroxyacyl-CoA dehydratase 2	protein_coding	LymphNode	COVID Low vs Control	1036.35	-1.07203	0.21535	-4.97807	6.4222e-07	6.43766e-06	DN
PHOSPHO1	phosphoethanolamine/phosphocholine phosphatase 1	protein_coding	LymphNode	COVID High vs Control	209.84	4.2855	0.823732	5.20254	1.96578e-07	6.44583e-06	UP
CTSC	cathepsin C	protein_coding	LymphNode	COVID+ vs Control	2747.74	-2.27728	0.388013	-5.86908	4.38216e-09	6.44835e-06	DN
FAM50A	family with sequence similarity 50 member A	protein_coding	LymphNode	COVID+ vs Control	1149.74	1.46029	0.248326	5.88056	4.08869e-09	6.44835e-06	UP
SLC16A7	solute carrier family 16 member 7	protein_coding	LymphNode	COVID+ vs Control	1383.22	-2.55694	0.435471	-5.87166	4.31459e-09	6.44835e-06	DN
VWA3A	von Willebrand factor A domain containing 3A	protein_coding	LymphNode	COVID Low vs Control	77.5258	2.20576	0.443173	4.97719	6.45138e-07	6.46337e-06	UP
IFI44L	interferon induced protein 44 like	protein_coding	LymphNode	COVID High vs COVID Low	1288.77	3.41479	0.53513	6.38123	1.75677e-10	6.50126e-06	UP
GRAP	GRB2 related adaptor protein	protein_coding	LymphNode	COVID Low vs Control	360.096	-1.94204	0.390286	-4.97594	6.4932e-07	6.50171e-06	DN
PNCK	pregnancy up-regulated nonubiquitous CaM kinase	protein_coding	Kidney	COVID High vs COVID Low	36.8667	-7.72431	1.21414	-6.36198	1.9917e-10	6.51704e-06	DN
OR2I1P		protein_coding	LymphNode	COVID High vs Control	502.296	6.42385	1.23582	5.19806	2.01376e-07	6.58947e-06	UP
PTDSS2	phosphatidylserine synthase 2	protein_coding	Kidney	COVID High vs Control	434.621	-1.74935	0.302113	-5.79039	7.02239e-09	6.64981e-06	DN
PRKACB	protein kinase cAMP-activated catalytic subunit beta	protein_coding	LymphNode	COVID Low vs Control	2808.64	-1.47236	0.296254	-4.96994	6.69736e-07	6.697e-06	DN
SIDT2	SID1 transmembrane family member 2	protein_coding	LymphNode	COVID Low vs Control	3053.21	1.10506	0.222566	4.9651	6.8667e-07	6.85697e-06	UP
DNAH6	dynein axonemal heavy chain 6	protein_coding	Heart	COVID High vs COVID Low	166.735	3.47843	0.562313	6.18592	6.1741e-10	7.01851e-06	UP
SFT2D1	SFT2 domain containing 1	protein_coding	LymphNode	COVID Low vs Control	682.783	-1.00547	0.202714	-4.96004	7.048e-07	7.02653e-06	DN
ZACN	zinc activated ion channel	protein_coding	LymphNode	COVID Low vs Control	43.4043	3.52063	0.710257	4.95684	7.16494e-07	7.13729e-06	UP
UCKL1	uridine-cytidine kinase 1 like 1	protein_coding	LymphNode	COVID Low vs Control	1256.35	1.4123	0.284934	4.95659	7.17405e-07	7.14442e-06	UP
IDO1	indoleamine 2,3-dioxygenase 1	protein_coding	LymphNode	COVID Low vs Control	306.348	-1.67934	0.33885	-4.95599	7.19628e-07	7.16461e-06	DN
CP	ceruloplasmin	protein_coding	Kidney	COVID High vs Control	1943.4	4.89668	0.848354	5.77197	7.83488e-09	7.2131e-06	UP
HBB	hemoglobin subunit beta	protein_coding	Kidney	COVID+ vs Control	180133	7.16248	1.17907	6.07468	1.24238e-09	7.24516e-06	UP
LUC7L2	LUC7 like 2, pre-mRNA splicing factor	protein_coding	LymphNode	COVID Low vs Control	1226.14	-1.31155	0.264967	-4.94986	7.42683e-07	7.38612e-06	DN
OSBP2	oxysterol binding protein 2	protein_coding	LymphNode	COVID Low vs Control	346.679	1.65789	0.335039	4.94835	7.4846e-07	7.43953e-06	UP
CCNK	cyclin K	protein_coding	LymphNode	COVID Low vs Control	1273.4	-1.18766	0.240064	-4.94728	7.52589e-07	7.47854e-06	DN
HDAC6	histone deacetylase 6	protein_coding	Kidney	COVID High vs Control	1556.75	-1.89916	0.32969	-5.76044	8.38931e-09	7.51478e-06	DN
TUBB3	tubulin beta 3 class III	protein_coding	Lung	COVID Low vs Control	53.2305	5.18641	0.889723	5.82924	5.56793e-09	7.55489e-06	UP
ARMC10	armadillo repeat containing 10	protein_coding	LymphNode	COVID Low vs Control	616.125	-1.05365	0.213182	-4.94248	7.71364e-07	7.65059e-06	DN
CDK16	cyclin dependent kinase 16	protein_coding	LymphNode	COVID Low vs Control	1572.68	1.15015	0.232713	4.94235	7.71864e-07	7.65348e-06	UP
VMA21	vacuolar ATPase assembly factor VMA21	protein_coding	LymphNode	COVID Low vs Control	1063.99	-1.40905	0.285198	-4.9406	7.78813e-07	7.71195e-06	DN
SH2D1A	SH2 domain containing 1A	protein_coding	LymphNode	COVID Low vs Control	508.179	-2.1391	0.43299	-4.9403	7.80027e-07	7.72189e-06	DN
SRRM5	serine/arginine repetitive matrix 5	protein_coding	LymphNode	COVID Low vs Control	62.6957	1.87979	0.380522	4.94001	7.81176e-07	7.73117e-06	UP
SDHC	succinate dehydrogenase complex subunit C	protein_coding	Heart	COVID High vs Control	2313.67	-1.99637	0.353904	-5.64099	1.69073e-08	7.77408e-06	DN
CFAP53	cilia and flagella associated protein 53	protein_coding	Heart	COVID High vs Control	32.1572	3.07003	0.544905	5.63406	1.76013e-08	7.87446e-06	UP
MS4A8	membrane spanning 4-domains A8	protein_coding	Heart	COVID High vs Control	43.6319	8.54608	1.51627	5.63627	1.73776e-08	7.87446e-06	UP
SFTPB	surfactant protein B	protein_coding	Liver	COVID+ vs Control	3008.69	10.226	1.7939	5.70043	1.19506e-08	7.88162e-06	UP
PIGS	phosphatidylinositol glycan anchor biosynthesis class S	protein_coding	Kidney	COVID High vs Control	766.799	-1.7547	0.305283	-5.74779	9.0417e-09	7.88603e-06	DN
TMEM184A	transmembrane protein 184A	protein_coding	LymphNode	COVID+ vs Control	139.917	6.26354	1.077	5.81574	6.03646e-09	7.8957e-06	UP
LGMN	legumain	protein_coding	LymphNode	COVID Low vs Control	2893.58	-1.91918	0.389014	-4.93343	8.07966e-07	7.98553e-06	DN
DUSP27	dual specificity phosphatase 27, atypical	protein_coding	LymphNode	COVID Low vs Control	9.35395	-5.51645	1.11917	-4.92904	8.26346e-07	8.15399e-06	DN
CTNS	cystinosin, lysosomal cystine transporter	protein_coding	LymphNode	COVID Low vs Control	613.517	1.02195	0.207401	4.92741	8.33266e-07	8.21122e-06	UP
KPNA7	karyopherin subunit alpha 7	protein_coding	LymphNode	COVID Low vs Control	14.9138	3.69098	0.749083	4.92733	8.33598e-07	8.21229e-06	UP
ZDHHC2	zinc finger DHHC-type palmitoyltransferase 2	protein_coding	LymphNode	COVID Low vs Control	1060.74	-1.30994	0.266061	-4.92345	8.50317e-07	8.37249e-06	DN
ZDHHC12	zinc finger DHHC-type palmitoyltransferase 12	protein_coding	Kidney	COVID High vs Control	147.742	-2.35221	0.410465	-5.73061	1.00068e-08	8.50401e-06	DN
CNGB3	cyclic nucleotide gated channel subunit beta 3	protein_coding	LymphNode	COVID Low vs Control	9.33667	5.71703	1.16267	4.91717	8.78021e-07	8.62211e-06	UP
DUXB	double homeobox B	protein_coding	LymphNode	COVID High vs Control	34.9605	8.42417	1.64054	5.135	2.8214e-07	8.87365e-06	UP
MIS18BP1	MIS18 binding protein 1	protein_coding	Heart	COVID High vs Control	754.051	2.0082	0.35813	5.60745	2.05331e-08	8.94434e-06	UP
DNAH10	dynein axonemal heavy chain 10	protein_coding	Heart	COVID High vs COVID Low	187.578	2.68507	0.442821	6.06356	1.33138e-09	9.08083e-06	UP
TEKT2	tektin 2	protein_coding	Heart	COVID High vs COVID Low	21.5602	4.96804	0.815278	6.09368	1.10345e-09	9.08083e-06	UP
C22orf23	chromosome 22 open reading frame 23	protein_coding	LymphNode	COVID Low vs Control	20.6927	4.47977	0.913568	4.9036	9.40944e-07	9.17609e-06	UP
WDR87	WD repeat domain 87	protein_coding	LymphNode	COVID Low vs Control	19.5333	4.2644	0.869878	4.9023	9.47205e-07	9.23222e-06	UP
SNAP23	synaptosome associated protein 23	protein_coding	LymphNode	COVID Low vs Control	1515.59	-1.44187	0.294533	-4.89544	9.80878e-07	9.52749e-06	DN
GLDC	glycine decarboxylase	protein_coding	Kidney	COVID High vs Control	1296.75	-3.2567	0.57078	-5.7057	1.15863e-08	9.60014e-06	DN
MUC16	mucin 16, cell surface associated	protein_coding	Liver	COVID Low vs Control	508.237	6.64259	1.16797	5.68731	1.2906e-08	9.76434e-06	UP
RHAG	Rh associated glycoprotein	protein_coding	Liver	COVID Low vs Control	110.544	8.77554	1.54324	5.68642	1.29728e-08	9.76434e-06	UP
FAM184B	family with sequence similarity 184 member B	protein_coding	LymphNode	COVID High vs Control	43.7236	4.69858	0.918842	5.11359	3.16094e-07	9.79182e-06	UP
LGALS2	galectin 2	protein_coding	LymphNode	COVID Low vs Control	88.2943	-2.05653	0.420729	-4.88802	1.01854e-06	9.88023e-06	DN
HBD	hemoglobin subunit delta	protein_coding	LymphNode	COVID Low vs Control	103.285	5.90993	1.2096	4.88584	1.02987e-06	9.97424e-06	UP
HYI	hydroxypyruvate isomerase (putative)	protein_coding	LymphNode	COVID High vs Control	118.222	-11.1604	2.18456	-5.10878	3.2425e-07	9.9891e-06	DN
ABCC4	ATP binding cassette subfamily C member 4	protein_coding	Heart	COVID Low vs Control	1003.47	1.6309	0.274709	5.93685	2.90553e-09	9.99757e-06	UP
MELK	maternal embryonic leucine zipper kinase	protein_coding	Lung	COVID High vs Control	177.089	3.08066	0.53651	5.74204	9.3542e-09	1.0012e-05	UP
AGBL5	ATP/GTP binding protein like 5	protein_coding	LymphNode	COVID Low vs Control	604.418	1.23263	0.252438	4.8829	1.04537e-06	1.01164e-05	UP
RAB26	RAB26, member RAS oncogene family	protein_coding	LymphNode	COVID Low vs Control	79.4159	3.33747	0.683589	4.88228	1.04867e-06	1.01457e-05	UP
CCN4	cellular communication network factor 4	protein_coding	Lung	COVID+ vs Control	1084.95	3.29504	0.570536	5.77535	7.67935e-09	1.02004e-05	UP
FGF7	fibroblast growth factor 7	protein_coding	Kidney	COVID High vs Control	1800.52	5.57983	0.980478	5.69093	1.26352e-08	1.02139e-05	UP
TMEM132A	transmembrane protein 132A	protein_coding	LymphNode	COVID Low vs Control	267.477	1.99657	0.409208	4.8791	1.06571e-06	1.03023e-05	UP
FAM186A	family with sequence similarity 186 member A	protein_coding	LymphNode	COVID High vs Control	37.1178	7.1532	1.40203	5.10202	3.36042e-07	1.03251e-05	UP
BRCA2	BRCA2 DNA repair associated	protein_coding	Heart	COVID High vs Control	156.656	2.82516	0.506523	5.57756	2.43922e-08	1.03529e-05	UP
TMEM26	transmembrane protein 26	protein_coding	LymphNode	COVID Low vs Control	60.5747	-3.00125	0.615442	-4.87658	1.07941e-06	1.04265e-05	DN
CCDC78	coiled-coil domain containing 78	protein_coding	LymphNode	COVID+ vs Control	192.467	2.1736	0.377368	5.75988	8.41731e-09	1.04304e-05	UP
ARL5C	ADP ribosylation factor like GTPase 5C	protein_coding	LymphNode	COVID Low vs Control	3.7478	-5.3618	1.0997	-4.87569	1.08429e-06	1.04709e-05	DN
CNOT2	CCR4-NOT transcription complex subunit 2	protein_coding	LymphNode	COVID Low vs Control	3114.92	-0.984286	0.201915	-4.87475	1.08944e-06	1.05179e-05	DN
CCDC7	coiled-coil domain containing 7	protein_coding	Kidney	COVID High vs Control	858.849	2.55194	0.449168	5.68149	1.33524e-08	1.05366e-05	UP
THRSP	thyroid hormone responsive	protein_coding	Heart	COVID Low vs Control	86.1856	-4.28916	0.726017	-5.90779	3.46717e-09	1.06045e-05	DN
PAQR8	progestin and adipoQ receptor family member 8	protein_coding	LymphNode	COVID Low vs Control	504.554	-1.72662	0.354412	-4.8718	1.10588e-06	1.06681e-05	DN
SFTPA2	surfactant protein A2	protein_coding	Lung	COVID High vs Control	66844.6	-4.61827	0.806736	-5.72463	1.03661e-08	1.07125e-05	DN
AHSP	alpha hemoglobin stabilizing protein	protein_coding	Lung	COVID+ vs Control	169.864	7.41427	1.28802	5.75635	8.59511e-09	1.07826e-05	UP
C20orf85	chromosome 20 open reading frame 85	protein_coding	Heart	COVID High vs Control	20.4372	9.50214	1.70785	5.56379	2.63984e-08	1.07894e-05	UP
PHF14	PHD finger protein 14	protein_coding	Heart	COVID High vs Control	1511.75	1.42148	0.255477	5.56401	2.63647e-08	1.07894e-05	UP
KRT6A	keratin 6A	protein_coding	Lung	COVID High vs Control	1030.13	7.83219	1.36993	5.71722	1.08283e-08	1.08171e-05	UP
TBX6	T-box transcription factor 6	protein_coding	LymphNode	COVID Low vs Control	61.2743	1.63067	0.335104	4.86616	1.13789e-06	1.09596e-05	UP
HSD17B12	hydroxysteroid 17-beta dehydrogenase 12	protein_coding	LymphNode	COVID Low vs Control	858.213	-1.38628	0.284981	-4.86446	1.14771e-06	1.10455e-05	DN
BNIP2	BCL2 interacting protein 2	protein_coding	LymphNode	COVID Low vs Control	2639.65	-1.1122	0.228674	-4.86367	1.15227e-06	1.10865e-05	DN
AAMDC	adipogenesis associated Mth938 domain containing	protein_coding	Heart	COVID+ vs Control	221.53	-1.68731	0.292437	-5.76982	7.93564e-09	1.11048e-05	DN
MAZ	MYC associated zinc finger protein	protein_coding	LymphNode	COVID Low vs Control	889.035	-1.5915	0.327302	-4.86247	1.15927e-06	1.11509e-05	DN
PSKH1	protein serine kinase H1	protein_coding	Kidney	COVID High vs Control	584.19	-2.02867	0.357976	-5.66706	1.45265e-08	1.11966e-05	DN
SLC25A39	solute carrier family 25 member 39	protein_coding	LymphNode	COVID Low vs Control	1465.03	1.49943	0.308432	4.86146	1.16521e-06	1.11993e-05	UP
AMT	aminomethyltransferase	protein_coding	LymphNode	COVID Low vs Control	80.8052	2.03619	0.419004	4.85959	1.17627e-06	1.12907e-05	UP
ARG2	arginase 2	protein_coding	LymphNode	COVID Low vs Control	82.6132	2.26661	0.466484	4.85891	1.18031e-06	1.13206e-05	UP
CYB5D1	cytochrome b5 domain containing 1	protein_coding	LymphNode	COVID Low vs Control	18.5984	-2.76807	0.569785	-4.8581	1.1852e-06	1.13615e-05	DN
CNTNAP2	contactin associated protein 2	protein_coding	LymphNode	COVID+ vs Control	138.106	-4.95752	0.866411	-5.72191	1.05334e-08	1.13635e-05	DN
FUCA1	alpha-L-fucosidase 1	protein_coding	LymphNode	COVID+ vs Control	1010.06	-2.2218	0.387813	-5.72904	1.01001e-08	1.13635e-05	DN
SLC25A46	solute carrier family 25 member 46	protein_coding	LymphNode	COVID+ vs Control	1040.66	-1.80621	0.31574	-5.72054	1.06183e-08	1.13635e-05	DN
SLC30A5	solute carrier family 30 member 5	protein_coding	LymphNode	COVID Low vs Control	1027.56	-0.830929	0.171055	-4.85769	1.18765e-06	1.13791e-05	DN
FANCF	FA complementation group F	protein_coding	LymphNode	COVID Low vs Control	310.585	-1.1128	0.229087	-4.85756	1.18844e-06	1.13837e-05	DN
MYL5	myosin light chain 5	protein_coding	LymphNode	COVID Low vs Control	417.634	1.59841	0.329183	4.85568	1.19973e-06	1.14769e-05	UP
ZNF85	zinc finger protein 85	protein_coding	LymphNode	COVID Low vs Control	291.771	-1.40379	0.289099	-4.85573	1.19945e-06	1.14769e-05	DN
DNAH3	dynein axonemal heavy chain 3	protein_coding	LymphNode	COVID+ vs Control	169.856	4.87933	0.857584	5.68962	1.27324e-08	1.15436e-05	UP
PTPRJ	protein tyrosine phosphatase receptor type J	protein_coding	LymphNode	COVID+ vs Control	2615.29	-1.56492	0.275673	-5.67674	1.37284e-08	1.15436e-05	DN
TMEM106B	transmembrane protein 106B	protein_coding	LymphNode	COVID+ vs Control	1073.53	-2.16686	0.381314	-5.6826	1.32664e-08	1.15436e-05	DN
ASB16	ankyrin repeat and SOCS box containing 16	protein_coding	LymphNode	COVID High vs Control	143.895	6.79271	1.33794	5.07699	3.83461e-07	1.1554e-05	UP
MAK16	MAK16 homolog	protein_coding	LymphNode	COVID Low vs Control	677.874	-1.27045	0.261729	-4.85406	1.2096e-06	1.15562e-05	DN
HBA2	hemoglobin subunit alpha 2	protein_coding	Kidney	COVID Low vs Control	13031	5.8531	1.02097	5.73286	9.87489e-09	1.15629e-05	UP
MAP3K10	mitogen-activated protein kinase kinase kinase 10	protein_coding	LymphNode	COVID Low vs Control	645.086	1.67827	0.345852	4.85258	1.21869e-06	1.16339e-05	UP
CAPNS1	calpain small subunit 1	protein_coding	Heart	COVID+ vs Control	2898.53	-1.74572	0.304128	-5.7401	9.46222e-09	1.16522e-05	DN
PSD	pleckstrin and Sec7 domain containing	protein_coding	LymphNode	COVID Low vs Control	84.9891	1.61032	0.331987	4.85054	1.23128e-06	1.17449e-05	UP
HBA1	hemoglobin subunit alpha 1	protein_coding	Lung	COVID Low vs Control	3538.22	5.64958	0.983115	5.74662	9.10466e-09	1.17922e-05	UP
ZNF300	zinc finger protein 300	protein_coding	Heart	COVID+ vs Control	178.435	1.91481	0.334163	5.73017	1.00332e-08	1.18801e-05	UP
PDE6C	phosphodiesterase 6C	protein_coding	LymphNode	COVID High vs Control	23.5621	9.06907	1.7886	5.07048	3.96807e-07	1.18993e-05	UP
BTNL2	butyrophilin like 2	protein_coding	LymphNode	COVID Low vs Control	38.3802	4.47286	0.922682	4.84767	1.2492e-06	1.19034e-05	UP
HEATR4	HEAT repeat containing 4	protein_coding	LymphNode	COVID High vs Control	143.318	4.13416	0.815624	5.0687	4.00533e-07	1.19769e-05	UP
SSPN	sarcospan	protein_coding	LymphNode	COVID Low vs Control	480.265	-2.09762	0.432847	-4.84611	1.25908e-06	1.19882e-05	DN
QRFP	pyroglutamylated RFamide peptide	protein_coding	LymphNode	COVID Low vs Control	9.75775	5.60669	1.15718	4.84515	1.26517e-06	1.20431e-05	UP
GDAP1L1	ganglioside induced differentiation associated protein 1 like 1	protein_coding	LymphNode	COVID High vs Control	37.8122	8.55758	1.68934	5.06564	4.07027e-07	1.2126e-05	UP
GRIK1	glutamate ionotropic receptor kainate type subunit 1	protein_coding	LymphNode	COVID High vs Control	104.471	7.0765	1.39695	5.06568	4.0695e-07	1.2126e-05	UP
ASPM	abnormal spindle microtubule assembly	protein_coding	Lung	COVID High vs Control	593.865	3.49266	0.613617	5.69192	1.2562e-08	1.21442e-05	UP
DUS4L	dihydrouridine synthase 4 like	protein_coding	LymphNode	COVID Low vs Control	109.573	-1.58185	0.326681	-4.84219	1.28419e-06	1.22114e-05	DN
CENPU	centromere protein U	protein_coding	Lung	COVID High vs Control	208.937	2.67753	0.471166	5.68278	1.32523e-08	1.22488e-05	UP
ARSD	arylsulfatase D	protein_coding	Kidney	COVID High vs Control	1476.95	-2.83561	0.502088	-5.64763	1.62679e-08	1.22538e-05	DN
RAI14	retinoic acid induced 14	protein_coding	Heart	COVID+ vs Control	1106.34	1.91643	0.335697	5.7088	1.13773e-08	1.22925e-05	UP
SYTL4	synaptotagmin like 4	protein_coding	Heart	COVID+ vs Control	535.476	1.54792	0.271073	5.71035	1.12746e-08	1.22925e-05	UP
DNAAF1	dynein axonemal assembly factor 1	protein_coding	Heart	COVID High vs COVID Low	122.729	3.47127	0.580234	5.98253	2.197e-09	1.2305e-05	UP
ZBBX	zinc finger B-box domain containing	protein_coding	Heart	COVID High vs COVID Low	63.1344	5.54825	0.934375	5.93792	2.88656e-09	1.2305e-05	UP
CIDEB	cell death inducing DFFA like effector b	protein_coding	LymphNode	COVID High vs Control	105.488	-10.9921	2.1715	-5.062	4.1488e-07	1.23242e-05	DN
FRA10AC1	FRA10A associated CGG repeat 1	protein_coding	LymphNode	COVID Low vs Control	1207.31	-1.16195	0.240124	-4.83897	1.30515e-06	1.24043e-05	DN
GNAT3	G protein subunit alpha transducin 3	protein_coding	LymphNode	COVID Low vs Control	10.2728	6.4979	1.34297	4.83845	1.30854e-06	1.24269e-05	UP
IFITM5	interferon induced transmembrane protein 5	protein_coding	LymphNode	COVID High vs Control	22.0101	8.34325	1.65086	5.05389	4.3291e-07	1.27877e-05	UP
SLC5A9	solute carrier family 5 member 9	protein_coding	LymphNode	COVID High vs Control	89.2437	4.57936	0.906243	5.05312	4.34643e-07	1.28269e-05	UP
CEP135	centrosomal protein 135	protein_coding	Heart	COVID High vs Control	472.827	1.94591	0.352125	5.52621	3.27232e-08	1.30522e-05	UP
SPAG4	sperm associated antigen 4	protein_coding	LymphNode	COVID Low vs Control	917.592	3.12599	0.647843	4.82524	1.39838e-06	1.32252e-05	UP
CD48	CD48 molecule	protein_coding	LymphNode	COVID Low vs Control	2117.81	-1.69425	0.351162	-4.82471	1.40206e-06	1.32532e-05	DN
AFMID	arylformamidase	protein_coding	LymphNode	COVID Low vs Control	721.133	1.65875	0.343832	4.82429	1.40501e-06	1.32777e-05	UP
GPR162	G protein-coupled receptor 162	protein_coding	LymphNode	COVID Low vs Control	100.117	2.17519	0.450935	4.82373	1.40898e-06	1.33118e-05	UP
SLC46A3	solute carrier family 46 member 3	protein_coding	LymphNode	COVID Low vs Control	569.515	-1.37167	0.284406	-4.82294	1.41458e-06	1.33578e-05	DN
STX4	syntaxin 4	protein_coding	LymphNode	COVID Low vs Control	1747.89	0.949355	0.196881	4.82196	1.42151e-06	1.34198e-05	UP
DAPK3	death associated protein kinase 3	protein_coding	LymphNode	COVID Low vs Control	824.43	1.56627	0.324878	4.82109	1.42775e-06	1.34718e-05	UP
AGBL1	ATP/GTP binding protein like 1	protein_coding	Lung	COVID High vs Control	181.488	-5.18716	0.917592	-5.65302	1.57656e-08	1.34994e-05	DN
MAP3K7CL	MAP3K7 C-terminal like	protein_coding	Lung	COVID High vs Control	440.162	2.32823	0.411522	5.65759	1.5351e-08	1.34994e-05	UP
RNF138	ring finger protein 138	protein_coding	LymphNode	COVID Low vs Control	916.907	-1.12237	0.232848	-4.82017	1.43438e-06	1.35273e-05	DN
PYROXD1	pyridine nucleotide-disulphide oxidoreductase domain 1	protein_coding	LymphNode	COVID Low vs Control	703.754	-1.49711	0.310614	-4.81983	1.43684e-06	1.354e-05	DN
C1orf194	chromosome 1 open reading frame 194	protein_coding	LymphNode	COVID Low vs Control	13.9016	4.44073	0.921514	4.81895	1.44316e-06	1.35857e-05	UP
CDH1	cadherin 1	protein_coding	Heart	COVID High vs Control	117.796	6.56586	1.19016	5.51677	3.45288e-08	1.36085e-05	UP
EPS8L1	EPS8 like 1	protein_coding	LymphNode	COVID Low vs Control	102.582	2.79775	0.580688	4.818	1.45008e-06	1.36472e-05	UP
GPR152	G protein-coupled receptor 152	protein_coding	LymphNode	COVID Low vs Control	13.2715	6.30878	1.30966	4.81712	1.45645e-06	1.37002e-05	UP
SMAP1	small ArfGAP 1	protein_coding	LymphNode	COVID Low vs Control	699.521	-1.15043	0.238913	-4.81526	1.4701e-06	1.3825e-05	DN
CFAP45	cilia and flagella associated protein 45	protein_coding	Heart	COVID High vs Control	86.0206	3.85259	0.698994	5.51162	3.55539e-08	1.38476e-05	UP
DDB1	damage specific DNA binding protein 1	protein_coding	Kidney	COVID High vs Control	3803.48	-1.39006	0.247445	-5.61766	1.93559e-08	1.39459e-05	DN
DNAJB12	DnaJ heat shock protein family (Hsp40) member B12	protein_coding	Kidney	COVID High vs Control	870.497	-1.35217	0.240672	-5.61831	1.92837e-08	1.39459e-05	DN
UNC5CL	unc-5 family C-terminal like	protein_coding	Kidney	COVID High vs Control	569.351	-3.62268	0.645313	-5.61383	1.97895e-08	1.3955e-05	DN
LYZ	lysozyme	protein_coding	LymphNode	COVID Low vs Control	5600.33	-2.6422	0.548965	-4.81306	1.48636e-06	1.39708e-05	DN
HEPHL1	hephaestin like 1	protein_coding	LymphNode	COVID Low vs Control	16.9506	6.44841	1.34016	4.81169	1.49663e-06	1.40637e-05	UP
SLC38A4	solute carrier family 38 member 4	protein_coding	LymphNode	COVID Low vs Control	64.7455	2.34443	0.487251	4.81155	1.49764e-06	1.40696e-05	UP
TTYH1	tweety family member 1	protein_coding	LymphNode	COVID Low vs Control	127.49	3.71593	0.772397	4.81091	1.50245e-06	1.41075e-05	UP
IWS1	interacts with SUPT6H, CTD assembly factor 1	protein_coding	Lung	COVID High vs Control	2644.96	1.14027	0.202497	5.63101	1.79159e-08	1.41295e-05	UP
THAP5	THAP domain containing 5	protein_coding	LymphNode	COVID Low vs Control	900.248	-1.17276	0.243877	-4.80883	1.51814e-06	1.42476e-05	DN
THSD1	thrombospondin type 1 domain containing 1	protein_coding	Lung	COVID Low vs Control	539.696	-1.56988	0.275474	-5.69882	1.20642e-08	1.43232e-05	DN
SCD	stearoyl-CoA desaturase	protein_coding	LymphNode	COVID Low vs Control	8489.65	-3.72899	0.776013	-4.80532	1.54502e-06	1.44813e-05	DN
ARNTL2	aryl hydrocarbon receptor nuclear translocator like 2	protein_coding	Lung	COVID Low vs Control	882.63	2.56319	0.451689	5.67469	1.38941e-08	1.4663e-05	UP
DISP1	dispatched RND transporter family member 1	protein_coding	Lung	COVID Low vs Control	626.997	-1.81248	0.319131	-5.67942	1.3515e-08	1.4663e-05	DN
HBD	hemoglobin subunit delta	protein_coding	Lung	COVID Low vs Control	411.51	7.05332	1.24185	5.67967	1.34954e-08	1.4663e-05	UP
NOMO2	NODAL modulator 2	protein_coding	Heart	COVID High vs Control	911.697	-1.78739	0.325276	-5.495	3.90719e-08	1.4699e-05	DN
NOMO2	nodal modulator 3-like	protein_coding	Heart	COVID High vs Control	911.697	-1.78739	0.325276	-5.495	3.90719e-08	1.4699e-05	DN
ARPP21	cAMP regulated phosphoprotein 21	protein_coding	LymphNode	COVID Low vs Control	9.00539	-5.03741	1.04914	-4.80144	1.57527e-06	1.47422e-05	DN
SLC35A3	solute carrier family 35 member A3	protein_coding	LymphNode	COVID Low vs Control	1078.33	-1.27728	0.266146	-4.79918	1.59317e-06	1.49021e-05	DN
NIPAL4	NIPA like domain containing 4	protein_coding	LymphNode	COVID High vs Control	156.563	4.14442	0.825367	5.02131	5.13211e-07	1.49637e-05	UP
PCNT	pericentrin	protein_coding	LymphNode	COVID Low vs Control	6881.94	1.69351	0.352996	4.79753	1.60634e-06	1.50176e-05	UP
KDR	kinase insert domain receptor	protein_coding	Liver	COVID High vs Control	735.843	-3.62383	0.620985	-5.83562	5.35912e-09	1.50666e-05	DN
C3orf52	chromosome 3 open reading frame 52	protein_coding	LymphNode	COVID Low vs Control	281.601	1.91419	0.39908	4.79652	1.61446e-06	1.50858e-05	UP
OTOF	otoferlin	protein_coding	LymphNode	COVID High vs Control	77.446	5.55897	1.10763	5.01882	5.19902e-07	1.51169e-05	UP
CPVL	carboxypeptidase vitellogenic like	protein_coding	LymphNode	COVID Low vs Control	743.929	-2.44375	0.509602	-4.79541	1.62344e-06	1.5162e-05	DN
SLC35A5	solute carrier family 35 member A5	protein_coding	LymphNode	COVID Low vs Control	741.327	-1.19357	0.249032	-4.79282	1.64453e-06	1.53395e-05	DN
KLC2	kinesin light chain 2	protein_coding	LymphNode	COVID Low vs Control	991.579	1.38796	0.289608	4.79254	1.64684e-06	1.53571e-05	UP
OXT	oxytocin/neurophysin I prepropeptide	protein_coding	LymphNode	COVID Low vs Control	15.16	5.97152	1.24646	4.7908	1.66121e-06	1.54832e-05	UP
GOPC	golgi associated PDZ and coiled-coil motif containing	protein_coding	LymphNode	COVID Low vs Control	1135.23	-1.09756	0.229117	-4.79039	1.66458e-06	1.55107e-05	DN
DENND3	DENN domain containing 3	protein_coding	LymphNode	COVID Low vs Control	10498.3	1.52323	0.317995	4.7901	1.66696e-06	1.5525e-05	UP
TUBA3D	tubulin alpha 3d	protein_coding	LymphNode	COVID High vs Control	79.2501	6.67486	1.33207	5.01088	5.41818e-07	1.57107e-05	UP
PLCB1	phospholipase C beta 1	protein_coding	Heart	COVID High vs Control	1688.33	1.80639	0.32968	5.47921	4.27234e-08	1.57155e-05	UP
COL7A1	collagen type VII alpha 1 chain	protein_coding	LymphNode	COVID Low vs Control	615.562	1.73676	0.363077	4.78346	1.723e-06	1.60225e-05	UP
AVPR2	arginine vasopressin receptor 2	protein_coding	LymphNode	COVID Low vs Control	153.004	3.51978	0.735848	4.7833	1.72444e-06	1.60318e-05	UP
EIF4E3	eukaryotic translation initiation factor 4E family member 3	protein_coding	LymphNode	COVID Low vs Control	1017.66	-1.64163	0.343245	-4.78267	1.7298e-06	1.60776e-05	DN
ZNF280D	zinc finger protein 280D	protein_coding	LymphNode	COVID Low vs Control	961.745	-1.06081	0.221882	-4.78098	1.74446e-06	1.62056e-05	DN
TMEM199	transmembrane protein 199	protein_coding	LymphNode	COVID Low vs Control	311.737	-1.1233	0.234982	-4.78036	1.74982e-06	1.62513e-05	DN
FAM193B	family with sequence similarity 193 member B	protein_coding	LymphNode	COVID Low vs Control	3955.19	1.42224	0.297564	4.77961	1.75637e-06	1.6308e-05	UP
H4C11	H4 clustered histone 11	protein_coding	LymphNode	COVID Low vs Control	181.109	2.20595	0.46167	4.77818	1.76886e-06	1.64156e-05	UP
WNT9B	Wnt family member 9B	protein_coding	Lung	COVID Low vs Control	20.3018	-3.64859	0.647323	-5.63642	1.73621e-08	1.64905e-05	DN
HMGN5	high mobility group nucleosome binding domain 5	protein_coding	Heart	COVID High vs Control	155.269	2.80701	0.513747	5.4638	4.66039e-08	1.659e-05	UP
SDHD	succinate dehydrogenase complex subunit D	protein_coding	LymphNode	COVID+ vs Control	543.289	-1.83242	0.327268	-5.59912	2.15439e-08	1.69077e-05	DN
SERPINE1	serpin family E member 1	protein_coding	Lung	COVID Low vs Control	10041.9	3.56828	0.634243	5.62605	1.84383e-08	1.69478e-05	UP
MAP3K19	mitogen-activated protein kinase kinase kinase 19	protein_coding	Heart	COVID High vs Control	34.2112	4.43746	0.813296	5.45614	4.86604e-08	1.69574e-05	UP
DECR1	2,4-dienoyl-CoA reductase 1	protein_coding	LymphNode	COVID Low vs Control	1446.1	-1.05347	0.220915	-4.76866	1.85458e-06	1.71763e-05	DN
GORAB	golgin, RAB6 interacting	protein_coding	Lung	COVID High vs Control	474.257	1.32615	0.23792	5.57395	2.4903e-08	1.737e-05	UP
IGF2BP3	insulin like growth factor 2 mRNA binding protein 3	protein_coding	Lung	COVID High vs Control	94.9909	2.85233	0.5113	5.57857	2.42499e-08	1.737e-05	UP
MCM10	minichromosome maintenance 10 replication initiation factor	protein_coding	Lung	COVID High vs Control	159.824	3.57361	0.64025	5.58159	2.38326e-08	1.737e-05	UP
STEAP1	STEAP family member 1	protein_coding	Lung	COVID High vs Control	471.123	3.23681	0.579439	5.58611	2.32211e-08	1.737e-05	UP
SNRPN	small nuclear ribonucleoprotein polypeptide N	protein_coding	Heart	COVID+ vs Control	434.141	-2.12207	0.377335	-5.62383	1.86769e-08	1.74238e-05	DN
CCDC150	coiled-coil domain containing 150	protein_coding	Lung	COVID High vs Control	136.689	2.68815	0.482719	5.56876	2.56556e-08	1.74744e-05	UP
ZNF518A	zinc finger protein 518A	protein_coding	LymphNode	COVID Low vs Control	2223.86	-1.23831	0.259933	-4.76397	1.89821e-06	1.75671e-05	DN
COMMD8	COMM domain containing 8	protein_coding	LymphNode	COVID Low vs Control	172.433	-1.36965	0.287567	-4.7629	1.90832e-06	1.76384e-05	DN
RNF168	ring finger protein 168	protein_coding	Kidney	COVID High vs Control	1307.07	1.40467	0.252266	5.56822	2.57357e-08	1.777e-05	UP
LRCH2	leucine rich repeats and calponin homology domain containing 2	protein_coding	Heart	COVID High vs Control	227.343	1.7815	0.327199	5.44471	5.18886e-08	1.7894e-05	UP
NDUFA5	NADH:ubiquinone oxidoreductase subunit A5	protein_coding	LymphNode	COVID+ vs Control	600.154	-1.78704	0.320394	-5.57763	2.43813e-08	1.79385e-05	DN
AFDN	afadin, adherens junction formation factor	protein_coding	Heart	COVID High vs Control	10072	1.49857	0.275392	5.44158	5.28108e-08	1.80243e-05	UP
ANKRD1	ankyrin repeat domain 1	protein_coding	Liver	COVID Low vs Control	329.739	7.39466	1.32671	5.57367	2.49431e-08	1.80521e-05	UP
SFN	stratifin	protein_coding	Lung	COVID+ vs Control	1561.78	3.56429	0.632723	5.63325	1.76841e-08	1.81511e-05	UP
ZNF761	zinc finger protein 761	protein_coding	Heart	COVID+ vs Control	528.015	2.18642	0.390518	5.59876	2.15894e-08	1.84625e-05	UP
ZNF761	ZNF765-ZNF761 readthrough	protein_coding	Heart	COVID+ vs Control	528.015	2.18642	0.390518	5.59876	2.15894e-08	1.84625e-05	UP
PROZ	protein Z, vitamin K dependent plasma glycoprotein	protein_coding	LymphNode	COVID Low vs Control	16.7869	5.21031	1.09633	4.75249	2.00925e-06	1.85106e-05	UP
ANAPC15	anaphase promoting complex subunit 15	protein_coding	LymphNode	COVID Low vs Control	112.188	-1.77956	0.374465	-4.75226	2.01156e-06	1.85272e-05	DN
TMEM266	transmembrane protein 266	protein_coding	LymphNode	COVID Low vs Control	86.5503	1.49732	0.315222	4.75003	2.03384e-06	1.87229e-05	UP
CENPF	centromere protein F	protein_coding	Lung	COVID High vs Control	1109.29	3.21588	0.579557	5.54886	2.87539e-08	1.87331e-05	UP
KNL1	kinetochore scaffold 1	protein_coding	Lung	COVID High vs Control	479.917	3.05953	0.551058	5.5521	2.82265e-08	1.87331e-05	UP
CPHXL	cytoplasmic polyadenylated homeobox like	protein_coding	LymphNode	COVID Low vs Control	12.9202	6.66694	1.40362	4.74983	2.0359e-06	1.87372e-05	UP
HSF1	heat shock transcription factor 1	protein_coding	LymphNode	COVID Low vs Control	2211.48	1.2322	0.259463	4.74904	2.04385e-06	1.88009e-05	UP
HYAL1	hyaluronidase 1	protein_coding	Kidney	COVID High vs Control	712.914	-2.33125	0.419799	-5.55326	2.80388e-08	1.89651e-05	DN
OR2A14	olfactory receptor family 2 subfamily A member 14	protein_coding	LymphNode	COVID Low vs Control	9.01898	6.30784	1.32973	4.7437	2.09849e-06	1.92891e-05	UP
QPCTL	glutaminyl-peptide cyclotransferase like	protein_coding	LymphNode	COVID Low vs Control	415.001	1.83202	0.3863	4.74249	2.11109e-06	1.93828e-05	UP
MGAT4A	alpha-1,3-mannosyl-glycoprotein 4-beta-N-acetylglucosaminyltransferase A	protein_coding	LymphNode	COVID Low vs Control	3027.83	-1.23204	0.25986	-4.74118	2.1248e-06	1.94869e-05	DN
SYPL1	synaptophysin like 1	protein_coding	LymphNode	COVID Low vs Control	1600.48	-1.25549	0.264852	-4.74035	2.13345e-06	1.95613e-05	DN
HBM	hemoglobin subunit mu	protein_coding	LymphNode	COVID Low vs Control	18.1133	7.39391	1.55982	4.74023	2.13481e-06	1.95689e-05	UP
FYB1	FYN binding protein 1	protein_coding	LymphNode	COVID+ vs Control	6335.29	-1.71241	0.30827	-5.55492	2.77742e-08	1.98156e-05	DN
SFTPC	surfactant protein C	protein_coding	Lung	COVID High vs Control	40815.2	-6.19257	1.11881	-5.53495	3.11318e-08	1.98508e-05	DN
CSF3	colony stimulating factor 3	protein_coding	Liver	COVID High vs Control	9.09331	-16.5716	2.87794	-5.75815	8.50424e-09	1.9924e-05	DN
VTN	vitronectin	protein_coding	LymphNode	COVID Low vs Control	68.6395	2.03474	0.429894	4.73311	2.21109e-06	2.02277e-05	UP
GTF2A1	general transcription factor IIA subunit 1	protein_coding	LymphNode	COVID Low vs Control	1777.39	-1.14451	0.241895	-4.73144	2.22938e-06	2.03848e-05	DN
ARID4B	AT-rich interaction domain 4B	protein_coding	Heart	COVID High vs Control	2519.04	1.59018	0.293642	5.41538	6.11592e-08	2.04519e-05	UP
SFN	stratifin	protein_coding	Lung	COVID Low vs Control	1834.76	3.55498	0.636183	5.58799	2.29714e-08	2.04546e-05	UP
TEX52	testis expressed 52	protein_coding	LymphNode	COVID High vs Control	88.9362	8.46593	1.71104	4.94783	7.50442e-07	2.08966e-05	UP
ATG4B	autophagy related 4B cysteine peptidase	protein_coding	LymphNode	COVID Low vs Control	2528.33	1.17444	0.248515	4.72585	2.29153e-06	2.09165e-05	UP
SPTBN5	spectrin beta, non-erythrocytic 5	protein_coding	LymphNode	COVID Low vs Control	422.182	2.02112	0.427762	4.72486	2.3027e-06	2.10133e-05	UP
ECT2	epithelial cell transforming 2	protein_coding	Lung	COVID High vs Control	709.739	1.7714	0.320837	5.52119	3.36704e-08	2.10222e-05	UP
CFAP45	cilia and flagella associated protein 45	protein_coding	Heart	COVID High vs COVID Low	92.9654	3.14792	0.541176	5.81681	5.99801e-09	2.10519e-05	UP
CFAP47	cilia and flagella associated protein 47	protein_coding	Heart	COVID High vs COVID Low	66.5233	5.44864	0.93748	5.812	6.17304e-09	2.10519e-05	UP
ALDH2	aldehyde dehydrogenase 2 family member	protein_coding	Heart	COVID+ vs Control	1570.14	-1.82366	0.327635	-5.56614	2.60451e-08	2.11007e-05	DN
SPTA1	spectrin alpha, erythrocytic 1	protein_coding	Lung	COVID+ vs Control	646.385	6.11409	1.0919	5.59949	2.14989e-08	2.11072e-05	UP
TIGD7	tigger transposable element derived 7	protein_coding	LymphNode	COVID Low vs Control	180.71	-1.99874	0.423158	-4.72339	2.31946e-06	2.11452e-05	DN
RFESD	Rieske Fe-S domain containing	protein_coding	LymphNode	COVID High vs Control	84.1192	-3.7873	0.766054	-4.94391	7.65712e-07	2.12096e-05	DN
SPAG17	sperm associated antigen 17	protein_coding	Heart	COVID High vs COVID Low	99.2363	3.87977	0.669651	5.79373	6.88406e-09	2.13425e-05	UP
SLC39A5	solute carrier family 39 member 5	protein_coding	LymphNode	COVID Low vs Control	22.7922	2.51541	0.533053	4.71887	2.37155e-06	2.15986e-05	UP
GPR65	G protein-coupled receptor 65	protein_coding	LymphNode	COVID Low vs Control	664.891	-1.41152	0.29915	-4.71843	2.37671e-06	2.16402e-05	DN
SDHC	succinate dehydrogenase complex subunit C	protein_coding	Heart	COVID+ vs Control	1910.57	-1.58023	0.285473	-5.53549	3.10355e-08	2.1715e-05	DN
ZNF430	zinc finger protein 430	protein_coding	Heart	COVID+ vs Control	320.046	1.14718	0.207148	5.53796	3.0601e-08	2.1715e-05	UP
ADGRG1	adhesion G protein-coupled receptor G1	protein_coding	Kidney	COVID High vs Control	6206.39	-3.32261	0.601278	-5.52592	3.27772e-08	2.17267e-05	DN
BCR	BCR activator of RhoGEF and GTPase	protein_coding	LymphNode	COVID Low vs Control	2887.18	1.10392	0.234135	4.71488	2.41857e-06	2.20104e-05	UP
TONSL	tonsoku like, DNA repair protein	protein_coding	LymphNode	COVID Low vs Control	613.62	2.20359	0.467462	4.71395	2.42958e-06	2.20996e-05	UP
BRIP1	BRCA1 interacting protein C-terminal helicase 1	protein_coding	Lung	COVID High vs Control	200.579	2.19128	0.398306	5.5015	3.76563e-08	2.23426e-05	UP
CCL2	C-C motif chemokine ligand 2	protein_coding	Lung	COVID High vs Control	3003.57	4.35251	0.791777	5.49714	3.86004e-08	2.23426e-05	UP
SFRP5	secreted frizzled related protein 5	protein_coding	Lung	COVID High vs Control	21.5938	-5.979	1.0871	-5.49993	3.79942e-08	2.23426e-05	DN
OPTN	optineurin	protein_coding	Lung	COVID High vs Control	5006.26	1.7082	0.310998	5.49264	3.95963e-08	2.23898e-05	UP
CDHR5	cadherin related family member 5	protein_coding	LymphNode	COVID Low vs Control	90.8795	3.53522	0.750416	4.71101	2.46491e-06	2.24042e-05	UP
MAPK8IP3	mitogen-activated protein kinase 8 interacting protein 3	protein_coding	LymphNode	COVID Low vs Control	7946.11	1.74618	0.370659	4.71102	2.46479e-06	2.24042e-05	UP
SHOC2	SHOC2 leucine rich repeat scaffold protein	protein_coding	Kidney	COVID High vs Control	2017.75	1.6675	0.302342	5.51526	3.48255e-08	2.26318e-05	UP
GCC2	GRIP and coiled-coil domain containing 2	protein_coding	Heart	COVID High vs Control	2118.57	1.79679	0.33317	5.39302	6.9282e-08	2.26531e-05	UP
GJB7	gap junction protein beta 7	protein_coding	LymphNode	COVID Low vs Control	31.3121	3.65304	0.775833	4.70854	2.49501e-06	2.2661e-05	UP
FAM117B	family with sequence similarity 117 member B	protein_coding	LymphNode	COVID Low vs Control	1377.65	-1.36015	0.28888	-4.70835	2.49726e-06	2.26758e-05	DN
RPS4Y1	ribosomal protein S4 Y-linked 1	protein_coding	Kidney	COVID+ vs Control	2538.86	14.7361	2.52354	5.83948	5.23646e-09	2.2903e-05	UP
PEX11B	peroxisomal biogenesis factor 11 beta	protein_coding	Heart	COVID High vs Control	198.009	-1.50481	0.279343	-5.38697	7.16566e-08	2.30317e-05	DN
SLC46A2	solute carrier family 46 member 2	protein_coding	Lung	COVID High vs Control	156.066	-3.0686	0.559963	-5.48	4.25319e-08	2.31981e-05	DN
TIMP1	TIMP metallopeptidase inhibitor 1	protein_coding	Lung	COVID High vs Control	16554	4.02031	0.733657	5.47983	4.25739e-08	2.31981e-05	UP
C21orf91	chromosome 21 open reading frame 91	protein_coding	LymphNode	COVID Low vs Control	965.936	-1.48754	0.316275	-4.70333	2.5595e-06	2.32098e-05	DN
TUBA1B	tubulin alpha 1b	protein_coding	LymphNode	COVID Low vs Control	3234.54	-1.53608	0.326596	-4.7033	2.55987e-06	2.32098e-05	DN
CTAGE6	CTAGE family member 6	protein_coding	Heart	COVID+ vs Control	18.4253	6.53928	1.18565	5.51535	3.4808e-08	2.32956e-05	UP
MYRF	myelin regulatory factor	protein_coding	LymphNode	COVID Low vs Control	305.889	2.62346	0.558049	4.70112	2.58739e-06	2.34536e-05	UP
MS4A4E	membrane spanning 4-domains A4E	protein_coding	LymphNode	COVID Low vs Control	300.136	-2.48276	0.52818	-4.7006	2.59395e-06	2.35072e-05	DN
FAT2	FAT atypical cadherin 2	protein_coding	LymphNode	COVID Low vs Control	128.519	2.08092	0.44273	4.70021	2.59889e-06	2.35403e-05	UP
ATAD2B	ATPase family AAA domain containing 2B	protein_coding	Heart	COVID High vs Control	1917.89	1.47619	0.274455	5.37863	7.50553e-08	2.38921e-05	UP
ALAS2	5'-aminolevulinate synthase 2	protein_coding	Kidney	COVID+ vs Control	2236.57	7.43932	1.30737	5.6903	1.26816e-08	2.4142e-05	UP
DDX3Y	DEAD-box helicase 3 Y-linked	protein_coding	Kidney	COVID+ vs Control	1198.8	13.7268	2.41845	5.67586	1.37994e-08	2.4142e-05	UP
EIF1AY	eukaryotic translation initiation factor 1A Y-linked	protein_coding	Kidney	COVID+ vs Control	460.514	12.3681	2.14935	5.75436	8.69682e-09	2.4142e-05	UP
HBA1	hemoglobin subunit alpha 1	protein_coding	Kidney	COVID+ vs Control	5532.87	7.75012	1.36015	5.698	1.2122e-08	2.4142e-05	UP
KDM5D	lysine demethylase 5D	protein_coding	Kidney	COVID+ vs Control	999.84	13.4851	2.35914	5.7161	1.08999e-08	2.4142e-05	UP
USP9Y	ubiquitin specific peptidase 9 Y-linked	protein_coding	Kidney	COVID+ vs Control	1475.1	13.9764	2.4417	5.72403	1.04029e-08	2.4142e-05	UP
SLC9A3	solute carrier family 9 member A3	protein_coding	LymphNode	COVID Low vs Control	45.8734	2.49249	0.530932	4.69455	2.67192e-06	2.41659e-05	UP
ZNF57	zinc finger protein 57	protein_coding	LymphNode	COVID Low vs Control	41.3022	-2.42102	0.515828	-4.69347	2.68607e-06	2.4282e-05	DN
PRPF40A	pre-mRNA processing factor 40 homolog A	protein_coding	Kidney	COVID High vs Control	2507.91	1.3725	0.249615	5.49847	3.83098e-08	2.44174e-05	UP
KIAA1586	KIAA1586	protein_coding	Kidney	COVID High vs Control	275.493	1.96883	0.358297	5.49497	3.90781e-08	2.44371e-05	UP
TRPV3	transient receptor potential cation channel subfamily V member 3	protein_coding	LymphNode	COVID Low vs Control	343.384	2.37821	0.507007	4.69069	2.7229e-06	2.45967e-05	UP
AGGF1	angiogenic factor with G-patch and FHA domains 1	protein_coding	LymphNode	COVID Low vs Control	417.191	-0.990393	0.211159	-4.69028	2.72838e-06	2.46219e-05	DN
KDM4E	lysine demethylase 4E	protein_coding	LymphNode	COVID Low vs Control	7.65384	6.06303	1.29279	4.68988	2.73361e-06	2.4657e-05	UP
EFCAB13	EF-hand calcium binding domain 13	protein_coding	Kidney	COVID Low vs Control	927.504	1.85224	0.331242	5.59182	2.24706e-08	2.4764e-05	UP
ARGLU1	arginine and glutamate rich 1	protein_coding	Heart	COVID+ vs Control	5118.44	1.59913	0.290804	5.49898	3.81989e-08	2.50211e-05	UP
TMEM272	transmembrane protein 272	protein_coding	Lung	COVID High vs Control	16.546	-4.83132	0.884353	-5.46311	4.67869e-08	2.50385e-05	DN
MTHFD1L	methylenetetrahydrofolate dehydrogenase (NADP+ dependent) 1 like	protein_coding	Lung	COVID High vs Control	1636.07	1.48189	0.27141	5.45996	4.7623e-08	2.50388e-05	UP
GABRR2	gamma-aminobutyric acid type A receptor subunit rho2	protein_coding	Heart	COVID+ vs Control	111.572	2.26676	0.412793	5.49128	3.99031e-08	2.50705e-05	UP
HPCAL4	hippocalcin like 4	protein_coding	Heart	COVID+ vs Control	24.8678	-4.27196	0.777814	-5.49227	3.96793e-08	2.50705e-05	DN
TCEA2	transcription elongation factor A2	protein_coding	LymphNode	COVID Low vs Control	518.816	1.23518	0.26367	4.68458	2.8054e-06	2.52618e-05	UP
PLEKHO1	pleckstrin homology domain containing O1	protein_coding	Lung	COVID High vs Control	2444.24	1.77966	0.32625	5.45491	4.89989e-08	2.53181e-05	UP
CHRNG	cholinergic receptor nicotinic gamma subunit	protein_coding	LymphNode	COVID High vs Control	136.834	8.196	1.67109	4.9046	9.36185e-07	2.55947e-05	UP
RHAG	Rh associated glycoprotein	protein_coding	Liver	COVID+ vs Control	79.8661	8.29943	1.51358	5.48331	4.17441e-08	2.56323e-05	UP
NDUFA5	NADH:ubiquinone oxidoreductase subunit A5	protein_coding	LymphNode	COVID Low vs Control	833.78	-1.10543	0.236173	-4.68057	2.86074e-06	2.57443e-05	DN
HEMGN	hemogen	protein_coding	Liver	COVID High vs Control	468.274	7.05315	1.23727	5.70057	1.19408e-08	2.58233e-05	UP
OTULINL	OTU deubiquitinase with linear linkage specificity like	protein_coding	LymphNode	COVID Low vs Control	683.069	-1.50545	0.321717	-4.67943	2.87678e-06	2.58656e-05	DN
TMEM255B	transmembrane protein 255B	protein_coding	LymphNode	COVID Low vs Control	653.899	1.35891	0.29046	4.67848	2.89003e-06	2.5972e-05	UP
ARL6IP1	ADP ribosylation factor like GTPase 6 interacting protein 1	protein_coding	LymphNode	COVID Low vs Control	1615.49	-1.04496	0.223382	-4.67791	2.89809e-06	2.60381e-05	DN
APOA2	apolipoprotein A2	protein_coding	LymphNode	COVID Low vs Control	27.047	4.60722	0.984942	4.67765	2.90178e-06	2.60648e-05	UP
FEM1A	fem-1 homolog A	protein_coding	LymphNode	COVID Low vs Control	417.759	-1.80301	0.385561	-4.67633	2.92057e-06	2.61695e-05	DN
TMEM260	transmembrane protein 260	protein_coding	LymphNode	COVID Low vs Control	1135.88	-1.03252	0.220833	-4.67554	2.93178e-06	2.62635e-05	DN
CCDC114	coiled-coil domain containing 114	protein_coding	LymphNode	COVID Low vs Control	46.571	2.29889	0.491989	4.67264	2.97353e-06	2.6592e-05	UP
PRKAR2B	protein kinase cAMP-dependent type II regulatory subunit beta	protein_coding	LymphNode	COVID Low vs Control	576.311	-1.94956	0.417318	-4.67164	2.98799e-06	2.67083e-05	DN
OR51M1	olfactory receptor family 51 subfamily M member 1	protein_coding	LymphNode	COVID Low vs Control	10.1038	6.0026	1.28497	4.67138	2.99188e-06	2.673e-05	UP
MASP2	mannan binding lectin serine peptidase 2	protein_coding	LymphNode	COVID High vs Control	64.9756	6.21441	1.26962	4.89469	9.84621e-07	2.6826e-05	UP
MFAP3L	microfibril associated protein 3 like	protein_coding	Lung	COVID High vs Control	141.092	-2.41912	0.444754	-5.43923	5.35098e-08	2.71803e-05	DN
ARPP19	cAMP regulated phosphoprotein 19	protein_coding	LymphNode	COVID Low vs Control	3303.02	-1.12117	0.240298	-4.66574	3.07506e-06	2.74464e-05	DN
SCTR	secretin receptor	protein_coding	LymphNode	COVID Low vs Control	32.4281	4.16461	0.89262	4.66561	3.07709e-06	2.74578e-05	UP
SPECC1	sperm antigen with calponin homology and coiled-coil domains 1	protein_coding	Liver	COVID+ vs Control	1486.94	4.18296	0.765494	5.4644	4.64486e-08	2.75703e-05	UP
CASP8AP2	caspase 8 associated protein 2	protein_coding	Kidney	COVID High vs Control	1423.41	2.20108	0.402665	5.46628	4.59569e-08	2.76937e-05	UP
PTK6	protein tyrosine kinase 6	protein_coding	LymphNode	COVID Low vs Control	65.9959	1.92525	0.412934	4.66236	3.12603e-06	2.78674e-05	UP
MCRIP2	MAPK regulated corepressor interacting protein 2	protein_coding	LymphNode	COVID Low vs Control	412.428	1.55341	0.333198	4.66211	3.12977e-06	2.7894e-05	UP
CYP3A7	cytochrome P450 family 3 subfamily A member 7	protein_coding	LymphNode	COVID Low vs Control	15.4949	5.30453	1.13785	4.6619	3.13304e-06	2.79162e-05	UP
IFT140	intraflagellar transport 140	protein_coding	LymphNode	COVID Low vs Control	757.899	1.21921	0.261608	4.66045	3.15516e-06	2.80997e-05	UP
CARHSP1	calcium regulated heat stable protein 1	protein_coding	LymphNode	COVID Low vs Control	1093.86	1.00281	0.215276	4.65826	3.18893e-06	2.83867e-05	UP
OPN3	opsin 3	protein_coding	LymphNode	COVID Low vs Control	221.593	-2.47893	0.532463	-4.65559	3.23057e-06	2.87016e-05	DN
PEX19	peroxisomal biogenesis factor 19	protein_coding	Heart	COVID+ vs Control	770.876	-1.12615	0.2063	-5.45879	4.79395e-08	2.87515e-05	DN
TDRP	testis development related protein	protein_coding	Heart	COVID+ vs Control	225.75	1.60507	0.294076	5.45801	4.81491e-08	2.87515e-05	UP
SNRPD3	small nuclear ribonucleoprotein D3 polypeptide	protein_coding	LymphNode	COVID High vs Control	742.707	-2.38808	0.489398	-4.87963	1.06284e-06	2.8808e-05	DN
RBIS	ribosomal biogenesis factor	protein_coding	LymphNode	COVID Low vs Control	540.233	-1.45704	0.313047	-4.65436	3.24987e-06	2.8866e-05	DN
SDR39U1	short chain dehydrogenase/reductase family 39U member 1	protein_coding	LymphNode	COVID High vs Control	357.992	-3.32964	0.682499	-4.8786	1.06842e-06	2.89344e-05	DN
IGF1	insulin like growth factor 1	protein_coding	Lung	COVID High vs Control	515.153	3.5189	0.649226	5.42014	5.95521e-08	2.9081e-05	UP
MKI67	marker of proliferation Ki-67	protein_coding	Lung	COVID High vs Control	3285.35	3.306	0.610153	5.41832	6.01629e-08	2.9081e-05	UP
PRRX1	paired related homeobox 1	protein_coding	Lung	COVID High vs Control	3830.2	2.60629	0.480689	5.42198	5.89432e-08	2.9081e-05	UP
GSG1	germ cell associated 1	protein_coding	LymphNode	COVID Low vs Control	9.96471	5.08359	1.09312	4.65053	3.31081e-06	2.93788e-05	UP
NDUFA9	NADH:ubiquinone oxidoreductase subunit A9	protein_coding	Heart	COVID High vs Control	708.232	-2.14731	0.402307	-5.33748	9.42459e-08	2.94247e-05	DN
ICAM3	intercellular adhesion molecule 3	protein_coding	LymphNode	COVID High vs Control	564.541	-3.62345	0.743483	-4.87361	1.09578e-06	2.95234e-05	DN
UTY	ubiquitously transcribed tetratricopeptide repeat containing, Y-linked	protein_coding	Kidney	COVID+ vs Control	1133.13	13.6474	2.42777	5.62136	1.89455e-08	3.01319e-05	UP
CEP152	centrosomal protein 152	protein_coding	Heart	COVID+ vs Control	406.561	2.0027	0.367861	5.44417	5.20472e-08	3.02325e-05	UP
ETV2	ETS variant transcription factor 2	protein_coding	LymphNode	COVID Low vs Control	27.325	3.92497	0.845239	4.64363	3.42348e-06	3.03345e-05	UP
LRP2BP	LRP2 binding protein	protein_coding	LymphNode	COVID High vs Control	377.933	2.96215	0.608595	4.86719	1.13197e-06	3.03431e-05	UP
EFCAB13	EF-hand calcium binding domain 13	protein_coding	Heart	COVID+ vs Control	648.42	2.28061	0.419301	5.43906	5.35621e-08	3.05364e-05	UP
NPAS1	neuronal PAS domain protein 1	protein_coding	LymphNode	COVID Low vs Control	36.8444	2.07313	0.44661	4.64192	3.45187e-06	3.05492e-05	UP
SP140L	SP140 nuclear body protein like	protein_coding	Heart	COVID+ vs Control	643.194	1.59788	0.294153	5.43212	5.56874e-08	3.06142e-05	UP
SLC38A1	solute carrier family 38 member 1	protein_coding	LymphNode	COVID Low vs Control	9328.29	-1.30565	0.281451	-4.639	3.50097e-06	3.0924e-05	DN
CGN	cingulin	protein_coding	Heart	COVID High vs Control	89.7875	4.80272	0.902348	5.32247	1.0237e-07	3.10922e-05	UP
CFAP74	cilia and flagella associated protein 74	protein_coding	Heart	COVID High vs Control	21.7583	5.78976	1.08914	5.31588	1.06144e-07	3.10973e-05	UP
DDX60	DExD/H-box helicase 60	protein_coding	Heart	COVID High vs Control	1356.92	1.86262	0.350108	5.32013	1.03694e-07	3.10973e-05	UP
SCNN1A	sodium channel epithelial 1 subunit alpha	protein_coding	Heart	COVID High vs Control	91.0487	4.62423	0.86975	5.31674	1.05645e-07	3.10973e-05	UP
PTDSS2	phosphatidylserine synthase 2	protein_coding	LymphNode	COVID Low vs Control	722.687	1.33178	0.287294	4.63558	3.55938e-06	3.13869e-05	UP
ANLN	anillin actin binding protein	protein_coding	Lung	COVID High vs Control	526.683	3.26836	0.605115	5.40123	6.61856e-08	3.14844e-05	UP
HNRNPUL2	heterogeneous nuclear ribonucleoprotein U like 2	protein_coding	LymphNode	COVID Low vs Control	1006.52	-0.958861	0.206895	-4.63452	3.57762e-06	3.15326e-05	DN
CPLX2	complexin 2	protein_coding	LymphNode	COVID Low vs Control	27.1587	5.76691	1.24451	4.6339	3.58847e-06	3.16207e-05	UP
ODF2L	outer dense fiber of sperm tails 2 like	protein_coding	Heart	COVID+ vs Control	1093.1	1.83071	0.337986	5.41654	6.0765e-08	3.1707e-05	UP
TTC39B	tetratricopeptide repeat domain 39B	protein_coding	Heart	COVID+ vs Control	539.348	1.44519	0.26679	5.41697	6.06179e-08	3.1707e-05	UP
PNPO	pyridoxamine 5'-phosphate oxidase	protein_coding	Heart	COVID High vs Control	419.996	-1.77011	0.333458	-5.30836	1.10617e-07	3.17551e-05	DN
AGRP	agouti related neuropeptide	protein_coding	LymphNode	COVID High vs Control	43.583	7.70172	1.58563	4.8572	1.19057e-06	3.1779e-05	UP
STYX	serine/threonine/tyrosine interacting protein	protein_coding	LymphNode	COVID+ vs Control	847.296	-1.78724	0.328533	-5.44006	5.32635e-08	3.21548e-05	DN
CCN4	cellular communication network factor 4	protein_coding	Lung	COVID Low vs Control	1294.21	3.34529	0.609604	5.48764	4.07341e-08	3.2241e-05	UP
P3H2	prolyl 3-hydroxylase 2	protein_coding	Lung	COVID Low vs Control	710.805	-2.37767	0.432891	-5.49253	3.96215e-08	3.2241e-05	DN
MUC16	mucin 16, cell surface associated	protein_coding	Liver	COVID+ vs Control	848.083	6.46234	1.19007	5.43024	5.62798e-08	3.23282e-05	UP
TRIM58	tripartite motif containing 58	protein_coding	LymphNode	COVID Low vs Control	208.251	3.0413	0.657137	4.62811	3.69012e-06	3.24383e-05	UP
CFAP74	cilia and flagella associated protein 74	protein_coding	LymphNode	COVID Low vs Control	32.9675	4.7735	1.03161	4.62726	3.70538e-06	3.25646e-05	UP
IFI16	interferon gamma inducible protein 16	protein_coding	Heart	COVID High vs Control	3492.93	2.56275	0.483582	5.29952	1.16108e-07	3.2575e-05	UP
MAK	male germ cell associated kinase	protein_coding	LymphNode	COVID High vs Control	266.054	4.79721	0.988947	4.85083	1.22948e-06	3.2652e-05	UP
CFAP74	cilia and flagella associated protein 74	protein_coding	Heart	COVID High vs COVID Low	24.177	4.55332	0.797852	5.70697	1.15003e-08	3.26829e-05	UP
SPRY1	sprouty RTK signaling antagonist 1	protein_coding	LymphNode	COVID Low vs Control	2801.78	1.94351	0.420114	4.62614	3.7255e-06	3.27023e-05	UP
HEMGN	hemogen	protein_coding	Kidney	COVID+ vs Control	500.79	6.76767	1.21328	5.578	2.43303e-08	3.27429e-05	UP
TRIM58	tripartite motif containing 58	protein_coding	Kidney	COVID+ vs Control	659.413	5.5181	0.986802	5.5919	2.24597e-08	3.27429e-05	UP
GCM2	glial cells missing transcription factor 2	protein_coding	LymphNode	COVID Low vs Control	9.6155	6.26809	1.35514	4.62543	3.73814e-06	3.27962e-05	UP
KLHDC7A	kelch domain containing 7A	protein_coding	Kidney	COVID High vs Control	676.241	-4.38645	0.807414	-5.43271	5.5503e-08	3.28489e-05	DN
BCAN	brevican	protein_coding	LymphNode	COVID Low vs Control	25.1647	3.98454	0.861658	4.62427	3.75923e-06	3.29668e-05	UP
AP2A2	adaptor related protein complex 2 subunit alpha 2	protein_coding	Kidney	COVID High vs Control	2144.45	-1.32076	0.243494	-5.42418	5.82199e-08	3.32686e-05	DN
ASPM	abnormal spindle microtubule assembly	protein_coding	Kidney	COVID High vs Control	234.647	5.59091	1.0305	5.42543	5.78165e-08	3.32686e-05	UP
ITLN1	intelectin 1	protein_coding	Lung	COVID Low vs Control	258.372	-4.98721	0.910704	-5.47622	4.34515e-08	3.34623e-05	DN
MMGT1	membrane magnesium transporter 1	protein_coding	LymphNode	COVID Low vs Control	705.381	-1.38977	0.300781	-4.62052	3.82771e-06	3.35513e-05	DN
PRAP1	proline rich acidic protein 1	protein_coding	LymphNode	COVID Low vs Control	6.86724	5.78766	1.25263	4.62042	3.82972e-06	3.35609e-05	UP
SIK2	salt inducible kinase 2	protein_coding	Kidney	COVID High vs Control	2718.08	-1.63667	0.302002	-5.41939	5.98022e-08	3.35936e-05	DN
NDUFA9	NADH:ubiquinone oxidoreductase subunit A9	protein_coding	Heart	COVID+ vs Control	571.827	-1.72427	0.319303	-5.40009	6.66086e-08	3.36166e-05	DN
POLQ	DNA polymerase theta	protein_coding	Lung	COVID High vs Control	399.651	3.23697	0.601	5.38598	7.20523e-08	3.37396e-05	UP
MBNL3	muscleblind like splicing regulator 3	protein_coding	LymphNode	COVID Low vs Control	1969.33	-1.36342	0.295189	-4.6188	3.85972e-06	3.3797e-05	DN
SLC17A9	solute carrier family 17 member 9	protein_coding	LymphNode	COVID Low vs Control	2461.68	2.36448	0.511929	4.61876	3.86035e-06	3.3797e-05	UP
RAB22A	RAB22A, member RAS oncogene family	protein_coding	LymphNode	COVID Low vs Control	1511	-1.17472	0.254411	-4.61743	3.88521e-06	3.39902e-05	DN
PI4K2B	phosphatidylinositol 4-kinase type 2 beta	protein_coding	Heart	COVID High vs Control	302.253	1.76495	0.333702	5.28901	1.22979e-07	3.41306e-05	UP
KDM5C	lysine demethylase 5C	protein_coding	LymphNode	COVID Low vs Control	5707.83	1.05113	0.2277	4.6163	3.90651e-06	3.4144e-05	UP
GAR1	GAR1 ribonucleoprotein	protein_coding	LymphNode	COVID Low vs Control	215.057	-1.48212	0.32113	-4.61532	3.92497e-06	3.42808e-05	DN
SNRPN	small nuclear ribonucleoprotein polypeptide N	protein_coding	Heart	COVID High vs Control	554.615	-2.47138	0.467656	-5.28461	1.2597e-07	3.44659e-05	DN
MAPK12	mitogen-activated protein kinase 12	protein_coding	LymphNode	COVID High vs Control	492.236	3.33767	0.68994	4.83763	1.31399e-06	3.46921e-05	UP
GPAM	glycerol-3-phosphate acyltransferase, mitochondrial	protein_coding	LymphNode	COVID+ vs Control	1325.91	-3.45334	0.638485	-5.40864	6.35056e-08	3.47715e-05	DN
TIMD4	T cell immunoglobulin and mucin domain containing 4	protein_coding	LymphNode	COVID+ vs Control	641.725	-3.3304	0.615726	-5.4089	6.34142e-08	3.47715e-05	DN
TCIM	transcriptional and immune response regulator	protein_coding	LymphNode	COVID Low vs Control	1143.98	2.25359	0.488918	4.60935	4.03925e-06	3.52291e-05	UP
BDP1	B double prime 1, subunit of RNA polymerase III transcription initiation factor IIIB	protein_coding	Heart	COVID High vs Control	4957.7	1.57905	0.299309	5.27563	1.32298e-07	3.56086e-05	UP
CD4	CD4 molecule	protein_coding	LymphNode	COVID Low vs Control	2615.84	-1.66165	0.360718	-4.6065	4.09495e-06	3.56974e-05	DN
KIF15	kinesin family member 15	protein_coding	Lung	COVID High vs Control	279.274	2.86898	0.534198	5.37063	7.8463e-08	3.61763e-05	UP
SMAD4	SMAD family member 4	protein_coding	LymphNode	COVID Low vs Control	2708.67	-0.927595	0.201497	-4.60351	4.15425e-06	3.61885e-05	DN
PLA2G2A	phospholipase A2 group IIA	protein_coding	LymphNode	COVID Low vs Control	1722.61	3.85865	0.838212	4.60342	4.15602e-06	3.61953e-05	UP
MEGF9	multiple EGF like domains 9	protein_coding	LymphNode	COVID Low vs Control	879.572	-0.827655	0.179839	-4.60221	4.18041e-06	3.63904e-05	DN
PALD1	phosphatase domain containing paladin 1	protein_coding	LymphNode	COVID Low vs Control	926.852	1.24107	0.269721	4.60132	4.1983e-06	3.65201e-05	UP
MAPRE2	microtubule associated protein RP/EB family member 2	protein_coding	Heart	COVID+ vs Control	2343.99	-1.64804	0.306344	-5.3797	7.46111e-08	3.65285e-05	DN
TFR2	transferrin receptor 2	protein_coding	LymphNode	COVID Low vs Control	134.585	2.32642	0.505615	4.60116	4.20152e-06	3.65395e-05	UP
KIF14	kinesin family member 14	protein_coding	Lung	COVID High vs Control	243.473	3.28692	0.612752	5.36419	8.13144e-08	3.66105e-05	UP
F9	coagulation factor IX	protein_coding	Kidney	COVID Low vs Control	62.5121	18.4102	3.33932	5.51318	3.52413e-08	3.66804e-05	UP
IRX3	iroquois homeobox 3	protein_coding	Lung	COVID High vs Control	512.098	-2.82031	0.526706	-5.35462	8.57356e-08	3.72378e-05	DN
TDO2	tryptophan 2,3-dioxygenase	protein_coding	Lung	COVID High vs Control	401.702	4.59937	0.858699	5.35621	8.49866e-08	3.72378e-05	UP
TSEN15	tRNA splicing endonuclease subunit 15	protein_coding	LymphNode	COVID Low vs Control	597.061	-1.13571	0.247086	-4.5964	4.29855e-06	3.73656e-05	DN
LRRCC1	leucine rich repeat and coiled-coil centrosomal protein 1	protein_coding	Heart	COVID High vs Control	355.514	2.6107	0.49628	5.26054	1.43634e-07	3.7442e-05	UP
MYH7B	myosin heavy chain 7B	protein_coding	LymphNode	COVID High vs Control	399.759	4.01484	0.833165	4.81879	1.44434e-06	3.79117e-05	UP
MUC16	mucin 16, cell surface associated	protein_coding	Kidney	COVID+ vs Control	568.382	6.79059	1.22589	5.5393	3.03691e-08	3.79505e-05	UP
MIB2	mindbomb E3 ubiquitin protein ligase 2	protein_coding	LymphNode	COVID Low vs Control	1278.33	1.82761	0.397938	4.59271	4.37523e-06	3.80231e-05	UP
ZSCAN1	zinc finger and SCAN domain containing 1	protein_coding	LymphNode	COVID Low vs Control	12.5706	4.68984	1.02145	4.59134	4.40402e-06	3.82461e-05	UP
INF2	inverted formin, FH2 and WH2 domain containing	protein_coding	LymphNode	COVID Low vs Control	2631.1	1.34809	0.29368	4.59033	4.42542e-06	3.84137e-05	UP
KRAS	KRAS proto-oncogene, GTPase	protein_coding	LymphNode	COVID Low vs Control	1401.45	-1.27312	0.277386	-4.58969	4.43905e-06	3.85047e-05	DN
PKNOX2	PBX/knotted 1 homeobox 2	protein_coding	Liver	COVID High vs COVID Low	22.7851	-7.07405	1.25714	-5.62711	1.83259e-08	3.85549e-05	DN
AMMECR1	AMMECR nuclear protein 1	protein_coding	LymphNode	COVID+ vs Control	320.175	-1.55426	0.288665	-5.3843	7.2728e-08	3.86203e-05	DN
CCDC200	coiled-coil domain containing 200	protein_coding	LymphNode	COVID+ vs Control	320.81	5.0686	0.94211	5.38006	7.44623e-08	3.86203e-05	UP
IDH3A	isocitrate dehydrogenase (NAD(+)) 3 catalytic subunit alpha	protein_coding	LymphNode	COVID Low vs Control	1124.5	-1.01049	0.220208	-4.58882	4.45754e-06	3.86468e-05	DN
TNFSF13B	TNF superfamily member 13b	protein_coding	Kidney	COVID High vs Control	227.17	4.21723	0.782345	5.3905	7.02612e-08	3.88111e-05	UP
OR2A42	olfactory receptor family 2 subfamily A member 42	protein_coding	LymphNode	COVID High vs Control	119.621	6.39172	1.32819	4.81236	1.49155e-06	3.89567e-05	UP
RNF26	ring finger protein 26	protein_coding	Kidney	COVID High vs Control	209.065	-1.79538	0.333478	-5.38381	7.29273e-08	3.89843e-05	DN
USP16	ubiquitin specific peptidase 16	protein_coding	Kidney	COVID High vs Control	1219.58	1.59532	0.296306	5.38403	7.28374e-08	3.89843e-05	UP
TEKT2	tektin 2	protein_coding	Heart	COVID High vs Control	19.4362	5.56496	1.05999	5.25001	1.52094e-07	3.90327e-05	UP
CCDC39	coiled-coil domain containing 39	protein_coding	LymphNode	COVID Low vs Control	33.7139	2.47992	0.540818	4.5855	4.52907e-06	3.92299e-05	UP
ANKRD36	ankyrin repeat domain 36	protein_coding	Heart	COVID High vs Control	1962.07	2.23656	0.426227	5.24733	1.54317e-07	3.92986e-05	UP
RBP7	retinol binding protein 7	protein_coding	LymphNode	COVID Low vs Control	347.164	2.69581	0.588046	4.58435	4.55406e-06	3.9437e-05	UP
CEP112	centrosomal protein 112	protein_coding	Heart	COVID High vs Control	1439.89	1.96776	0.375217	5.24432	1.56859e-07	3.96411e-05	UP
SVIP	small VCP interacting protein	protein_coding	LymphNode	COVID Low vs Control	589.872	-1.35042	0.294649	-4.58316	4.58005e-06	3.96421e-05	DN
UNC45A	unc-45 myosin chaperone A	protein_coding	LymphNode	COVID Low vs Control	1626.24	1.07413	0.23437	4.58306	4.5823e-06	3.96441e-05	UP
CEACAM16	CEA cell adhesion molecule 16, tectorial membrane component	protein_coding	LymphNode	COVID Low vs Control	17.1631	4.58926	1.0014	4.58286	4.58657e-06	3.96684e-05	UP
XCR1	X-C motif chemokine receptor 1	protein_coding	LymphNode	COVID Low vs Control	180.035	-2.83019	0.617565	-4.58283	4.58728e-06	3.96684e-05	DN
RECQL4	RecQ like helicase 4	protein_coding	LymphNode	COVID Low vs Control	623.752	2.5561	0.557776	4.58266	4.59102e-06	3.96914e-05	UP
CERS5	ceramide synthase 5	protein_coding	Heart	COVID+ vs Control	728.383	0.811831	0.151513	5.35815	8.40781e-08	3.99601e-05	UP
ZNF621	zinc finger protein 621	protein_coding	Heart	COVID+ vs Control	1093.08	0.880978	0.164437	5.35752	8.43697e-08	3.99601e-05	UP
BOD1L1	biorientation of chromosomes in cell division 1 like 1	protein_coding	Heart	COVID High vs Control	4907.63	1.34343	0.256355	5.24049	1.60151e-07	3.99634e-05	UP
ITSN2	intersectin 2	protein_coding	Heart	COVID High vs Control	3832.06	1.26129	0.240704	5.24003	1.60549e-07	3.99634e-05	UP
PNCK	pregnancy up-regulated nonubiquitous CaM kinase	protein_coding	Kidney	COVID High vs Control	40.6259	-7.57038	1.40834	-5.37539	7.64179e-08	4.02019e-05	DN
EVI2A	ecotropic viral integration site 2A	protein_coding	LymphNode	COVID+ vs Control	466.037	-2.14439	0.399604	-5.3663	8.03679e-08	4.02592e-05	DN
CFAP54	cilia and flagella associated protein 54	protein_coding	Heart	COVID High vs COVID Low	189.555	3.09026	0.546256	5.65716	1.53895e-08	4.03714e-05	UP
ITM2B	integral membrane protein 2B	protein_coding	LymphNode	COVID Low vs Control	5428.25	-1.39883	0.305494	-4.5789	4.67425e-06	4.03824e-05	DN
GRIN2C	glutamate ionotropic receptor NMDA type subunit 2C	protein_coding	LymphNode	COVID Low vs Control	85.4926	2.80815	0.613374	4.57821	4.68979e-06	4.04879e-05	UP
MYO7B	myosin VIIB	protein_coding	LymphNode	COVID Low vs Control	735.307	3.02295	0.660351	4.57779	4.69907e-06	4.05585e-05	UP
HAND2	heart and neural crest derivatives expressed 2	protein_coding	Heart	COVID High vs Control	846.227	-3.082	0.589179	-5.23101	1.68583e-07	4.13416e-05	DN
SIAH1	siah E3 ubiquitin protein ligase 1	protein_coding	LymphNode	COVID Low vs Control	475.858	-1.51526	0.331649	-4.56887	4.90363e-06	4.22644e-05	DN
RRNAD1	ribosomal RNA adenine dimethylase domain containing 1	protein_coding	LymphNode	COVID Low vs Control	734.298	1.03655	0.226884	4.56863	4.90914e-06	4.23019e-05	UP
AJM1	apical junction component 1 homolog	protein_coding	LymphNode	COVID Low vs Control	171.577	2.01284	0.440633	4.56806	4.92262e-06	4.24081e-05	UP
SLC6A12	solute carrier family 6 member 12	protein_coding	Kidney	COVID High vs Control	841.49	-2.51426	0.469316	-5.35729	8.44786e-08	4.25752e-05	DN
TTF1	transcription termination factor 1	protein_coding	Kidney	COVID High vs Control	545.229	1.4148	0.264255	5.35392	8.60677e-08	4.25752e-05	UP
MCHR1	melanin concentrating hormone receptor 1	protein_coding	LymphNode	COVID Low vs Control	54.3059	3.44047	0.753462	4.56621	4.96624e-06	4.27237e-05	UP
BAZ1A	bromodomain adjacent to zinc finger domain 1A	protein_coding	Kidney	COVID High vs Control	1410.07	2.3951	0.447797	5.34861	8.86313e-08	4.31986e-05	UP
C3orf49	chromosome 3 open reading frame 49	protein_coding	LymphNode	COVID High vs Control	35.066	6.10954	1.27555	4.78972	1.67012e-06	4.32628e-05	UP
ACER3	alkaline ceramidase 3	protein_coding	LymphNode	COVID Low vs Control	895.656	-1.1892	0.260663	-4.56222	5.06163e-06	4.35137e-05	DN
HBD	hemoglobin subunit delta	protein_coding	Kidney	COVID Low vs Control	396.037	7.28544	1.33106	5.4734	4.41492e-08	4.35334e-05	UP
MND1	meiotic nuclear divisions 1	protein_coding	Lung	COVID High vs Control	34.296	2.95981	0.556085	5.32259	1.02301e-07	4.37978e-05	UP
IMMP1L	inner mitochondrial membrane peptidase subunit 1	protein_coding	LymphNode	COVID Low vs Control	314.372	-1.14978	0.252113	-4.56055	5.10194e-06	4.38294e-05	DN
CLEC7A	C-type lectin domain containing 7A	protein_coding	LymphNode	COVID+ vs Control	303.522	-2.56151	0.479132	-5.34614	8.98501e-08	4.38298e-05	DN
LRRN3	leucine rich repeat neuronal 3	protein_coding	LymphNode	COVID+ vs Control	162.85	-3.946	0.738482	-5.3434	9.12189e-08	4.38298e-05	DN
THRSP	thyroid hormone responsive	protein_coding	Heart	COVID+ vs Control	66.6439	-4.1997	0.787383	-5.33375	9.62062e-08	4.4206e-05	DN
WDR34	WD repeat domain 34	protein_coding	Kidney	COVID High vs Control	417.686	-2.04026	0.381984	-5.34121	9.23285e-08	4.43484e-05	DN
ALAS1	5'-aminolevulinate synthase 1	protein_coding	Heart	COVID High vs Control	1841.12	-2.35384	0.451469	-5.21374	1.85067e-07	4.47816e-05	DN
NEK5	NIMA related kinase 5	protein_coding	Heart	COVID High vs Control	111.497	2.75028	0.527554	5.21327	1.85537e-07	4.47816e-05	UP
PLEKHH2	pleckstrin homology, MyTH4 and FERM domain containing H2	protein_coding	Heart	COVID High vs Control	689.805	2.5581	0.490796	5.21215	1.86669e-07	4.47816e-05	UP
GRIPAP1	GRIP1 associated protein 1	protein_coding	LymphNode	COVID Low vs Control	4260.97	1.41694	0.311028	4.55566	5.22213e-06	4.48198e-05	UP
MUC4	mucin 4, cell surface associated	protein_coding	LymphNode	COVID Low vs Control	238.68	3.81529	0.837569	4.5552	5.23354e-06	4.49072e-05	UP
L1TD1	LINE1 type transposase domain containing 1	protein_coding	Kidney	COVID High vs Control	51.6881	6.21986	1.1658	5.33525	9.5413e-08	4.49165e-05	UP
ZNF143	zinc finger protein 143	protein_coding	Kidney	COVID High vs Control	569.268	1.69949	0.318632	5.33372	9.62215e-08	4.49165e-05	UP
HDAC5	histone deacetylase 5	protein_coding	LymphNode	COVID Low vs Control	1642.97	1.24891	0.274212	4.55453	5.25018e-06	4.49974e-05	UP
TIGIT	T cell immunoreceptor with Ig and ITIM domains	protein_coding	LymphNode	COVID High vs Control	831.097	-4.12497	0.863178	-4.77882	1.76328e-06	4.5194e-05	DN
ATP8B1	ATPase phospholipid transporting 8B1	protein_coding	Heart	COVID+ vs Control	1138.29	1.27753	0.239986	5.32335	1.01874e-07	4.52458e-05	UP
COQ7	coenzyme Q7, hydroxylase	protein_coding	Heart	COVID+ vs Control	425.125	-1.2949	0.24333	-5.32157	1.02878e-07	4.52458e-05	DN
SLC35A3	solute carrier family 35 member A3	protein_coding	Heart	COVID+ vs Control	629.749	1.07678	0.202296	5.32281	1.02178e-07	4.52458e-05	UP
MYORG	myogenesis regulating glycosidase (putative)	protein_coding	Kidney	COVID Low vs Control	636.991	-2.06341	0.378177	-5.45621	4.86417e-08	4.55651e-05	DN
ATG2A	autophagy related 2A	protein_coding	LymphNode	COVID Low vs Control	1853.92	1.54443	0.339346	4.5512	5.3341e-06	4.56738e-05	UP
TNIP2	TNFAIP3 interacting protein 2	protein_coding	LymphNode	COVID Low vs Control	1119.53	0.944853	0.207611	4.55107	5.33726e-06	4.56903e-05	UP
SOCS3	suppressor of cytokine signaling 3	protein_coding	Lung	COVID Low vs Control	6146.93	1.94503	0.359142	5.41576	6.1028e-08	4.57614e-05	UP
EXO1	exonuclease 1	protein_coding	Lung	COVID High vs Control	107.412	3.17497	0.597714	5.31185	1.08518e-07	4.58053e-05	UP
NODAL	nodal growth differentiation factor	protein_coding	LymphNode	COVID Low vs Control	18.3252	5.52515	1.2143	4.55005	5.36322e-06	4.58696e-05	UP
C19orf67	chromosome 19 open reading frame 67	protein_coding	LymphNode	COVID Low vs Control	10.0931	4.61249	1.01384	4.54953	5.37669e-06	4.59634e-05	UP
HBA1	hemoglobin subunit alpha 1	protein_coding	Lung	COVID+ vs Control	4658.05	5.55161	1.02038	5.44073	5.30621e-08	4.60845e-05	UP
LIPA	lipase A, lysosomal acid type	protein_coding	LymphNode	COVID Low vs Control	3295.62	-2.01526	0.443035	-4.54876	5.39633e-06	4.6099e-05	DN
IFITM1	interferon induced transmembrane protein 1	protein_coding	Lung	COVID High vs Control	2381.42	2.18844	0.412288	5.30803	1.10818e-07	4.61266e-05	UP
GBA2	glucosylceramidase beta 2	protein_coding	LymphNode	COVID Low vs Control	2734.89	1.26057	0.277209	4.54735	5.4326e-06	4.63764e-05	UP
ARHGAP15	Rho GTPase activating protein 15	protein_coding	Kidney	COVID High vs Control	741.718	4.52027	0.849739	5.3196	1.03998e-07	4.66707e-05	UP
CEP120	centrosomal protein 120	protein_coding	Kidney	COVID High vs Control	985.887	1.5135	0.284532	5.31924	1.04204e-07	4.66707e-05	UP
KLHL5	kelch like family member 5	protein_coding	Kidney	COVID High vs Control	1442.58	1.53099	0.287754	5.32047	1.03501e-07	4.66707e-05	UP
CDK10	cyclin dependent kinase 10	protein_coding	LymphNode	COVID Low vs Control	2245.48	1.48699	0.327196	4.54463	5.50319e-06	4.69244e-05	UP
GPR45	G protein-coupled receptor 45	protein_coding	LymphNode	COVID Low vs Control	7.56191	5.43888	1.197	4.54377	5.52573e-06	4.70946e-05	UP
CENPF	centromere protein F	protein_coding	Kidney	COVID High vs Control	472.229	4.33552	0.815706	5.31505	1.06628e-07	4.71197e-05	UP
CALCA	calcitonin related polypeptide alpha	protein_coding	LymphNode	COVID Low vs Control	8.93261	5.76345	1.26854	4.54338	5.53602e-06	4.71667e-05	UP
GDPD4	glycerophosphodiester phosphodiesterase domain containing 4	protein_coding	LymphNode	COVID Low vs Control	6.44523	5.78375	1.27301	4.54335	5.53675e-06	4.71667e-05	UP
BAIAP3	BAI1 associated protein 3	protein_coding	LymphNode	COVID+ vs Control	484.698	3.63104	0.681754	5.32602	1.00389e-07	4.72711e-05	UP
OGFRL1	opioid growth factor receptor like 1	protein_coding	LymphNode	COVID Low vs Control	1851.9	-1.18765	0.261437	-4.54278	5.55176e-06	4.72835e-05	DN
ICAM5	intercellular adhesion molecule 5	protein_coding	LymphNode	COVID Low vs Control	105.76	2.06772	0.45519	4.54255	5.5579e-06	4.73248e-05	UP
LIMK2	LIM domain kinase 2	protein_coding	LymphNode	COVID Low vs Control	2179.8	1.00659	0.2216	4.54238	5.56229e-06	4.73451e-05	UP
LYRM7	LYR motif containing 7	protein_coding	LymphNode	COVID Low vs Control	806.21	-0.962492	0.21197	-4.54069	5.60704e-06	4.76657e-05	DN
NECAB3	N-terminal EF-hand calcium binding protein 3	protein_coding	LymphNode	COVID Low vs Control	306.004	1.47005	0.323816	4.53978	5.63124e-06	4.78381e-05	UP
DDX58	DExD/H-box helicase 58	protein_coding	Heart	COVID High vs Control	1100.66	1.76454	0.33963	5.19547	2.04203e-07	4.79457e-05	UP
EID3	EP300 interacting inhibitor of differentiation 3	protein_coding	Lung	COVID Low vs Control	579.544	2.33694	0.432606	5.40199	6.59054e-08	4.81515e-05	UP
SAMM50	SAMM50 sorting and assembly machinery component	protein_coding	Heart	COVID+ vs Control	797.59	-1.46202	0.275754	-5.3019	1.14604e-07	4.83314e-05	DN
CACNB4	calcium voltage-gated channel auxiliary subunit beta 4	protein_coding	Lung	COVID Low vs Control	201.77	-1.98838	0.368781	-5.39177	6.97667e-08	4.84862e-05	DN
SLC25A37	solute carrier family 25 member 37	protein_coding	Lung	COVID Low vs Control	9497.28	2.75581	0.510704	5.3961	6.81056e-08	4.84862e-05	UP
PIM1	Pim-1 proto-oncogene, serine/threonine kinase	protein_coding	Lung	COVID Low vs Control	3276.34	2.2204	0.412168	5.38712	7.15973e-08	4.85736e-05	UP
RP1	RP1 axonemal microtubule associated	protein_coding	Heart	COVID High vs COVID Low	139.117	4.11765	0.733663	5.61245	1.99487e-08	4.85937e-05	UP
DISP1	dispatched RND transporter family member 1	protein_coding	Lung	COVID+ vs Control	560.746	-1.79248	0.330498	-5.42356	5.84235e-08	4.88615e-05	DN
RSBN1	round spermatid basic protein 1	protein_coding	LymphNode	COVID Low vs Control	1701.61	-0.971882	0.214355	-4.53398	5.78829e-06	4.90927e-05	DN
TMEM44	transmembrane protein 44	protein_coding	LymphNode	COVID Low vs Control	473.304	1.20409	0.265701	4.53177	5.8492e-06	4.95977e-05	UP
PKD2L2	polycystin 2 like 2, transient receptor potential cation channel	protein_coding	LymphNode	COVID High vs Control	116.802	5.8777	1.23584	4.75605	1.97415e-06	4.97507e-05	UP
DYNLL2	dynein light chain LC8-type 2	protein_coding	Heart	COVID+ vs Control	2871.75	-1.21335	0.229404	-5.28914	1.22895e-07	5.0446e-05	DN
TMC5	transmembrane channel like 5	protein_coding	Heart	COVID High vs Control	81.5092	4.52552	0.873189	5.18275	2.18638e-07	5.0617e-05	UP
DENR	density regulated re-initiation and release factor	protein_coding	LymphNode	COVID Low vs Control	1244.84	-0.915106	0.202165	-4.52652	5.99635e-06	5.07633e-05	DN
MAPRE2	microtubule associated protein RP/EB family member 2	protein_coding	Heart	COVID High vs Control	2799.63	-2.00553	0.387216	-5.17935	2.22655e-07	5.08359e-05	DN
DR1	down-regulator of transcription 1	protein_coding	LymphNode	COVID Low vs Control	1997.89	-1.22665	0.271045	-4.52562	6.02186e-06	5.09675e-05	DN
CCDC60	coiled-coil domain containing 60	protein_coding	LymphNode	COVID Low vs Control	20.9744	4.28006	0.946297	4.52295	6.09829e-06	5.15192e-05	UP
ZNF692	zinc finger protein 692	protein_coding	LymphNode	COVID Low vs Control	1007.38	1.4926	0.330005	4.52297	6.09771e-06	5.15192e-05	UP
LHB	luteinizing hormone subunit beta	protein_coding	LymphNode	COVID High vs Control	23.4529	5.87895	1.23812	4.74829	2.05144e-06	5.15341e-05	UP
BOP1	BOP1 ribosomal biogenesis factor	protein_coding	LymphNode	COVID Low vs Control	822.585	1.56487	0.346023	4.52244	6.11319e-06	5.16107e-05	UP
CROCC	ciliary rootlet coiled-coil, rootletin	protein_coding	LymphNode	COVID Low vs Control	1360.78	1.5617	0.345319	4.52247	6.11225e-06	5.16107e-05	UP
APCDD1L	APC down-regulated 1 like	protein_coding	LymphNode	COVID Low vs Control	28.0584	3.4948	0.772791	4.5223	6.11705e-06	5.16255e-05	UP
MGAT3	beta-1,4-mannosyl-glycoprotein 4-beta-N-acetylglucosaminyltransferase	protein_coding	LymphNode	COVID Low vs Control	595.127	1.54095	0.340766	4.52203	6.12508e-06	5.16621e-05	UP
GATA1	GATA binding protein 1	protein_coding	LymphNode	COVID Low vs Control	17.9745	4.44771	0.984292	4.5187	6.22216e-06	5.24086e-05	UP
LYG1	lysozyme g1	protein_coding	LymphNode	COVID Low vs Control	126.44	1.44229	0.319187	4.51864	6.22389e-06	5.24111e-05	UP
ALAS1	5'-aminolevulinate synthase 1	protein_coding	Heart	COVID+ vs Control	1441.56	-1.81717	0.344375	-5.27673	1.31509e-07	5.24653e-05	DN
PLEKHH2	pleckstrin homology, MyTH4 and FERM domain containing H2	protein_coding	Heart	COVID+ vs Control	601.878	2.12869	0.403741	5.27243	1.34631e-07	5.24653e-05	UP
ZNF789	zinc finger protein 789	protein_coding	Heart	COVID+ vs Control	313.751	1.33959	0.253986	5.27426	1.33294e-07	5.24653e-05	UP
ZNF83	zinc finger protein 83	protein_coding	Heart	COVID+ vs Control	1802.4	1.59849	0.303042	5.27481	1.32895e-07	5.24653e-05	UP
C20orf96	chromosome 20 open reading frame 96	protein_coding	LymphNode	COVID Low vs Control	325.455	1.79498	0.397264	4.51837	6.23187e-06	5.24663e-05	UP
BCORL1	BCL6 corepressor like 1	protein_coding	LymphNode	COVID Low vs Control	1027.47	0.998894	0.221083	4.51819	6.23691e-06	5.24966e-05	UP
SFT2D3	SFT2 domain containing 3	protein_coding	LymphNode	COVID High vs Control	83.5736	-10.659	2.24802	-4.74151	2.12128e-06	5.30354e-05	DN
SYTL4	synaptotagmin like 4	protein_coding	Heart	COVID High vs Control	568.539	1.69473	0.327889	5.16862	2.3583e-07	5.32288e-05	UP
VMA21	vacuolar ATPase assembly factor VMA21	protein_coding	LymphNode	COVID+ vs Control	749.007	-2.01389	0.379943	-5.3005	1.15484e-07	5.33128e-05	DN
IL23R	interleukin 23 receptor	protein_coding	LymphNode	COVID Low vs Control	57.2615	-2.33473	0.517218	-4.51401	6.36135e-06	5.34459e-05	DN
KRT7	keratin 7	protein_coding	Heart	COVID High vs Control	133.212	5.93054	1.1483	5.16464	2.409e-07	5.35335e-05	UP
PRSS37	serine protease 37	protein_coding	LymphNode	COVID Low vs Control	10.8705	6.46801	1.43314	4.51317	6.38665e-06	5.36215e-05	UP
CNTNAP2	contactin associated protein 2	protein_coding	LymphNode	COVID Low vs Control	206.327	-3.31137	0.733796	-4.51266	6.40198e-06	5.37256e-05	DN
PNPLA6	patatin like phospholipase domain containing 6	protein_coding	LymphNode	COVID Low vs Control	2411.83	1.3625	0.301927	4.5127	6.40077e-06	5.37256e-05	UP
SMG5	SMG5 nonsense mediated mRNA decay factor	protein_coding	LymphNode	COVID Low vs Control	3580.11	1.10497	0.244898	4.51194	6.42366e-06	5.38952e-05	UP
C6orf89	chromosome 6 open reading frame 89	protein_coding	Kidney	COVID High vs Control	2040.17	-1.45841	0.275829	-5.28738	1.24082e-07	5.41113e-05	DN
CCDC88B	coiled-coil domain containing 88B	protein_coding	LymphNode	COVID Low vs Control	6499.69	2.10186	0.465983	4.5106	6.46444e-06	5.41877e-05	UP
KCNS2	potassium voltage-gated channel modifier subfamily S member 2	protein_coding	Liver	COVID High vs Control	20.12	-7.03888	1.27148	-5.53596	3.09521e-08	5.43867e-05	DN
B3GAT2	beta-1,3-glucuronyltransferase 2	protein_coding	LymphNode	COVID Low vs Control	48.2819	2.69528	0.5978	4.50867	6.52341e-06	5.46445e-05	UP
EFCAB12	EF-hand calcium binding domain 12	protein_coding	LymphNode	COVID Low vs Control	178.329	1.58735	0.352382	4.50462	6.64924e-06	5.56166e-05	UP
GDI1	GDP dissociation inhibitor 1	protein_coding	LymphNode	COVID Low vs Control	3878.23	0.924888	0.20535	4.50396	6.66995e-06	5.57701e-05	UP
DPYSL4	dihydropyrimidinase like 4	protein_coding	LymphNode	COVID Low vs Control	68.5143	2.24601	0.498813	4.5027	6.70945e-06	5.60748e-05	UP
SMIM6	small integral membrane protein 6	protein_coding	LymphNode	COVID High vs Control	55.9985	5.09224	1.07679	4.7291	2.2552e-06	5.62056e-05	UP
CYTL1	cytokine like 1	protein_coding	Lung	COVID High vs Control	22.9838	-4.40639	0.836474	-5.26781	1.38058e-07	5.66777e-05	DN
GYPB	glycophorin B (MNS blood group)	protein_coding	LymphNode	COVID Low vs Control	9.35485	5.20267	1.15624	4.49966	6.80609e-06	5.68047e-05	UP
C1orf35	chromosome 1 open reading frame 35	protein_coding	LymphNode	COVID Low vs Control	410.174	1.11548	0.248074	4.49656	6.90629e-06	5.75493e-05	UP
HIP1R	huntingtin interacting protein 1 related	protein_coding	LymphNode	COVID Low vs Control	3783.82	1.79458	0.399222	4.49519	6.95081e-06	5.78545e-05	UP
PTRH1	peptidyl-tRNA hydrolase 1 homolog	protein_coding	LymphNode	COVID Low vs Control	26.2446	-2.90481	0.646198	-4.49524	6.94931e-06	5.78545e-05	DN
DNAH2	dynein axonemal heavy chain 2	protein_coding	Heart	COVID High vs Control	59.9399	4.37152	0.849177	5.14795	2.63348e-07	5.78979e-05	UP
USP43	ubiquitin specific peptidase 43	protein_coding	Heart	COVID High vs Control	17.8384	5.49458	1.06744	5.14743	2.64079e-07	5.78979e-05	UP
PTEN	phosphatase and tensin homolog	protein_coding	LymphNode	COVID Low vs Control	5694.84	-1.05871	0.235531	-4.49497	6.95793e-06	5.79006e-05	DN
SPP1	secreted phosphoprotein 1	protein_coding	Lung	COVID+ vs Control	5906.36	6.29383	1.16843	5.38658	7.18096e-08	5.79119e-05	UP
CALM3	calmodulin 3	protein_coding	Heart	COVID Low vs Control	3010.38	-1.37131	0.245491	-5.58598	2.32382e-08	5.81525e-05	DN
AHSP	alpha hemoglobin stabilizing protein	protein_coding	Lung	COVID Low vs Control	173.773	7.39996	1.38318	5.34998	8.79634e-08	5.82891e-05	UP
CCAR1	cell division cycle and apoptosis regulator 1	protein_coding	Lung	COVID High vs Control	4000.77	1.31023	0.24912	5.25941	1.44516e-07	5.8527e-05	UP
PPT2-EGFL8		protein_coding	LymphNode	COVID Low vs Control	42.3904	2.51706	0.560312	4.49225	7.04748e-06	5.86192e-05	UP
MYH3	myosin heavy chain 3	protein_coding	Heart	COVID+ vs Control	156.589	1.9463	0.371235	5.24278	1.58174e-07	5.86694e-05	UP
SEC14L2	SEC14 like lipid binding 2	protein_coding	LymphNode	COVID Low vs Control	301.033	1.76849	0.393975	4.48883	7.16151e-06	5.95271e-05	UP
HBD	hemoglobin subunit delta	protein_coding	Kidney	COVID+ vs Control	299.384	6.92707	1.27344	5.43966	5.33811e-08	6.01485e-05	UP
PAQR6	progestin and adipoQ receptor family member 6	protein_coding	Liver	COVID High vs COVID Low	19.7332	-6.86346	1.24493	-5.51312	3.52522e-08	6.02592e-05	DN
RPS29	ribosomal protein S29	protein_coding	Heart	COVID High vs Control	1896.81	-1.97386	0.384213	-5.13742	2.78538e-07	6.04695e-05	DN
ZNF267	zinc finger protein 267	protein_coding	Kidney	COVID High vs Control	502.761	2.07329	0.393826	5.26448	1.40588e-07	6.0513e-05	UP
DCTN3	dynactin subunit 3	protein_coding	Heart	COVID+ vs Control	435.237	-1.46303	0.279569	-5.23316	1.66636e-07	6.06142e-05	DN
TCTEX1D1	Tctex1 domain containing 1	protein_coding	Heart	COVID+ vs Control	210.552	2.14143	0.409474	5.22971	1.69777e-07	6.07226e-05	UP
INTS11	integrator complex subunit 11	protein_coding	LymphNode	COVID Low vs Control	2422.5	1.39583	0.311348	4.48319	7.35355e-06	6.10541e-05	UP
HBA2	hemoglobin subunit alpha 2	protein_coding	Kidney	COVID+ vs Control	18952	6.31392	1.16735	5.40879	6.3453e-08	6.16727e-05	UP
NUDT7	nudix hydrolase 7	protein_coding	LymphNode	COVID Low vs Control	64.5323	-1.76532	0.393992	-4.48061	7.44315e-06	6.17561e-05	DN
SPOCK3	SPARC (osteonectin), cwcv and kazal like domains proteoglycan 3	protein_coding	LymphNode	COVID Low vs Control	24.5222	-4.3731	0.97638	-4.47889	7.50309e-06	6.22151e-05	DN
IL5	interleukin 5	protein_coding	LymphNode	COVID Low vs Control	7.15303	5.98721	1.33724	4.47727	7.56027e-06	6.26002e-05	UP
CHURC1	churchill domain containing 1	protein_coding	LymphNode	COVID Low vs Control	1363.65	-1.20875	0.269989	-4.47704	7.56868e-06	6.26557e-05	DN
SPATA6L	spermatogenesis associated 6 like	protein_coding	Heart	COVID High vs Control	196.287	2.21219	0.431382	5.12814	2.92624e-07	6.29065e-05	UP
APOBEC4	apolipoprotein B mRNA editing enzyme catalytic polypeptide like 4	protein_coding	LymphNode	COVID Low vs Control	14.9293	5.3114	1.18666	4.47592	7.60831e-06	6.29696e-05	UP
MKI67	marker of proliferation Ki-67	protein_coding	Lung	COVID+ vs Control	2942.24	2.83654	0.52992	5.35277	8.66197e-08	6.30955e-05	UP
SNX32	sorting nexin 32	protein_coding	LymphNode	COVID Low vs Control	63.8705	2.07909	0.464645	4.47459	7.65596e-06	6.33068e-05	UP
EDA2R	ectodysplasin A2 receptor	protein_coding	Lung	COVID Low vs Control	232.984	2.68196	0.503429	5.32738	9.96409e-08	6.35886e-05	UP
IRX3	iroquois homeobox 3	protein_coding	Lung	COVID Low vs Control	512.098	-2.45881	0.461666	-5.32595	1.00424e-07	6.35886e-05	DN
IFI27	interferon alpha inducible protein 27	protein_coding	Lung	COVID High vs COVID Low	3026.12	1.76185	0.300884	5.85557	4.7539e-09	6.40302e-05	UP
TRPA1	transient receptor potential cation channel subfamily A member 1	protein_coding	LymphNode	COVID Low vs Control	69.3991	1.95568	0.437426	4.47088	7.78974e-06	6.43695e-05	UP
CXCL8	C-X-C motif chemokine ligand 8	protein_coding	Kidney	COVID Low vs Control	692.157	5.46465	1.0147	5.3855	7.22417e-08	6.44499e-05	UP
MCAT	malonyl-CoA-acyl carrier protein transacylase	protein_coding	Heart	COVID High vs Control	156.442	-1.65445	0.32301	-5.122	3.02318e-07	6.45712e-05	DN
RSPH1	radial spoke head component 1	protein_coding	Heart	COVID High vs Control	45.5626	6.72017	1.31282	5.11887	3.0737e-07	6.52295e-05	UP
GRIPAP1	GRIP1 associated protein 1	protein_coding	Lung	COVID Low vs Control	3028.68	0.956025	0.179804	5.31703	1.05475e-07	6.53352e-05	UP
INSL6	insulin like 6	protein_coding	LymphNode	COVID High vs Control	71.6282	8.08401	1.72257	4.69299	2.6924e-06	6.58034e-05	UP
VWA7	von Willebrand factor A domain containing 7	protein_coding	LymphNode	COVID Low vs Control	99.2644	1.6125	0.361126	4.46518	7.99997e-06	6.59431e-05	UP
EFCAB1	EF-hand calcium binding domain 1	protein_coding	Heart	COVID High vs Control	27.9159	5.48153	1.0717	5.1148	3.14067e-07	6.60074e-05	UP
NMI	N-myc and STAT interactor	protein_coding	Heart	COVID High vs Control	244.083	1.89678	0.370882	5.11423	3.15023e-07	6.60074e-05	UP
SLFN14	schlafen family member 14	protein_coding	LymphNode	COVID High vs Control	28.9999	5.08787	1.08444	4.69169	2.70959e-06	6.61723e-05	UP
TNFSF13B	TNF superfamily member 13b	protein_coding	LymphNode	COVID Low vs Control	473.878	-1.49991	0.336003	-4.46398	8.04504e-06	6.62847e-05	DN
CFAP65	cilia and flagella associated protein 65	protein_coding	Heart	COVID High vs Control	25.6029	8.62761	1.68899	5.10816	3.25314e-07	6.69681e-05	UP
GBP1	guanylate binding protein 1	protein_coding	Heart	COVID High vs Control	984.476	2.34679	0.459478	5.10752	3.26422e-07	6.69681e-05	UP
HERC5	HECT and RLD domain containing E3 ubiquitin protein ligase 5	protein_coding	Heart	COVID High vs Control	301.485	1.63243	0.319697	5.10619	3.28724e-07	6.69681e-05	UP
NEDD8	NEDD8 ubiquitin like modifier	protein_coding	Heart	COVID High vs Control	523.66	-1.92638	0.377308	-5.10558	3.29778e-07	6.69681e-05	DN
PIBF1	progesterone immunomodulatory binding factor 1	protein_coding	Heart	COVID High vs Control	1158.26	1.93829	0.37973	5.10439	3.31857e-07	6.69681e-05	UP
RBM6	RNA binding motif protein 6	protein_coding	Heart	COVID High vs Control	4467.06	1.44974	0.283989	5.10493	3.30918e-07	6.69681e-05	UP
TFAM	transcription factor A, mitochondrial	protein_coding	LymphNode	COVID Low vs Control	1034.57	-1.26805	0.284303	-4.46022	8.18771e-06	6.73694e-05	DN
SERHL2	serine hydrolase like 2	protein_coding	LymphNode	COVID High vs Control	216.894	3.19559	0.681824	4.68683	2.77474e-06	6.75023e-05	UP
GRIFIN	galectin-related inter-fiber protein	protein_coding	LymphNode	COVID Low vs Control	9.14427	6.23642	1.39852	4.45929	8.22299e-06	6.76445e-05	UP
MMP23B	matrix metallopeptidase 23B	protein_coding	LymphNode	COVID Low vs Control	28.9733	2.95864	0.663488	4.45921	8.2261e-06	6.76548e-05	UP
RUFY3	RUN and FYVE domain containing 3	protein_coding	Heart	COVID+ vs Control	2053.37	1.10765	0.212962	5.20119	1.98018e-07	6.77287e-05	UP
C2orf16	chromosome 2 open reading frame 16	protein_coding	LymphNode	COVID High vs Control	53.2087	5.57179	1.18953	4.68404	2.81275e-06	6.82168e-05	UP
AHSP	alpha hemoglobin stabilizing protein	protein_coding	Kidney	COVID+ vs Control	230.916	8.05946	1.50075	5.37027	7.86174e-08	6.87706e-05	UP
DNAJC2	DnaJ heat shock protein family (Hsp40) member C2	protein_coding	Kidney	COVID High vs Control	684.645	1.48161	0.282961	5.23609	1.64017e-07	6.88105e-05	UP
SLC4A2	solute carrier family 4 member 2	protein_coding	Kidney	COVID High vs Control	1192.77	-2.18017	0.416192	-5.23839	1.61988e-07	6.88105e-05	DN
RGS20	regulator of G protein signaling 20	protein_coding	LymphNode	COVID Low vs Control	28.6589	3.24414	0.728326	4.45424	8.419e-06	6.91638e-05	UP
STK17B	serine/threonine kinase 17b	protein_coding	LymphNode	COVID Low vs Control	10746.3	-1.20303	0.270085	-4.45425	8.41858e-06	6.91638e-05	DN
TIGD7	tigger transposable element derived 7	protein_coding	LymphNode	COVID High vs Control	180.71	-4.32039	0.922985	-4.68089	2.85637e-06	6.91684e-05	DN
SYCP2	synaptonemal complex protein 2	protein_coding	Heart	COVID High vs Control	314.913	2.64963	0.520058	5.09488	3.48963e-07	6.91782e-05	UP
PNN	pinin, desmosome associated protein	protein_coding	Heart	COVID+ vs Control	2590.39	1.41848	0.273377	5.18875	2.11714e-07	6.93385e-05	UP
CWF19L2	CWF19 like cell cycle control factor 2	protein_coding	Heart	COVID+ vs Control	1120.34	1.45255	0.280159	5.18475	2.16304e-07	6.93661e-05	UP
NDUFC1	NADH:ubiquinone oxidoreductase subunit C1	protein_coding	Heart	COVID+ vs Control	585.21	-2.01622	0.388843	-5.18519	2.15796e-07	6.93661e-05	DN
LPAR6	lysophosphatidic acid receptor 6	protein_coding	Heart	COVID High vs Control	1080.32	1.76292	0.346149	5.09296	3.52517e-07	6.94668e-05	UP
TMEM168	transmembrane protein 168	protein_coding	LymphNode	COVID Low vs Control	1220.56	-1.386	0.311274	-4.45267	8.48073e-06	6.96397e-05	DN
CFAP52	cilia and flagella associated protein 52	protein_coding	Heart	COVID High vs Control	28.9858	5.07382	0.996803	5.09009	3.57889e-07	6.96737e-05	UP
NPR3	natriuretic peptide receptor 3	protein_coding	Heart	COVID High vs Control	770.361	-3.57529	0.702547	-5.08904	3.59881e-07	6.96737e-05	DN
SAMM50	SAMM50 sorting and assembly machinery component	protein_coding	Heart	COVID High vs Control	971.922	-1.82454	0.358492	-5.08948	3.59046e-07	6.96737e-05	DN
CERS6	ceramide synthase 6	protein_coding	LymphNode	COVID Low vs Control	1350.31	-1.28298	0.288161	-4.4523	8.49563e-06	6.97464e-05	DN
CUL7	cullin 7	protein_coding	LymphNode	COVID Low vs Control	1237.71	1.33955	0.300883	4.45205	8.50527e-06	6.97786e-05	UP
PPP1R2	protein phosphatase 1 regulatory inhibitor subunit 2	protein_coding	LymphNode	COVID Low vs Control	1925.73	-1.25354	0.281562	-4.45209	8.5037e-06	6.97786e-05	DN
ADGRV1	adhesion G protein-coupled receptor V1	protein_coding	Heart	COVID High vs Control	100.386	4.49296	0.883699	5.08427	3.69041e-07	7.01623e-05	UP
HDX	highly divergent homeobox	protein_coding	Heart	COVID High vs Control	197.901	1.75841	0.34585	5.08433	3.68921e-07	7.01623e-05	UP
THOC1	THO complex 1	protein_coding	Heart	COVID High vs Control	999.544	1.59656	0.313882	5.08649	3.64746e-07	7.01623e-05	UP
FBXL19	F-box and leucine rich repeat protein 19	protein_coding	LymphNode	COVID Low vs Control	763.262	1.38916	0.312123	4.4507	8.55902e-06	7.01725e-05	UP
SLC34A3	solute carrier family 34 member 3	protein_coding	LymphNode	COVID High vs Control	47.1224	7.53305	1.61074	4.67677	2.91433e-06	7.04263e-05	UP
SRSF1	serine and arginine rich splicing factor 1	protein_coding	LymphNode	COVID+ vs Control	1277.72	-2.18186	0.415941	-5.2456	1.55771e-07	7.05283e-05	DN
TRIP10	thyroid hormone receptor interactor 10	protein_coding	LymphNode	COVID Low vs Control	1404.33	1.13442	0.254984	4.44898	8.62782e-06	7.06891e-05	UP
CHD9	chromodomain helicase DNA binding protein 9	protein_coding	Heart	COVID High vs Control	7128.11	1.46611	0.288582	5.08041	3.76621e-07	7.08433e-05	UP
P3H2	prolyl 3-hydroxylase 2	protein_coding	Lung	COVID+ vs Control	629.784	-2.35452	0.442093	-5.32584	1.00487e-07	7.0909e-05	DN
KLRB1	killer cell lectin like receptor B1	protein_coding	LymphNode	COVID Low vs Control	266.776	-2.20597	0.496116	-4.44648	8.72872e-06	7.14838e-05	DN
NAGLU	N-acetyl-alpha-glucosaminidase	protein_coding	Kidney	COVID High vs Control	380.405	-2.4525	0.4693	-5.22587	1.73342e-07	7.18136e-05	DN
TMEM116	transmembrane protein 116	protein_coding	Heart	COVID+ vs Control	426.65	-1.45677	0.281533	-5.17441	2.28632e-07	7.18232e-05	DN
SMIM27	small integral membrane protein 27	protein_coding	LymphNode	COVID Low vs Control	134.53	1.13095	0.254532	4.44324	8.86133e-06	7.2408e-05	UP
VPS51	VPS51 subunit of GARP complex	protein_coding	Kidney	COVID High vs Control	725.716	-1.70402	0.32632	-5.22192	1.77078e-07	7.24556e-05	DN
SLC66A1	solute carrier family 66 member 1	protein_coding	LymphNode	COVID Low vs Control	282.216	1.2141	0.273271	4.44284	8.87809e-06	7.25252e-05	UP
DPF1	double PHD fingers 1	protein_coding	LymphNode	COVID Low vs Control	30.7307	3.06909	0.690995	4.44154	8.93157e-06	7.2917e-05	UP
UCHL3	ubiquitin C-terminal hydrolase L3	protein_coding	LymphNode	COVID Low vs Control	80.8423	-2.1265	0.478931	-4.4401	8.99177e-06	7.33758e-05	DN
DCDC1	doublecortin domain containing 1	protein_coding	Heart	COVID High vs Control	52.2054	4.62858	0.912791	5.0708	3.96145e-07	7.36328e-05	UP
RBP2	retinol binding protein 2	protein_coding	LymphNode	COVID High vs Control	23.1004	6.75339	1.44722	4.66646	3.06438e-06	7.36407e-05	UP
BAZ2A	bromodomain adjacent to zinc finger domain 2A	protein_coding	LymphNode	COVID Low vs Control	10849.6	0.837003	0.188614	4.43765	9.09456e-06	7.41484e-05	UP
CPNE6	copine 6	protein_coding	LymphNode	COVID Low vs Control	13.1457	4.43683	1.00003	4.43668	9.13569e-06	7.44507e-05	UP
ORC3	origin recognition complex subunit 3	protein_coding	Kidney	COVID High vs Control	643.163	1.34052	0.257113	5.21374	1.85074e-07	7.48037e-05	UP
CACNB4	calcium voltage-gated channel auxiliary subunit beta 4	protein_coding	Lung	COVID+ vs Control	172.67	-2.05057	0.386573	-5.30449	1.12989e-07	7.50414e-05	DN
KIF4A	kinesin family member 4A	protein_coding	Lung	COVID+ vs Control	195.844	2.92779	0.551569	5.3081	1.10771e-07	7.50414e-05	UP
DUOXA1	dual oxidase maturation factor 1	protein_coding	Liver	COVID Low vs Control	69.5431	7.05063	1.33027	5.30013	1.15721e-07	7.50869e-05	UP
FGG	fibrinogen gamma chain	protein_coding	Heart	COVID+ vs Control	45.1901	7.06152	1.3675	5.16384	2.4194e-07	7.51914e-05	UP
ST3GAL5	ST3 beta-galactoside alpha-2,3-sialyltransferase 5	protein_coding	Heart	COVID+ vs Control	593.113	1.37972	0.26728	5.16207	2.44239e-07	7.51914e-05	UP
CSNK1E	casein kinase 1 epsilon	protein_coding	LymphNode	COVID+ vs Control	2139.53	1.96679	0.376153	5.22869	1.70715e-07	7.5836e-05	UP
FGFR2	fibroblast growth factor receptor 2	protein_coding	Lung	COVID Low vs Control	1248.23	-2.21113	0.419791	-5.26721	1.38512e-07	7.59108e-05	DN
SPTA1	spectrin alpha, erythrocytic 1	protein_coding	Lung	COVID Low vs Control	763.428	6.32611	1.20104	5.26718	1.38533e-07	7.59108e-05	UP
STEAP1	STEAP family member 1	protein_coding	Lung	COVID Low vs Control	471.123	2.68585	0.509561	5.2709	1.35754e-07	7.59108e-05	UP
TANK	TRAF family member associated NFKB activator	protein_coding	Kidney	COVID High vs Control	1002.19	1.56626	0.300703	5.20866	1.90212e-07	7.59543e-05	UP
SPECC1L-ADORA2A		protein_coding	LymphNode	COVID Low vs Control	32.0974	2.59762	0.586178	4.43146	9.35993e-06	7.61427e-05	UP
NCAPG	non-SMC condensin I complex subunit G	protein_coding	Lung	COVID High vs Control	198.084	2.94174	0.565154	5.2052	1.93785e-07	7.64148e-05	UP
RCAN3	RCAN family member 3	protein_coding	LymphNode	COVID High vs Control	1844.92	-3.6138	0.776159	-4.65601	3.22398e-06	7.67751e-05	DN
DNAJB13	DnaJ heat shock protein family (Hsp40) member B13	protein_coding	LymphNode	COVID Low vs Control	35.1238	3.6861	0.832177	4.42946	9.44686e-06	7.68157e-05	UP
LUC7L3	LUC7 like 3 pre-mRNA splicing factor	protein_coding	Heart	COVID+ vs Control	4937.17	1.48978	0.289106	5.15307	2.56254e-07	7.73435e-05	UP
RHOJ	ras homolog family member J	protein_coding	Heart	COVID+ vs Control	1182.39	1.28054	0.248464	5.15381	2.55249e-07	7.73435e-05	UP
SFN	stratifin	protein_coding	Heart	COVID High vs Control	14.0577	5.25919	1.04022	5.05582	4.28535e-07	7.7951e-05	UP
DGAT2	diacylglycerol O-acyltransferase 2	protein_coding	LymphNode	COVID Low vs Control	286.934	-2.35115	0.531218	-4.42596	9.60133e-06	7.7968e-05	DN
SMARCE1	SWI/SNF related, matrix associated, actin dependent regulator of chromatin, subfamily e, member 1	protein_coding	LymphNode	COVID Low vs Control	940.124	-1.36785	0.309065	-4.42577	9.6097e-06	7.80187e-05	DN
ACMSD	aminocarboxymuconate semialdehyde decarboxylase	protein_coding	LymphNode	COVID Low vs Control	27.9898	4.83024	1.09167	4.42462	9.6613e-06	7.83855e-05	UP
SYNPO2L	synaptopodin 2 like	protein_coding	Heart	COVID High vs Control	7365.35	-3.6974	0.73162	-5.05371	4.33302e-07	7.83874e-05	DN
ACP4	acid phosphatase 4	protein_coding	LymphNode	COVID High vs Control	16.4195	7.3977	1.59097	4.64981	3.32238e-06	7.86438e-05	UP
NKTR	natural killer cell triggering receptor	protein_coding	Heart	COVID High vs Control	7826.84	1.98838	0.393601	5.05176	4.37761e-07	7.87636e-05	UP
MRPL2	mitochondrial ribosomal protein L2	protein_coding	Heart	COVID+ vs Control	72.1702	-1.7245	0.335018	-5.14749	2.63992e-07	7.89054e-05	DN
ATP1A3	ATPase Na+/K+ transporting subunit alpha 3	protein_coding	Heart	COVID High vs Control	317.232	-4.07408	0.806941	-5.04879	4.44613e-07	7.91364e-05	DN
MISP	mitotic spindle positioning	protein_coding	Heart	COVID High vs Control	19.4155	6.23093	1.23396	5.04955	4.42846e-07	7.91364e-05	UP
C6orf118	chromosome 6 open reading frame 118	protein_coding	Heart	COVID High vs Control	25.0906	8.63184	1.71022	5.0472	4.48338e-07	7.93726e-05	UP
PAF1	PAF1 homolog, Paf1/RNA polymerase II complex component	protein_coding	Heart	COVID High vs Control	712.428	-1.44535	0.286537	-5.04419	4.55446e-07	8.02022e-05	DN
CCDC191	coiled-coil domain containing 191	protein_coding	Heart	COVID High vs Control	223.502	2.05295	0.407161	5.04211	4.60424e-07	8.02253e-05	UP
PC	pyruvate carboxylase	protein_coding	Heart	COVID High vs Control	225.985	-1.68483	0.334126	-5.04248	4.59537e-07	8.02253e-05	DN
VASN	vasorin	protein_coding	LymphNode	COVID Low vs Control	384.61	2.10228	0.475966	4.41688	1.00138e-05	8.10836e-05	UP
CCDC183	coiled-coil domain containing 183	protein_coding	LymphNode	COVID Low vs Control	73.5777	1.68775	0.382144	4.41653	1.00298e-05	8.11597e-05	UP
ANKRD61	ankyrin repeat domain 61	protein_coding	LymphNode	COVID High vs Control	186.261	5.02778	1.08319	4.64166	3.4562e-06	8.14451e-05	UP
ZFAND2B	zinc finger AN1-type containing 2B	protein_coding	LymphNode	COVID Low vs Control	611.195	0.856015	0.193866	4.41549	1.00782e-05	8.15156e-05	UP
ZNF845	zinc finger protein 845	protein_coding	Heart	COVID High vs Control	525.985	2.11706	0.420216	5.03802	4.70364e-07	8.15281e-05	UP
TMED7	transmembrane p24 trafficking protein 7	protein_coding	LymphNode	COVID Low vs Control	912.27	-1.62875	0.368914	-4.415	1.01012e-05	8.1665e-05	DN
SLC4A9	solute carrier family 4 member 9	protein_coding	LymphNode	COVID Low vs Control	20.6703	3.00532	0.680898	4.41376	1.01589e-05	8.20776e-05	UP
ZNF43	zinc finger protein 43	protein_coding	Heart	COVID High vs Control	644.706	1.39878	0.27781	5.03504	4.77742e-07	8.23756e-05	UP
TNFRSF10B	TNF receptor superfamily member 10b	protein_coding	Heart	COVID High vs Control	2052.07	1.86114	0.36989	5.0316	4.86395e-07	8.3003e-05	UP
RNF224	ring finger protein 224	protein_coding	LymphNode	COVID Low vs Control	10.6271	6.0429	1.3704	4.40959	1.03568e-05	8.35287e-05	UP
CCDC127	coiled-coil domain containing 127	protein_coding	Heart	COVID High vs Control	561.684	-1.31292	0.261075	-5.02891	4.9327e-07	8.37447e-05	DN
ORMDL2	ORMDL sphingolipid biosynthesis regulator 2	protein_coding	LymphNode	COVID High vs Control	252.971	-2.68664	0.579688	-4.63462	3.57594e-06	8.37811e-05	DN
FOXO1	forkhead box O1	protein_coding	LymphNode	COVID Low vs Control	2381.29	-1.14737	0.260414	-4.40595	1.05322e-05	8.4813e-05	DN
CEP162	centrosomal protein 162	protein_coding	Heart	COVID High vs Control	565.065	2.18927	0.435923	5.02215	5.1097e-07	8.51458e-05	UP
GFRA3	GDNF family receptor alpha 3	protein_coding	Heart	COVID High vs Control	20.2045	-3.94771	0.785914	-5.02308	5.08481e-07	8.51458e-05	DN
PLA2G10	phospholipase A2 group X	protein_coding	LymphNode	COVID Low vs Control	20.6734	3.43633	0.780115	4.40491	1.05829e-05	8.52023e-05	UP
RARRES1	retinoic acid receptor responder 1	protein_coding	Lung	COVID High vs Control	1503.46	3.06363	0.59151	5.17935	2.22666e-07	8.55523e-05	UP
KRT6A	keratin 6A	protein_coding	Lung	COVID+ vs Control	815.884	6.5596	1.24352	5.27503	1.32734e-07	8.56359e-05	UP
SPRYD4	SPRY domain containing 4	protein_coding	Heart	COVID+ vs Control	244.431	-1.35817	0.264761	-5.12979	2.90062e-07	8.58639e-05	DN
ARAP2	ArfGAP with RhoGAP domain, ankyrin repeat and PH domain 2	protein_coding	Heart	COVID High vs Control	723.805	2.56416	0.51101	5.01783	5.22596e-07	8.60749e-05	UP
SLC35F4	solute carrier family 35 member F4	protein_coding	LymphNode	COVID Low vs Control	7.47353	5.62766	1.27834	4.40231	1.07106e-05	8.61925e-05	UP
ENGASE	endo-beta-N-acetylglucosaminidase	protein_coding	LymphNode	COVID Low vs Control	2204.18	1.26108	0.286518	4.40139	1.07562e-05	8.65407e-05	UP
CELSR3	cadherin EGF LAG seven-pass G-type receptor 3	protein_coding	LymphNode	COVID Low vs Control	431.717	2.03225	0.461784	4.40087	1.07816e-05	8.67263e-05	UP
TEX9	testis expressed 9	protein_coding	Heart	COVID High vs Control	63.9163	3.00938	0.600068	5.01507	5.30149e-07	8.68866e-05	UP
TENT2	terminal nucleotidyltransferase 2	protein_coding	LymphNode	COVID Low vs Control	3030.26	-1.11719	0.254071	-4.39718	1.09666e-05	8.80788e-05	DN
MYH3	myosin heavy chain 3	protein_coding	Heart	COVID High vs Control	167.613	2.23939	0.446949	5.01041	5.43151e-07	8.8579e-05	UP
ACAD11	acyl-CoA dehydrogenase family member 11	protein_coding	LymphNode	COVID Low vs Control	85.2264	-2.15215	0.489601	-4.39573	1.10399e-05	8.86285e-05	DN
HCST	hematopoietic cell signal transducer	protein_coding	LymphNode	COVID High vs Control	110.34	-4.49552	0.972715	-4.62162	3.80749e-06	8.87299e-05	DN
HEMGN	hemogen	protein_coding	Kidney	COVID Low vs Control	310.539	5.83356	1.09671	5.31913	1.04263e-07	8.87896e-05	UP
CCL8	C-C motif chemokine ligand 8	protein_coding	Lung	COVID High vs Control	251.418	4.68474	0.90664	5.16715	2.37692e-07	8.90425e-05	UP
GALNT7	polypeptide N-acetylgalactosaminyltransferase 7	protein_coding	LymphNode	COVID Low vs Control	763.72	-1.12819	0.256724	-4.39457	1.10991e-05	8.90653e-05	DN
TDO2	tryptophan 2,3-dioxygenase	protein_coding	Lung	COVID+ vs Control	362.919	4.00559	0.761173	5.26239	1.42193e-07	8.91906e-05	UP
GOLGA4	golgin A4	protein_coding	Kidney	COVID High vs Control	10031.7	1.85478	0.358378	5.17547	2.27333e-07	8.96963e-05	UP
C12orf71	chromosome 12 open reading frame 71	protein_coding	LymphNode	COVID Low vs Control	8.92299	6.3684	1.44979	4.39264	1.11985e-05	8.98036e-05	UP
ZBTB37	zinc finger and BTB domain containing 37	protein_coding	LymphNode	COVID Low vs Control	3158.18	-0.980409	0.223201	-4.39249	1.12057e-05	8.9842e-05	DN
KISS1R	KISS1 receptor	protein_coding	LymphNode	COVID Low vs Control	22.8	3.41959	0.778578	4.39209	1.12264e-05	8.99882e-05	UP
ZNF26	zinc finger protein 26	protein_coding	Heart	COVID+ vs Control	617.882	1.21725	0.237786	5.11909	3.07017e-07	9.00174e-05	UP
ZNF300	zinc finger protein 300	protein_coding	Heart	COVID High vs Control	186.66	2.05284	0.410067	5.0061	5.55433e-07	9.0138e-05	UP
TUBB3	tubulin beta 3 class III	protein_coding	Lung	COVID+ vs Control	45.0159	4.86132	0.925109	5.25486	1.48137e-07	9.04077e-05	UP
UQCR11	ubiquinol-cytochrome c reductase, complex III subunit XI	protein_coding	Heart	COVID+ vs Control	500.851	-1.63738	0.320203	-5.11356	3.16148e-07	9.05179e-05	DN
ZNF860	zinc finger protein 860	protein_coding	Heart	COVID High vs Control	27.7049	3.13873	0.627294	5.00361	5.62669e-07	9.08669e-05	UP
LRSAM1	leucine rich repeat and sterile alpha motif containing 1	protein_coding	LymphNode	COVID Low vs Control	1541.16	1.33333	0.303807	4.38875	1.14003e-05	9.13016e-05	UP
TFAP2E	transcription factor AP-2 epsilon	protein_coding	LymphNode	COVID Low vs Control	117.655	1.53057	0.348748	4.38875	1.14003e-05	9.13016e-05	UP
GOLGA2	golgin A2	protein_coding	LymphNode	COVID Low vs Control	2385.88	0.991094	0.22586	4.3881	1.14347e-05	9.15377e-05	UP
MTMR3	myotubularin related protein 3	protein_coding	LymphNode	COVID High vs Control	1282.09	-2.63183	0.570349	-4.61441	3.94205e-06	9.16627e-05	DN
COQ6	coenzyme Q6, monooxygenase	protein_coding	LymphNode	COVID Low vs Control	372.208	-1.17683	0.268327	-4.38582	1.15548e-05	9.23985e-05	DN
TAT	tyrosine aminotransferase	protein_coding	LymphNode	COVID High vs Control	20.9336	6.21071	1.34652	4.61242	3.98005e-06	9.24102e-05	UP
H2AZ2	H2A.Z variant histone 2	protein_coding	Heart	COVID+ vs Control	2636.04	-1.16174	0.227501	-5.10654	3.28118e-07	9.26738e-05	DN
NNMT	nicotinamide N-methyltransferase	protein_coding	Lung	COVID+ vs Control	4418.96	2.09627	0.399763	5.24379	1.5731e-07	9.34794e-05	UP
SLTM	SAFB like transcription modulator	protein_coding	Kidney	COVID High vs Control	3451.05	1.30173	0.252009	5.16543	2.39884e-07	9.3535e-05	UP
ENPP2	ectonucleotide pyrophosphatase/phosphodiesterase 2	protein_coding	LymphNode	COVID Low vs Control	2171.26	-1.58207	0.360978	-4.38274	1.17194e-05	9.36738e-05	DN
SDHD	succinate dehydrogenase complex subunit D	protein_coding	LymphNode	COVID Low vs Control	731.562	-1.27324	0.290528	-4.3825	1.17325e-05	9.37171e-05	DN
VASN	vasorin	protein_coding	LymphNode	COVID+ vs Control	482.877	3.43372	0.66264	5.18188	2.1966e-07	9.40306e-05	UP
C14orf28	chromosome 14 open reading frame 28	protein_coding	LymphNode	COVID Low vs Control	134.852	-1.40494	0.320642	-4.38166	1.17779e-05	9.40588e-05	DN
SMIM19	small integral membrane protein 19	protein_coding	LymphNode	COVID Low vs Control	231.817	-1.38976	0.317353	-4.37921	1.19112e-05	9.50407e-05	DN
KCNK7	potassium two pore domain channel subfamily K member 7	protein_coding	LymphNode	COVID+ vs Control	72.8837	4.85745	0.938673	5.1748	2.28151e-07	9.59214e-05	UP
SLC38A4	solute carrier family 38 member 4	protein_coding	LymphNode	COVID High vs Control	64.7455	4.39765	0.955277	4.60353	4.15384e-06	9.60218e-05	UP
PLCB1	phospholipase C beta 1	protein_coding	Heart	COVID+ vs Control	1614.04	1.5436	0.303486	5.08623	3.65257e-07	9.61095e-05	UP
TMPRSS11A	transmembrane serine protease 11A	protein_coding	LymphNode	COVID Low vs Control	10.8616	5.98337	1.36738	4.37579	1.20993e-05	9.64781e-05	UP
ACAD8	acyl-CoA dehydrogenase family member 8	protein_coding	Heart	COVID High vs Control	647.503	-1.39481	0.279785	-4.9853	6.18652e-07	9.6751e-05	DN
DNAH7	dynein axonemal heavy chain 7	protein_coding	Heart	COVID High vs Control	165.983	3.90719	0.78392	4.98417	6.22297e-07	9.6751e-05	UP
SLC35F1	solute carrier family 35 member F1	protein_coding	Heart	COVID High vs Control	150.303	-3.49253	0.700733	-4.98411	6.22484e-07	9.6751e-05	DN
COMMD6	COMM domain containing 6	protein_coding	LymphNode	COVID High vs Control	705.862	-3.48198	0.756742	-4.60128	4.19907e-06	9.68546e-05	DN
CTAGE6	CTAGE family member 6	protein_coding	Heart	COVID Low vs Control	23.1916	6.70441	1.22513	5.47239	4.44015e-08	9.69395e-05	UP
FASN	fatty acid synthase	protein_coding	Heart	COVID Low vs Control	1640.41	-2.13162	0.39085	-5.45381	4.93026e-08	9.69395e-05	DN
GRAMD4	GRAM domain containing 4	protein_coding	LymphNode	COVID Low vs Control	1861.45	1.18994	0.272015	4.37454	1.2169e-05	9.70135e-05	UP
BMP2K	BMP2 inducible kinase	protein_coding	LymphNode	COVID High vs Control	3511.87	-2.44464	0.531422	-4.60018	4.22128e-06	9.7225e-05	DN
CNOT2	CCR4-NOT transcription complex subunit 2	protein_coding	LymphNode	COVID+ vs Control	2319.05	-1.38662	0.268282	-5.16852	2.35954e-07	9.74612e-05	DN
SPATA12	spermatogenesis associated 12	protein_coding	LymphNode	COVID Low vs Control	23.4559	2.80727	0.642031	4.37249	1.22837e-05	9.78215e-05	UP
KLHL17	kelch like family member 17	protein_coding	LymphNode	COVID Low vs Control	363.615	1.83089	0.418741	4.37238	1.22902e-05	9.78518e-05	UP
SFTPA2	surfactant protein A2	protein_coding	Kidney	COVID+ vs Control	625.526	10.4581	1.97605	5.29242	1.20707e-07	9.7997e-05	UP
RND1	Rho family GTPase 1	protein_coding	Lung	COVID High vs COVID Low	682.418	-2.61024	0.456699	-5.71545	1.09417e-08	9.82492e-05	DN
UTRN	utrophin	protein_coding	Heart	COVID High vs Control	19483.7	1.54239	0.30971	4.98012	6.3546e-07	9.83063e-05	UP
ABCD4	ATP binding cassette subfamily D member 4	protein_coding	LymphNode	COVID Low vs Control	2122.7	0.777927	0.177965	4.37124	1.23541e-05	9.83177e-05	UP
COL5A2	collagen type V alpha 2 chain	protein_coding	Lung	COVID Low vs Control	15060.4	2.95081	0.566514	5.20872	1.9015e-07	9.85116e-05	UP
CHIA	chitinase acidic	protein_coding	Lung	COVID High vs Control	25.5156	-6.05648	1.17861	-5.13869	2.76667e-07	9.87075e-05	DN
LHFPL3	LHFPL tetraspan subfamily member 3	protein_coding	Lung	COVID High vs Control	17.7166	-5.14698	1.00131	-5.14022	2.74415e-07	9.87075e-05	DN
PLA2G1B	phospholipase A2 group IB	protein_coding	Lung	COVID High vs Control	81.0153	-4.71231	0.916728	-5.14036	2.7422e-07	9.87075e-05	DN
FAM205A	family with sequence similarity 205 member A	protein_coding	LymphNode	COVID Low vs Control	27.4989	4.87157	1.11484	4.36974	1.24396e-05	9.88906e-05	UP
GOLGA4	golgin A4	protein_coding	Lung	COVID High vs Control	12475.9	1.82247	0.354842	5.136	2.8064e-07	9.89471e-05	UP
CYBB	cytochrome b-245 beta chain	protein_coding	LymphNode	COVID+ vs Control	4077.8	-2.14328	0.415213	-5.16189	2.44473e-07	9.92027e-05	DN
GPR34	G protein-coupled receptor 34	protein_coding	LymphNode	COVID+ vs Control	169.285	-2.91507	0.565073	-5.15876	2.48597e-07	9.92027e-05	DN
AIG1	androgen induced 1	protein_coding	Heart	COVID+ vs Control	693.533	-1.7044	0.335611	-5.07851	3.80414e-07	9.92494e-05	DN
ARFIP2	ADP ribosylation factor interacting protein 2	protein_coding	LymphNode	COVID Low vs Control	1120.23	1.10212	0.252314	4.36804	1.25366e-05	9.96183e-05	UP
MYH1	myosin heavy chain 1	protein_coding	Heart	COVID+ vs Control	103.369	2.5069	0.494294	5.07168	3.9431e-07	0.000100324	UP
SH3BGRL	SH3 domain binding glutamate rich protein like	protein_coding	LymphNode	COVID Low vs Control	2003.68	-1.33459	0.305684	-4.3659	1.26598e-05	0.00010051	DN
TIMM22	translocase of inner mitochondrial membrane 22	protein_coding	Heart	COVID High vs Control	436.94	-1.38324	0.278144	-4.97308	6.58964e-07	0.000100998	DN
UBE2W	ubiquitin conjugating enzyme E2 W	protein_coding	LymphNode	COVID Low vs Control	1099.01	-1.42504	0.326526	-4.36423	1.27569e-05	0.000101195	DN
MCUB	mitochondrial calcium uniporter dominant negative subunit beta	protein_coding	LymphNode	COVID Low vs Control	1056.33	-0.938814	0.215145	-4.36364	1.27914e-05	0.000101445	DN
FOXP1	forkhead box P1	protein_coding	LymphNode	COVID Low vs Control	6531.95	-1.26006	0.289082	-4.35883	1.30757e-05	0.000103566	DN
ZBTB17	zinc finger and BTB domain containing 17	protein_coding	LymphNode	COVID Low vs Control	1210.41	1.44308	0.331198	4.35713	1.31776e-05	0.000104305	UP
MDFIC	MyoD family inhibitor domain containing	protein_coding	LymphNode	COVID Low vs Control	2263.04	-1.11314	0.255486	-4.35695	1.31887e-05	0.000104371	DN
SLC7A5	solute carrier family 7 member 5	protein_coding	Lung	COVID+ vs Control	881.435	1.97133	0.379249	5.19798	2.01463e-07	0.000104413	UP
SOD2	superoxide dismutase 2	protein_coding	Lung	COVID+ vs Control	29819.2	2.49632	0.480417	5.19615	2.03454e-07	0.000104413	UP
SPAG5	sperm associated antigen 5	protein_coding	Lung	COVID+ vs Control	483.483	2.20939	0.424005	5.21076	1.88065e-07	0.000104413	UP
CACNB4	calcium voltage-gated channel auxiliary subunit beta 4	protein_coding	Lung	COVID High vs Control	201.77	-2.15916	0.421673	-5.12045	3.04812e-07	0.000104999	DN
GRIPAP1	GRIP1 associated protein 1	protein_coding	Lung	COVID High vs Control	3028.68	1.04807	0.204818	5.11708	3.10302e-07	0.000105676	UP
CFAP52	cilia and flagella associated protein 52	protein_coding	Heart	COVID High vs COVID Low	31.9458	4.39553	0.804422	5.46421	4.64963e-08	0.000105711	UP
SNAPC4	small nuclear RNA activating complex polypeptide 4	protein_coding	LymphNode	COVID Low vs Control	1305.28	1.62444	0.373103	4.35385	1.33769e-05	0.000105746	UP
TRIM38	tripartite motif containing 38	protein_coding	Heart	COVID High vs Control	1303.73	1.37621	0.277363	4.96178	6.98504e-07	0.000105913	UP
ELK4	ETS transcription factor ELK4	protein_coding	LymphNode	COVID Low vs Control	7304.91	-1.01425	0.232997	-4.35307	1.34246e-05	0.0001061	DN
COL24A1	collagen type XXIV alpha 1 chain	protein_coding	Heart	COVID High vs Control	398.928	2.64474	0.533245	4.95971	7.05973e-07	0.000106236	UP
NOTCH4	notch receptor 4	protein_coding	LymphNode	COVID Low vs Control	1371.77	1.70334	0.391353	4.35245	1.34627e-05	0.000106287	UP
SEZ6	seizure related 6 homolog	protein_coding	LymphNode	COVID High vs Control	104.019	6.50076	1.4196	4.5793	4.66539e-06	0.000106291	UP
NFYB	nuclear transcription factor Y subunit beta	protein_coding	Kidney	COVID High vs Control	792.828	2.15339	0.419027	5.13901	2.76193e-07	0.00010644	UP
HILPDA	hypoxia inducible lipid droplet associated	protein_coding	LymphNode	COVID Low vs Control	600.635	2.83828	0.652237	4.35161	1.35144e-05	0.000106602	UP
EPHX1	epoxide hydrolase 1	protein_coding	Lung	COVID High vs Control	2384.06	-1.80621	0.353344	-5.11178	3.19142e-07	0.000106929	DN
HBD	hemoglobin subunit delta	protein_coding	Lung	COVID High vs Control	411.51	7.17574	1.40409	5.11061	3.2112e-07	0.000106929	UP
KCNC1	potassium voltage-gated channel subfamily C member 1	protein_coding	LymphNode	COVID High vs Control	66.0895	6.4483	1.40883	4.57707	4.71524e-06	0.000107195	UP
DDX11	DEAD/H-box helicase 11	protein_coding	LymphNode	COVID Low vs Control	2213.12	2.01805	0.463949	4.34973	1.36305e-05	0.000107426	UP
GPNMB	glycoprotein nmb	protein_coding	Heart	COVID High vs Control	5107.74	-3.14839	0.635217	-4.9564	7.18101e-07	0.000107572	DN
OLFM4	olfactomedin 4	protein_coding	Lung	COVID+ vs Control	270.075	5.66674	1.09354	5.18204	2.19472e-07	0.000107737	UP
FHAD1	forkhead associated phosphopeptide binding domain 1	protein_coding	LymphNode	COVID Low vs Control	167.424	2.88494	0.66358	4.34755	1.37667e-05	0.000108476	UP
NIBAN1	niban apoptosis regulator 1	protein_coding	Heart	COVID High vs Control	14807.2	-2.73432	0.552016	-4.95333	7.29547e-07	0.000108795	DN
FASN	fatty acid synthase	protein_coding	Lung	COVID High vs Control	7874.79	-2.58442	0.506254	-5.10498	3.3083e-07	0.000108952	DN
TRPV3	transient receptor potential cation channel subfamily V member 3	protein_coding	LymphNode	COVID+ vs Control	337.647	2.98301	0.580947	5.13472	2.82558e-07	0.000109058	UP
DYRK2	dual specificity tyrosine phosphorylation regulated kinase 2	protein_coding	LymphNode	COVID+ vs Control	1848.25	-2.07181	0.403735	-5.13161	2.87282e-07	0.000109093	DN
DCTN3	dynactin subunit 3	protein_coding	Heart	COVID High vs Control	526.257	-1.89251	0.382272	-4.95069	7.39501e-07	0.000109784	DN
KCNH7	potassium voltage-gated channel subfamily H member 7	protein_coding	LymphNode	COVID Low vs Control	9.82259	5.87439	1.35207	4.34473	1.39446e-05	0.000109807	UP
COL3A1	collagen type III alpha 1 chain	protein_coding	Lung	COVID Low vs Control	128928	4.45726	0.861022	5.17671	2.25833e-07	0.000109985	UP
KIF4A	kinesin family member 4A	protein_coding	Lung	COVID Low vs Control	221.727	2.56371	0.495389	5.17514	2.27735e-07	0.000109985	UP
LPO	lactoperoxidase	protein_coding	Lung	COVID Low vs Control	15.7497	-4.55445	0.880055	-5.17519	2.27676e-07	0.000109985	DN
TSACC	TSSK6 activating cochaperone	protein_coding	LymphNode	COVID High vs Control	39.1301	4.98171	1.08995	4.5706	4.86333e-06	0.000110086	UP
HPCAL4	hippocalcin like 4	protein_coding	Heart	COVID High vs Control	36.9044	-4.94273	0.998685	-4.94923	7.4506e-07	0.000110116	DN
SPRN	shadow of prion protein	protein_coding	LymphNode	COVID High vs Control	39.6696	7.32155	1.60215	4.56984	4.88096e-06	0.000110405	UP
HDHD2	haloacid dehalogenase like hydrolase domain containing 2	protein_coding	LymphNode	COVID Low vs Control	368.865	-1.34413	0.309468	-4.34334	1.40332e-05	0.000110474	DN
RPS6KL1	ribosomal protein S6 kinase like 1	protein_coding	LymphNode	COVID Low vs Control	221.14	1.62079	0.373207	4.34286	1.4064e-05	0.000110652	UP
CSNK1E	casein kinase 1 epsilon	protein_coding	LymphNode	COVID Low vs Control	2204.01	1.34307	0.309266	4.34276	1.40704e-05	0.000110679	UP
COPS7A	COP9 signalosome subunit 7A	protein_coding	Heart	COVID High vs Control	894.198	-1.61629	0.326755	-4.94649	7.55652e-07	0.000110693	DN
NAB1	NGFI-A binding protein 1	protein_coding	Heart	COVID High vs Control	2124.39	1.30411	0.263636	4.94664	7.55041e-07	0.000110693	UP
C6orf58	chromosome 6 open reading frame 58	protein_coding	Lung	COVID+ vs Control	49.83	-6.09554	1.17842	-5.17266	2.30789e-07	0.000110882	DN
RPL30	ribosomal protein L30	protein_coding	LymphNode	COVID Low vs Control	8005.8	-1.25295	0.288545	-4.3423	1.40997e-05	0.000110885	DN
NEIL3	nei like DNA glycosylase 3	protein_coding	Kidney	COVID+ vs Control	49.0225	5.44222	1.03513	5.2575	1.46027e-07	0.000111075	UP
MYO6	myosin VI	protein_coding	Heart	COVID High vs Control	1675.85	1.69281	0.342347	4.94472	7.62549e-07	0.000111211	UP
C17orf78	chromosome 17 open reading frame 78	protein_coding	LymphNode	COVID High vs Control	33.3135	7.57612	1.65873	4.56742	4.93753e-06	0.000111366	UP
ABCC2	ATP binding cassette subfamily C member 2	protein_coding	LymphNode	COVID Low vs Control	410.144	1.26965	0.292499	4.3407	1.4203e-05	0.000111602	UP
CAP1	cyclase associated actin cytoskeleton regulatory protein 1	protein_coding	LymphNode	COVID Low vs Control	5197.64	-1.03557	0.238584	-4.34047	1.42175e-05	0.000111692	DN
CPB2	carboxypeptidase B2	protein_coding	Lung	COVID High vs Control	105.97	-4.41112	0.865664	-5.09565	3.47538e-07	0.000111862	DN
SLC1A2	solute carrier family 1 member 2	protein_coding	Lung	COVID High vs Control	74.4011	-2.33094	0.457599	-5.09385	3.50864e-07	0.000111862	DN
TMEM262	transmembrane protein 262	protein_coding	LymphNode	COVID High vs Control	27.4498	5.13563	1.12492	4.56534	4.98685e-06	0.000112158	UP
CNTROB	centrobin, centriole duplication and spindle assembly protein	protein_coding	LymphNode	COVID Low vs Control	1304.08	1.21299	0.279532	4.33934	1.4291e-05	0.000112204	UP
ZNF92	zinc finger protein 92	protein_coding	LymphNode	COVID Low vs Control	663.888	-1.73206	0.399154	-4.33933	1.42919e-05	0.000112204	DN
ARMC3	armadillo repeat containing 3	protein_coding	Heart	COVID High vs Control	31.0895	6.76296	1.36845	4.94205	7.73065e-07	0.00011225	UP
MTRNR2L8	MT-RNR2 like 8	protein_coding	LymphNode	COVID High vs Control	44.6843	7.22777	1.58349	4.56445	5.00799e-06	0.000112473	UP
NEIL3	nei like DNA glycosylase 3	protein_coding	Lung	COVID High vs Control	118.943	2.30085	0.45219	5.08823	3.61415e-07	0.000112826	UP
ORC1	origin recognition complex subunit 1	protein_coding	Lung	COVID High vs Control	139.083	2.53041	0.497229	5.08901	3.59932e-07	0.000112826	UP
LEPROTL1	leptin receptor overlapping transcript like 1	protein_coding	LymphNode	COVID Low vs Control	1548.84	-1.50643	0.347261	-4.33803	1.43763e-05	0.000112843	DN
IL1RL2	interleukin 1 receptor like 2	protein_coding	Lung	COVID High vs Control	98.7343	2.82662	0.555904	5.08474	3.68139e-07	0.000112993	UP
MYLIP	myosin regulatory light chain interacting protein	protein_coding	Lung	COVID High vs Control	1124.24	-1.78871	0.351828	-5.08404	3.69492e-07	0.000112993	DN
CLASRP	CLK4 associating serine/arginine rich protein	protein_coding	LymphNode	COVID Low vs Control	3346.23	1.49983	0.345789	4.33741	1.44172e-05	0.000113139	UP
KLHL6	kelch like family member 6	protein_coding	Heart	COVID High vs Control	625.185	3.09588	0.626768	4.93943	7.83502e-07	0.000113269	UP
THRSP	thyroid hormone responsive	protein_coding	Heart	COVID High vs Control	86.1856	-4.32634	0.876145	-4.93792	7.89589e-07	0.000113653	DN
PIK3CA	phosphatidylinositol-4,5-bisphosphate 3-kinase catalytic subunit alpha	protein_coding	Kidney	COVID High vs Control	1368.56	1.47542	0.287924	5.12436	2.98555e-07	0.000113736	UP
LHFPL3	LHFPL tetraspan subfamily member 3	protein_coding	Lung	COVID Low vs Control	17.7166	-4.35684	0.843444	-5.16553	2.39757e-07	0.000113861	DN
PRR14	proline rich 14	protein_coding	LymphNode	COVID Low vs Control	1222.83	1.2144	0.280194	4.33415	1.46325e-05	0.000114731	UP
OR52B6	olfactory receptor family 52 subfamily B member 6	protein_coding	LymphNode	COVID High vs Control	18.4687	7.85226	1.72217	4.5595	5.12746e-06	0.000114911	UP
FRK	fyn related Src family tyrosine kinase	protein_coding	Heart	COVID+ vs Control	546.144	-1.55577	0.308804	-5.03804	4.70329e-07	0.000114917	DN
SF3B4	splicing factor 3b subunit 4	protein_coding	Heart	COVID High vs Control	425.75	-1.24068	0.251438	-4.93432	8.0431e-07	0.00011527	DN
PPP2R3B	protein phosphatase 2 regulatory subunit B''beta	protein_coding	LymphNode	COVID Low vs Control	808.536	1.3778	0.317995	4.33279	1.47234e-05	0.000115419	UP
QDPR	quinoid dihydropteridine reductase	protein_coding	Heart	COVID+ vs Control	482.292	-1.53632	0.305363	-5.03112	4.87627e-07	0.000116375	DN
RUFY2	RUN and FYVE domain containing 2	protein_coding	Heart	COVID+ vs Control	866.047	1.20998	0.240513	5.03085	4.88316e-07	0.000116375	UP
ODF3	outer dense fiber of sperm tails 3	protein_coding	LymphNode	COVID High vs Control	35.0604	8.00036	1.75616	4.5556	5.22356e-06	0.000116568	UP
NPR1	natriuretic peptide receptor 1	protein_coding	Lung	COVID High vs Control	969.797	-2.32646	0.458337	-5.07587	3.85727e-07	0.000116766	DN
SLFN12	schlafen family member 12	protein_coding	Heart	COVID+ vs Control	369.35	1.49346	0.297113	5.02658	4.99296e-07	0.000117338	UP
ITGB6	integrin subunit beta 6	protein_coding	Liver	COVID+ vs Control	118.786	6.83013	1.32047	5.1725	2.30979e-07	0.000117516	UP
ZNF525	zinc finger protein 525	protein_coding	Kidney	COVID High vs Control	579.132	1.72884	0.337949	5.11569	3.12594e-07	0.000117731	UP
FGFR2	fibroblast growth factor receptor 2	protein_coding	Lung	COVID+ vs Control	1121.5	-2.37149	0.459815	-5.15748	2.50295e-07	0.000117748	DN
ZBED6	zinc finger CCCH-type containing 11A	protein_coding	LymphNode	COVID Low vs Control	604.866	1.28495	0.296886	4.32809	1.50406e-05	0.000117774	UP
ZBED6	zinc finger BED-type containing 6	protein_coding	LymphNode	COVID Low vs Control	604.866	1.28495	0.296886	4.32809	1.50406e-05	0.000117774	UP
ATP11C	ATPase phospholipid transporting 11C	protein_coding	Heart	COVID High vs Control	867.609	1.76205	0.357574	4.92779	8.31669e-07	0.000118678	UP
EMB	embigin	protein_coding	LymphNode	COVID High vs Control	3458.43	-3.26957	0.718533	-4.55035	5.35577e-06	0.000118763	DN
NAA30	N-alpha-acetyltransferase 30, NatC catalytic subunit	protein_coding	LymphNode	COVID+ vs Control	568.566	-1.6915	0.33105	-5.10948	3.23042e-07	0.000118839	DN
TMED7	transmembrane p24 trafficking protein 7	protein_coding	LymphNode	COVID+ vs Control	632.356	-2.49334	0.487817	-5.11122	3.2008e-07	0.000118839	DN
THEM5	thioesterase superfamily member 5	protein_coding	LymphNode	COVID High vs Control	67.444	5.48444	1.20541	4.54985	5.36829e-06	0.000118958	UP
METTL14	methyltransferase like 14	protein_coding	Kidney	COVID High vs Control	836.896	1.25918	0.24634	5.11157	3.19499e-07	0.000118979	UP
COQ7	coenzyme Q7, hydroxylase	protein_coding	Heart	COVID High vs Control	498.203	-1.5655	0.317777	-4.92642	8.3748e-07	0.000118994	DN
VMP1	vacuole membrane protein 1	protein_coding	Lung	COVID High vs Control	16944.3	2.19893	0.433687	5.07032	3.97151e-07	0.000119022	UP
ZMYND10	zinc finger MYND-type containing 10	protein_coding	LymphNode	COVID Low vs Control	67.7715	1.95125	0.451102	4.32551	1.52176e-05	0.000119038	UP
PROB1	proline rich basic protein 1	protein_coding	LymphNode	COVID High vs Control	247.16	3.13429	0.688923	4.54955	5.37616e-06	0.000119048	UP
PATE4	prostate and testis expressed 4	protein_coding	LymphNode	COVID Low vs Control	6.29594	5.65117	1.30655	4.32526	1.52351e-05	0.00011915	UP
TLR8	toll like receptor 8	protein_coding	LymphNode	COVID+ vs Control	160.904	-3.66553	0.717899	-5.10591	3.292e-07	0.000119241	DN
CPT2	carnitine palmitoyltransferase 2	protein_coding	LymphNode	COVID Low vs Control	388.557	-1.31927	0.305056	-4.32468	1.52754e-05	0.000119414	DN
TTLL2	tubulin tyrosine ligase like 2	protein_coding	LymphNode	COVID Low vs Control	7.01739	5.93408	1.37293	4.3222	1.54481e-05	0.000120636	UP
SFN	stratifin	protein_coding	Lung	COVID High vs Control	1834.76	3.66983	0.724463	5.06559	4.07138e-07	0.000120807	UP
TFAM	transcription factor A, mitochondrial	protein_coding	LymphNode	COVID+ vs Control	751.378	-1.80342	0.353593	-5.10026	3.39185e-07	0.000120997	DN
CCDC60	coiled-coil domain containing 60	protein_coding	Heart	COVID High vs Control	62.9202	2.59509	0.527298	4.92148	8.58919e-07	0.000121519	UP
TMC3	transmembrane channel like 3	protein_coding	Liver	COVID High vs Control	59.7349	-9.04261	1.69203	-5.34422	9.08054e-08	0.000121567	DN
PGAM1	phosphoglycerate mutase 1	protein_coding	Heart	COVID+ vs Control	1142.05	-1.4716	0.293418	-5.01537	5.29306e-07	0.00012172	DN
BAMBI	BMP and activin membrane bound inhibitor	protein_coding	Heart	COVID High vs Control	179.368	-2.16507	0.440048	-4.92009	8.65044e-07	0.000121864	DN
CFAP46	cilia and flagella associated protein 46	protein_coding	Heart	COVID High vs Control	81.6642	3.04381	0.618782	4.91903	8.69725e-07	0.000122005	UP
WDFY2	WD repeat and FYVE domain containing 2	protein_coding	LymphNode	COVID Low vs Control	1984.12	-1.09891	0.254418	-4.31931	1.56515e-05	0.000122102	DN
CNTLN	centlein	protein_coding	Heart	COVID+ vs Control	995.045	1.83521	0.366161	5.01204	5.38561e-07	0.000122167	UP
FAP	fibroblast activation protein alpha	protein_coding	Heart	COVID+ vs Control	173.937	2.23552	0.446149	5.01071	5.42287e-07	0.000122167	UP
PGAM4	phosphoglycerate mutase family member 4	protein_coding	LymphNode	COVID High vs Control	26.3153	7.6872	1.69202	4.5432	5.54066e-06	0.000122348	UP
BUB1	BUB1 mitotic checkpoint serine/threonine kinase	protein_coding	Kidney	COVID High vs Control	110.022	4.66789	0.914602	5.10374	3.33013e-07	0.000122634	UP
LRRC45	leucine rich repeat containing 45	protein_coding	LymphNode	COVID Low vs Control	503.679	1.81461	0.420258	4.31785	1.57557e-05	0.000122854	UP
ANXA6	annexin A6	protein_coding	Heart	COVID+ vs Control	3466.6	-1.29575	0.25886	-5.0056	5.56887e-07	0.000123664	DN
COA3	cytochrome c oxidase assembly factor 3	protein_coding	Heart	COVID+ vs Control	309.056	-1.57107	0.314035	-5.00284	5.64904e-07	0.000123664	DN
COX8A	cytochrome c oxidase subunit 8A	protein_coding	Heart	COVID+ vs Control	952.514	-2.70954	0.541655	-5.00234	5.66383e-07	0.000123664	DN
TTC39B	tetratricopeptide repeat domain 39B	protein_coding	Heart	COVID High vs Control	591.569	1.63019	0.331659	4.91526	8.86666e-07	0.000123856	UP
TMEM33	transmembrane protein 33	protein_coding	LymphNode	COVID Low vs Control	1778.98	-1.20088	0.278276	-4.31544	1.59282e-05	0.000124015	DN
PPFIA3	PTPRF interacting protein alpha 3	protein_coding	LymphNode	COVID Low vs Control	180.429	1.93313	0.44798	4.31522	1.59441e-05	0.000124112	UP
TMEM65	transmembrane protein 65	protein_coding	LymphNode	COVID Low vs Control	1228.38	-1.24456	0.288425	-4.31503	1.59584e-05	0.000124197	DN
CLDN20	claudin 20	protein_coding	LymphNode	COVID High vs Control	52.3766	6.80021	1.4985	4.538	5.67891e-06	0.000125225	UP
MAP3K19	mitogen-activated protein kinase kinase kinase 19	protein_coding	LymphNode	COVID High vs Control	55.9086	5.86581	1.29268	4.53773	5.68632e-06	0.000125301	UP
COX10	cytochrome c oxidase assembly factor heme A:farnesyltransferase COX10	protein_coding	Heart	COVID High vs Control	782.963	-2.23492	0.455229	-4.90943	9.13415e-07	0.000126795	DN
UBE2Q2	ubiquitin conjugating enzyme E2 Q2	protein_coding	Kidney	COVID High vs Control	1245.16	1.97919	0.388584	5.09333	3.51823e-07	0.000128137	UP
COL1A1	collagen type I alpha 1 chain	protein_coding	Lung	COVID Low vs Control	104131	4.78576	0.932164	5.13403	2.83605e-07	0.00012827	UP
NR1I3	nuclear receptor subfamily 1 group I member 3	protein_coding	LymphNode	COVID High vs Control	19.0508	6.98051	1.54041	4.53161	5.85369e-06	0.000128452	UP
ABCA7	ATP binding cassette subfamily A member 7	protein_coding	LymphNode	COVID Low vs Control	3963.9	1.82176	0.422978	4.30699	1.65491e-05	0.000128521	UP
TSPYL6	TSPY like 6	protein_coding	LymphNode	COVID High vs Control	64.7933	5.99633	1.32419	4.52829	5.94631e-06	0.000130032	UP
SMN1	survival of motor neuron 1, telomeric	protein_coding	LymphNode	COVID Low vs Control	164.476	-1.40435	0.326323	-4.30357	1.68068e-05	0.000130438	DN
UBXN2A	UBX domain protein 2A	protein_coding	Kidney	COVID Low vs Control	726.666	0.972725	0.185636	5.23996	1.60607e-07	0.000130825	UP
NDUFS6	NADH:ubiquinone oxidoreductase subunit S6	protein_coding	Heart	COVID High vs Control	1211.52	-2.66766	0.544494	-4.89933	9.61635e-07	0.000131012	DN
ZFY	zinc finger protein Y-linked	protein_coding	Kidney	COVID+ vs Control	340.728	11.883	2.27686	5.21903	1.79864e-07	0.000131113	UP
AQP11	aquaporin 11	protein_coding	LymphNode	COVID Low vs Control	41.3044	2.76869	0.643549	4.30223	1.6909e-05	0.000131149	UP
FGG	fibrinogen gamma chain	protein_coding	LymphNode	COVID Low vs Control	124.952	5.94121	1.38158	4.30031	1.70558e-05	0.000132204	UP
PLEKHA3	pleckstrin homology domain containing A3	protein_coding	LymphNode	COVID Low vs Control	1423.55	-0.979599	0.227838	-4.29953	1.71158e-05	0.000132613	DN
PNPO	pyridoxamine 5'-phosphate oxidase	protein_coding	Heart	COVID+ vs Control	360.17	-1.30203	0.261075	-4.98719	6.12637e-07	0.000132821	DN
CENPF	centromere protein F	protein_coding	Heart	COVID High vs Control	278.865	3.3148	0.677225	4.89468	9.84671e-07	0.000133055	UP
SGK3	serum/glucocorticoid regulated kinase family member 3	protein_coding	LymphNode	COVID Low vs Control	1338.97	-0.817673	0.190293	-4.29691	1.73198e-05	0.00013408	DN
CLDN14	claudin 14	protein_coding	Heart	COVID+ vs Control	16.3446	3.44987	0.692888	4.97898	6.39199e-07	0.000134784	UP
RAB5B	RAB5B, member RAS oncogene family	protein_coding	Heart	COVID+ vs Control	2866.88	-0.936096	0.187992	-4.97946	6.37626e-07	0.000134784	DN
TMEM87B	transmembrane protein 87B	protein_coding	Heart	COVID+ vs Control	610.334	1.21656	0.244296	4.97985	6.36339e-07	0.000134784	UP
LRRC8D	leucine rich repeat containing 8 VRAC subunit D	protein_coding	LymphNode	COVID Low vs Control	848.046	-0.956278	0.222647	-4.29505	1.74654e-05	0.000135094	DN
ATP5ME	ATP synthase membrane subunit e	protein_coding	Heart	COVID+ vs Control	693.115	-1.89094	0.380447	-4.97031	6.68455e-07	0.000135434	DN
MECOM	MDS1 and EVI1 complex locus	protein_coding	Heart	COVID+ vs Control	2670.81	1.63513	0.328628	4.97562	6.50405e-07	0.000135434	UP
RIPK1	receptor interacting serine/threonine kinase 1	protein_coding	Heart	COVID+ vs Control	1054.99	0.906141	0.182286	4.97097	6.66171e-07	0.000135434	UP
NPB	neuropeptide B	protein_coding	LymphNode	COVID Low vs Control	3.61036	-6.09745	1.41989	-4.29432	1.75233e-05	0.000135484	DN
MRPL27	mitochondrial ribosomal protein L27	protein_coding	Heart	COVID High vs Control	462.872	-1.74767	0.357409	-4.88982	1.00926e-06	0.000135596	DN
SPIDR	scaffold protein involved in DNA repair	protein_coding	Heart	COVID High vs Control	1727.35	1.40215	0.286776	4.88936	1.01166e-06	0.000135596	UP
MGST3	microsomal glutathione S-transferase 3	protein_coding	Heart	COVID High vs Control	3286.44	-2.50936	0.513328	-4.88841	1.01654e-06	0.0001357	DN
KY	kyphoscoliosis peptidase	protein_coding	LymphNode	COVID Low vs Control	32.097	2.71228	0.631984	4.29169	1.77319e-05	0.000136837	UP
DRAM2	DNA damage regulated autophagy modulator 2	protein_coding	LymphNode	COVID Low vs Control	1832.98	-1.39783	0.325728	-4.29141	1.77545e-05	0.000136982	DN
GTPBP8	GTP binding protein 8 (putative)	protein_coding	LymphNode	COVID+ vs Control	244.447	-1.65605	0.326451	-5.07291	3.91785e-07	0.000137014	DN
NDUFA9	NADH:ubiquinone oxidoreductase subunit A9	protein_coding	LymphNode	COVID Low vs Control	470.689	-1.12063	0.261226	-4.2899	1.78757e-05	0.000137831	DN
STX5	syntaxin 5	protein_coding	LymphNode	COVID Low vs Control	1343.43	0.698696	0.162895	4.28925	1.79278e-05	0.000138145	UP
CDKN2AIPNL	CDKN2A interacting protein N-terminal like	protein_coding	Heart	COVID+ vs Control	279.658	-1.32437	0.267318	-4.95427	7.26025e-07	0.000138829	DN
INSYN2A	inhibitory synaptic factor 2A	protein_coding	Heart	COVID+ vs Control	288.725	1.53466	0.309653	4.95607	7.1934e-07	0.000138829	UP
MLX	MAX dimerization protein MLX	protein_coding	Heart	COVID+ vs Control	766.25	-1.35538	0.273329	-4.95878	7.09371e-07	0.000138829	DN
MRPS16	mitochondrial ribosomal protein S16	protein_coding	Heart	COVID+ vs Control	861.164	-1.30635	0.263387	-4.9598	7.05663e-07	0.000138829	DN
PCYT1A	phosphate cytidylyltransferase 1, choline, alpha	protein_coding	Heart	COVID+ vs Control	2234.16	-1.18645	0.23909	-4.96234	6.96489e-07	0.000138829	DN
RNF5	ring finger protein 5	protein_coding	Heart	COVID+ vs Control	536.295	-1.62074	0.326785	-4.95965	7.06218e-07	0.000138829	DN
TNFRSF10D	TNF receptor superfamily member 10d	protein_coding	Heart	COVID+ vs Control	711.189	2.68283	0.54146	4.95482	7.23977e-07	0.000138829	UP
FHDC1	FH2 domain containing 1	protein_coding	Liver	COVID+ vs Control	184.367	3.93522	0.766256	5.13565	2.81167e-07	0.000139076	UP
TCTEX1D1	Tctex1 domain containing 1	protein_coding	Heart	COVID Low vs Control	220.735	2.10088	0.391576	5.3652	8.08603e-08	0.000139115	UP
VMP1	vacuole membrane protein 1	protein_coding	Lung	COVID Low vs Control	16944.3	1.94655	0.380658	5.11364	3.16008e-07	0.000139581	UP
ENAM	enamelin	protein_coding	LymphNode	COVID High vs Control	48.3341	5.48337	1.21541	4.51152	6.43643e-06	0.000139686	UP
CNEP1R1	CTD nuclear envelope phosphatase 1 regulatory subunit 1	protein_coding	LymphNode	COVID+ vs Control	298.929	-1.62591	0.321208	-5.06187	4.15155e-07	0.000139751	DN
LRRC32	leucine rich repeat containing 32	protein_coding	LymphNode	COVID+ vs Control	808.483	2.3149	0.457334	5.06172	4.15501e-07	0.000139751	UP
TIMP1	TIMP metallopeptidase inhibitor 1	protein_coding	Lung	COVID Low vs Control	16554	3.2899	0.643959	5.10887	3.24091e-07	0.000139919	UP
RPS27L	ribosomal protein S27 like	protein_coding	Lung	COVID High vs Control	2317.63	2.14104	0.425364	5.03342	4.81802e-07	0.000140186	UP
CEP128	centrosomal protein 128	protein_coding	Liver	COVID High vs Control	380.187	3.8253	0.726378	5.26627	1.39222e-07	0.000140569	UP
MPHOSPH8	M-phase phosphoprotein 8	protein_coding	Liver	COVID High vs Control	1339.37	1.15854	0.219625	5.27511	1.32677e-07	0.000140569	UP
TMPPE	transmembrane protein with metallophosphoesterase domain	protein_coding	Kidney	COVID High vs Control	371.853	-1.96325	0.386954	-5.0736	3.90368e-07	0.00014063	DN
CNTRL	centriolin	protein_coding	Heart	COVID+ vs Control	1388.04	1.63821	0.331199	4.9463	7.5637e-07	0.000141125	UP
TMX3	thioredoxin related transmembrane protein 3	protein_coding	LymphNode	COVID Low vs Control	2232.87	-1.11749	0.260877	-4.2836	1.83895e-05	0.000141494	DN
KATNAL2	katanin catalytic subunit A1 like 2	protein_coding	LymphNode	COVID Low vs Control	213.737	1.21872	0.284559	4.28283	1.84527e-05	0.000141951	UP
CPB2	carboxypeptidase B2	protein_coding	Lung	COVID Low vs Control	105.97	-3.85561	0.755649	-5.10239	3.35398e-07	0.000142639	DN
TSPAN16	tetraspanin 16	protein_coding	LymphNode	COVID High vs Control	12.3197	6.65859	1.47762	4.50629	6.59712e-06	0.000142748	UP
AKT3	AKT serine/threonine kinase 3	protein_coding	Heart	COVID+ vs Control	3543.02	1.47637	0.29873	4.94215	7.7264e-07	0.000142843	UP
HMGN5	high mobility group nucleosome binding domain 5	protein_coding	Heart	COVID+ vs Control	137.325	2.18615	0.442397	4.94159	7.74861e-07	0.000142843	UP
FAM199X	family with sequence similarity 199, X-linked	protein_coding	LymphNode	COVID Low vs Control	1425.54	-0.842469	0.196795	-4.28094	1.86107e-05	0.000143076	DN
NFS1	NFS1 cysteine desulfurase	protein_coding	Heart	COVID+ vs Control	334.506	-1.31496	0.266482	-4.93453	8.03453e-07	0.000143432	DN
PHF14	PHD finger protein 14	protein_coding	Heart	COVID+ vs Control	1433.02	1.1317	0.229372	4.93391	8.06006e-07	0.000143432	UP
SPATA6L	spermatogenesis associated 6 like	protein_coding	Heart	COVID+ vs Control	172.19	1.76252	0.35698	4.93731	7.92056e-07	0.000143432	UP
SPIDR	scaffold protein involved in DNA repair	protein_coding	Heart	COVID+ vs Control	1586.72	1.18894	0.240809	4.93726	7.92293e-07	0.000143432	UP
SLC35D1	solute carrier family 35 member D1	protein_coding	LymphNode	COVID Low vs Control	968.578	-0.8498	0.19856	-4.27982	1.87046e-05	0.000143738	DN
CCDC90B	coiled-coil domain containing 90B	protein_coding	Kidney	COVID High vs Control	616.183	1.81791	0.358749	5.06737	4.0335e-07	0.000143744	UP
SYTL2	synaptotagmin like 2	protein_coding	Heart	COVID High vs Control	671.059	1.77733	0.364496	4.87614	1.08182e-06	0.000143834	UP
EVI2A	ecotropic viral integration site 2A	protein_coding	LymphNode	COVID Low vs Control	655.478	-1.33024	0.310848	-4.27941	1.87393e-05	0.000143975	DN
RNF222	ring finger protein 222	protein_coding	LymphNode	COVID Low vs Control	10.0701	4.01499	0.938379	4.27865	1.88031e-05	0.000144434	UP
HBQ1	hemoglobin subunit theta 1	protein_coding	LymphNode	COVID Low vs Control	22.4283	7.6982	1.79927	4.27851	1.8815e-05	0.000144495	UP
CRLF1	cytokine receptor like factor 1	protein_coding	LymphNode	COVID High vs Control	109.192	4.132	0.91757	4.5032	6.69391e-06	0.000144578	UP
MCUB	mitochondrial calcium uniporter dominant negative subunit beta	protein_coding	Heart	COVID+ vs Control	261.605	1.93752	0.392978	4.93036	8.20768e-07	0.000145219	UP
LIMA1	LIM domain and actin binding 1	protein_coding	Heart	COVID High vs Control	1870.16	1.55002	0.318177	4.87156	1.10722e-06	0.000146038	UP
SP110	SP110 nuclear body protein	protein_coding	Heart	COVID High vs Control	1109.79	1.80521	0.370628	4.87067	1.11219e-06	0.000146112	UP
MUC1	mucin 1, cell surface associated	protein_coding	Heart	COVID+ vs Control	55.3455	2.6001	0.527686	4.92737	8.33442e-07	0.000146619	UP
UPF2	UPF2 regulator of nonsense mediated mRNA decay	protein_coding	Kidney	COVID High vs Control	1738.08	1.73106	0.342007	5.06148	4.16011e-07	0.000146679	UP
DOLK	dolichol kinase	protein_coding	Kidney	COVID High vs Control	116.552	-2.65355	0.524501	-5.05918	4.21056e-07	0.000146895	DN
KCNS2	potassium voltage-gated channel modifier subfamily S member 2	protein_coding	Liver	COVID High vs COVID Low	14.8187	-6.46034	1.21986	-5.29599	1.18373e-07	0.000147159	DN
GLIPR1	GLI pathogenesis related 1	protein_coding	LymphNode	COVID High vs Control	1320.49	-2.5857	0.574785	-4.49855	6.8418e-06	0.00014747	DN
CDC6	cell division cycle 6	protein_coding	Lung	COVID High vs Control	212.101	2.82506	0.562761	5.02001	5.167e-07	0.000147576	UP
MBD4	methyl-CpG binding domain 4, DNA glycosylase	protein_coding	Lung	COVID High vs Control	1440.16	1.2227	0.243612	5.01906	5.19239e-07	0.000147576	UP
NDC80	NDC80 kinetochore complex component	protein_coding	Lung	COVID High vs Control	159.077	2.70316	0.538686	5.01805	5.21974e-07	0.000147576	UP
SMOX	spermine oxidase	protein_coding	LymphNode	COVID Low vs Control	293.856	2.25318	0.527471	4.27167	1.94018e-05	0.000148691	UP
ZNF747	zinc finger protein 747	protein_coding	LymphNode	COVID Low vs Control	174.959	-0.946261	0.22167	-4.26877	1.9655e-05	0.000150348	DN
HBB	hemoglobin subunit beta	protein_coding	Lung	COVID+ vs Control	156221	4.80593	0.943426	5.09413	3.50355e-07	0.000150459	UP
IRX3	iroquois homeobox 3	protein_coding	Lung	COVID+ vs Control	414.769	-2.52861	0.496523	-5.09262	3.53143e-07	0.000150459	DN
TIMP1	TIMP metallopeptidase inhibitor 1	protein_coding	Lung	COVID+ vs Control	14674	3.4911	0.684843	5.09767	3.43858e-07	0.000150459	UP
COX15	cytochrome c oxidase assembly homolog COX15	protein_coding	Heart	COVID High vs Control	480.256	-1.19234	0.245155	-4.8636	1.15272e-06	0.000150838	DN
EDN1	endothelin 1	protein_coding	LymphNode	COVID Low vs Control	400.681	1.83344	0.429618	4.2676	1.9759e-05	0.000150954	UP
DGAT2	diacylglycerol O-acyltransferase 2	protein_coding	Heart	COVID+ vs Control	168.074	-2.44234	0.496453	-4.91959	8.67266e-07	0.000151703	DN
ZNF66	zinc finger protein 66	protein_coding	Heart	COVID High vs Control	244.507	2.08306	0.428469	4.86162	1.16428e-06	0.00015175	UP
CCZ1	CCZ1 homolog, vacuolar protein trafficking and biogenesis associated	protein_coding	LymphNode	COVID Low vs Control	531.496	-1.08204	0.253654	-4.26582	1.99172e-05	0.000152068	DN
TM9SF3	transmembrane 9 superfamily member 3	protein_coding	LymphNode	COVID Low vs Control	4210.43	-0.957284	0.224433	-4.26535	1.99589e-05	0.000152355	DN
KIAA0895L	KIAA0895 like	protein_coding	LymphNode	COVID Low vs Control	557.447	1.72365	0.404274	4.26356	2.01195e-05	0.000153485	UP
PRICKLE3	prickle planar cell polarity protein 3	protein_coding	LymphNode	COVID Low vs Control	313.551	0.938319	0.220147	4.26224	2.02386e-05	0.000154297	UP
SLC12A4	solute carrier family 12 member 4	protein_coding	LymphNode	COVID Low vs Control	1787.41	1.35133	0.317046	4.26225	2.02382e-05	0.000154297	UP
EEF1AKMT2	EEF1A lysine methyltransferase 2	protein_coding	LymphNode	COVID Low vs Control	407.997	-1.16318	0.27292	-4.26199	2.02615e-05	0.000154435	DN
KCNRG	potassium channel regulator	protein_coding	LymphNode	COVID High vs Control	75.5878	4.37812	0.975633	4.48747	7.2074e-06	0.000154507	UP
GLRA2	glycine receptor alpha 2	protein_coding	LymphNode	COVID Low vs Control	13.3216	5.57002	1.30709	4.26137	2.03173e-05	0.0001548	UP
COX8A	cytochrome c oxidase subunit 8A	protein_coding	Heart	COVID High vs Control	1314.82	-3.17151	0.653027	-4.85663	1.19398e-06	0.000155011	DN
CAPNS1	calpain small subunit 1	protein_coding	Heart	COVID High vs Control	3592.32	-2.03348	0.418859	-4.85481	1.205e-06	0.000155225	DN
HHATL	hedgehog acyltransferase like	protein_coding	Heart	COVID High vs Control	3028.4	-3.54794	0.730771	-4.85507	1.20346e-06	0.000155225	DN
ASPDH	aspartate dehydrogenase domain containing	protein_coding	LymphNode	COVID High vs Control	61.8512	7.04265	1.5702	4.48521	7.28431e-06	0.000155838	UP
CYB561D2	cytochrome b561 family member D2	protein_coding	Kidney	COVID High vs Control	71.9476	-2.33043	0.461992	-5.04429	4.55202e-07	0.000157154	DN
SFTPA1	surfactant protein A1	protein_coding	Lung	COVID High vs Control	47832.2	-4.04841	0.809058	-5.00385	5.61963e-07	0.000157397	DN
PPP1R37	protein phosphatase 1 regulatory subunit 37	protein_coding	LymphNode	COVID Low vs Control	912.106	1.38256	0.324749	4.25731	2.069e-05	0.000157509	UP
MYH2	myosin heavy chain 2	protein_coding	LymphNode	COVID High vs Control	149.844	-23.7365	5.29572	-4.48219	7.38795e-06	0.000157628	DN
POP7	POP7 homolog, ribonuclease P/MRP subunit	protein_coding	Heart	COVID High vs Control	165.944	-1.906	0.393016	-4.84968	1.23658e-06	0.000158676	DN
MYL4	myosin light chain 4	protein_coding	Liver	COVID Low vs Control	108.682	5.55292	1.07947	5.14411	2.68796e-07	0.000158963	UP
P4HA3	prolyl 4-hydroxylase subunit alpha 3	protein_coding	Lung	COVID Low vs Control	187.798	2.11656	0.416958	5.07619	3.85082e-07	0.000159022	UP
NAA10	N-alpha-acetyltransferase 10, NatA catalytic subunit	protein_coding	LymphNode	COVID Low vs Control	625.105	0.965784	0.22698	4.25494	2.09108e-05	0.000159124	UP
CCDC106	coiled-coil domain containing 106	protein_coding	LymphNode	COVID Low vs Control	251.596	1.28937	0.303047	4.25468	2.09346e-05	0.000159238	UP
SPCS3	signal peptidase complex subunit 3	protein_coding	LymphNode	COVID Low vs Control	4104.53	-1.3085	0.307566	-4.25438	2.09625e-05	0.000159418	DN
ADAL	adenosine deaminase like	protein_coding	Heart	COVID High vs Control	415.624	-1.97124	0.40672	-4.84666	1.25557e-06	0.000159872	DN
MSRB1	methionine sulfoxide reductase B1	protein_coding	Heart	COVID High vs Control	425.808	-2.22626	0.459291	-4.84716	1.25242e-06	0.000159872	DN
FHDC1	FH2 domain containing 1	protein_coding	Liver	COVID Low vs Control	238.248	4.01971	0.782693	5.13575	2.81027e-07	0.000160245	UP
C6orf120	chromosome 6 open reading frame 120	protein_coding	LymphNode	COVID Low vs Control	618.584	-0.706759	0.166204	-4.25236	2.11534e-05	0.000160736	DN
PAIP2	poly(A) binding protein interacting protein 2	protein_coding	LymphNode	COVID Low vs Control	1205.1	-1.1925	0.280431	-4.25237	2.11522e-05	0.000160736	DN
ZDHHC21	zinc finger DHHC-type palmitoyltransferase 21	protein_coding	LymphNode	COVID Low vs Control	2149.18	-1.38195	0.32498	-4.25242	2.11476e-05	0.000160736	DN
DTHD1	death domain containing 1	protein_coding	Heart	COVID High vs COVID Low	82.9004	4.11814	0.765797	5.3776	7.54872e-08	0.000160896	UP
MBD4	methyl-CpG binding domain 4, DNA glycosylase	protein_coding	Kidney	COVID High vs Control	984.147	1.22896	0.24409	5.03484	4.78239e-07	0.000161243	UP
MKI67	marker of proliferation Ki-67	protein_coding	Kidney	COVID High vs Control	1159.1	4.63078	0.919995	5.03348	4.81643e-07	0.000161243	UP
ANKRD22	ankyrin repeat domain 22	protein_coding	Lung	COVID High vs Control	419.855	5.50197	1.10142	4.99536	5.87258e-07	0.000161464	UP
TICRR	TOPBP1 interacting checkpoint and replication regulator	protein_coding	Lung	COVID High vs Control	227.233	2.62686	0.52572	4.99669	5.83218e-07	0.000161464	UP
ZNF101	zinc finger protein 101	protein_coding	Heart	COVID High vs Control	338.357	1.45576	0.300584	4.84309	1.27833e-06	0.000162147	UP
AR	androgen receptor	protein_coding	Heart	COVID High vs Control	1209.1	-2.1527	0.444597	-4.84191	1.28597e-06	0.000162227	DN
CCDC88A	coiled-coil domain containing 88A	protein_coding	Heart	COVID High vs Control	2097.5	1.5388	0.317901	4.8405	1.29514e-06	0.000162227	UP
KRT5	keratin 5	protein_coding	Heart	COVID High vs Control	26.304	5.29956	1.09505	4.83955	1.30132e-06	0.000162227	UP
LIPH	lipase H	protein_coding	Heart	COVID High vs Control	90.98	3.02934	0.626093	4.83848	1.30836e-06	0.000162227	UP
S100PBP	S100P binding protein	protein_coding	Heart	COVID High vs Control	871.047	0.912777	0.188648	4.83852	1.30808e-06	0.000162227	UP
DGAT1	diacylglycerol O-acyltransferase 1	protein_coding	LymphNode	COVID Low vs Control	692.585	1.43494	0.337642	4.2499	2.1387e-05	0.00016241	UP
ADGRF3	adhesion G protein-coupled receptor F3	protein_coding	LymphNode	COVID Low vs Control	134.661	1.63613	0.385002	4.24967	2.14089e-05	0.000162509	UP
BRWD3	bromodomain and WD repeat domain containing 3	protein_coding	Kidney	COVID High vs Control	1675.92	1.42774	0.28404	5.02655	4.99393e-07	0.000162676	UP
CEP57	centrosomal protein 57	protein_coding	Kidney	COVID High vs Control	1163.36	1.65683	0.329647	5.02606	5.00647e-07	0.000162676	UP
ZNF721	zinc finger protein 721	protein_coding	Kidney	COVID High vs Control	1662.75	1.70833	0.339655	5.02959	4.91531e-07	0.000162676	UP
ATP8B1	ATPase phospholipid transporting 8B1	protein_coding	Heart	COVID High vs Control	1225.64	1.31363	0.271664	4.8355	1.32812e-06	0.000162848	UP
ERAL1	Era like 12S mitochondrial rRNA chaperone 1	protein_coding	Heart	COVID High vs Control	456.534	-1.68231	0.347899	-4.83565	1.32713e-06	0.000162848	DN
SLC1A1	solute carrier family 1 member 1	protein_coding	Heart	COVID High vs Control	331.83	1.85281	0.383092	4.83645	1.32179e-06	0.000162848	UP
NUTM2A	NUT family member 2A	protein_coding	LymphNode	COVID Low vs Control	88.4753	2.93888	0.691691	4.24884	2.14879e-05	0.000163075	UP
GPAA1	glycosylphosphatidylinositol anchor attachment 1	protein_coding	Kidney	COVID High vs Control	654.67	-2.37935	0.473806	-5.02178	5.11943e-07	0.000163147	DN
TUBB2B	tubulin beta 2B class IIb	protein_coding	Kidney	COVID High vs Control	150.156	-2.56905	0.511408	-5.02348	5.07433e-07	0.000163147	DN
POLR3H	RNA polymerase III subunit H	protein_coding	Kidney	COVID High vs Control	567.629	-1.99819	0.398064	-5.01978	5.17301e-07	0.000163285	DN
LRP5L	LDL receptor related protein 5 like	protein_coding	LymphNode	COVID Low vs Control	819.483	1.62936	0.383517	4.24846	2.15245e-05	0.000163319	UP
SAMD15	sterile alpha motif domain containing 15	protein_coding	LymphNode	COVID Low vs Control	92.1775	1.86948	0.440053	4.24831	2.15387e-05	0.000163393	UP
FAP	fibroblast activation protein alpha	protein_coding	Heart	COVID Low vs Control	180.97	2.2833	0.430913	5.29874	1.16601e-07	0.000163508	UP
FGG	fibrinogen gamma chain	protein_coding	Heart	COVID Low vs Control	60.4923	7.45045	1.40356	5.30824	1.10689e-07	0.000163508	UP
AHSP	alpha hemoglobin stabilizing protein	protein_coding	LymphNode	COVID Low vs Control	35.8967	4.93424	1.16169	4.24748	2.1619e-05	0.000163934	UP
CEP112	centrosomal protein 112	protein_coding	Kidney	COVID High vs Control	1082.57	2.05116	0.408929	5.01593	5.27765e-07	0.000164224	UP
VPS18	VPS18 core subunit of CORVET and HOPS complexes	protein_coding	Kidney	COVID High vs Control	550.945	-2.05314	0.409395	-5.01505	5.30188e-07	0.000164224	DN
PPM1B	protein phosphatase, Mg2+/Mn2+ dependent 1B	protein_coding	LymphNode	COVID Low vs Control	989.166	-1.04736	0.246643	-4.24647	2.17169e-05	0.000164608	DN
CENPE	centromere protein E	protein_coding	Heart	COVID High vs Control	145.64	3.55206	0.735031	4.83253	1.34809e-06	0.000164686	UP
SRRM2	serine/arginine repetitive matrix 2	protein_coding	LymphNode	COVID Low vs Control	88997.2	1.62093	0.381858	4.24486	2.18729e-05	0.000165722	UP
ICAM4	intercellular adhesion molecule 4 (Landsteiner-Wiener blood group)	protein_coding	LymphNode	COVID Low vs Control	3.39552	-6.00679	1.41535	-4.24404	2.1953e-05	0.000166192	DN
BICD1	BICD cargo adaptor 1	protein_coding	Heart	COVID High vs Control	965.582	1.68371	0.348718	4.82827	1.37723e-06	0.000166404	UP
GYS1	glycogen synthase 1	protein_coding	Heart	COVID High vs Control	3622.34	-2.72168	0.56363	-4.82885	1.37325e-06	0.000166404	DN
PGAM1	phosphoglycerate mutase 1	protein_coding	Heart	COVID High vs Control	1417.93	-1.85308	0.383692	-4.82961	1.36797e-06	0.000166404	DN
DDRGK1	DDRGK domain containing 1	protein_coding	LymphNode	COVID+ vs Control	1088.79	1.43023	0.28506	5.0173	5.24026e-07	0.000166725	UP
MCUB	mitochondrial calcium uniporter dominant negative subunit beta	protein_coding	Heart	COVID High vs Control	297.207	2.35742	0.48837	4.82711	1.38526e-06	0.000166765	UP
BTF3L4	basic transcription factor 3 like 4	protein_coding	LymphNode	COVID+ vs Control	750.134	-1.55299	0.310013	-5.00944	5.45881e-07	0.000166912	DN
PRR29	proline rich 29	protein_coding	LymphNode	COVID+ vs Control	68.6479	2.64693	0.52787	5.01436	5.321e-07	0.000166912	UP
RNF141	ring finger protein 141	protein_coding	LymphNode	COVID+ vs Control	849.863	-1.6929	0.337851	-5.01079	5.42082e-07	0.000166912	DN
MAP3K15	mitogen-activated protein kinase kinase kinase 15	protein_coding	Lung	COVID Low vs Control	24.9361	-2.7775	0.548764	-5.06138	4.16231e-07	0.000167043	DN
CBLIF	cobalamin binding intrinsic factor	protein_coding	LymphNode	COVID Low vs Control	6.11828	5.72419	1.34919	4.24269	2.20858e-05	0.000167128	UP
LDHB	lactate dehydrogenase B	protein_coding	LymphNode	COVID Low vs Control	501.854	-1.51335	0.356706	-4.24257	2.20973e-05	0.000167181	DN
TLN2	talin 2	protein_coding	Kidney	COVID High vs Control	2534.71	-2.24179	0.44749	-5.0097	5.45161e-07	0.000167299	DN
TRIM38	tripartite motif containing 38	protein_coding	Heart	COVID+ vs Control	1235.72	1.14527	0.233927	4.89584	9.78871e-07	0.00016742	UP
CCDC107	coiled-coil domain containing 107	protein_coding	LymphNode	COVID Low vs Control	92.4129	-1.53392	0.361603	-4.242	2.2154e-05	0.000167575	DN
RAB3B	RAB3B, member RAS oncogene family	protein_coding	Liver	COVID+ vs Control	259.147	5.33488	1.04702	5.09529	3.48216e-07	0.000167586	UP
ALDH2	aldehyde dehydrogenase 2 family member	protein_coding	Heart	COVID High vs Control	1924.07	-2.0397	0.422735	-4.82501	1.39998e-06	0.000167614	DN
PNPLA3	patatin like phospholipase domain containing 3	protein_coding	Heart	COVID High vs Control	8.74002	-6.47021	1.34181	-4.82201	1.42122e-06	0.000167614	DN
TRIM22	tripartite motif containing 22	protein_coding	Heart	COVID High vs Control	1937.05	1.67196	0.346613	4.8237	1.40916e-06	0.000167614	UP
ZDHHC23	zinc finger DHHC-type palmitoyltransferase 23	protein_coding	Heart	COVID High vs Control	161.311	1.79654	0.372468	4.82334	1.41175e-06	0.000167614	UP
KCNJ9	potassium inwardly rectifying channel subfamily J member 9	protein_coding	LymphNode	COVID Low vs Control	14.5174	3.57728	0.843475	4.24112	2.22407e-05	0.000168196	UP
PIGO	phosphatidylinositol glycan anchor biosynthesis class O	protein_coding	Kidney	COVID High vs Control	489.123	-2.24609	0.448613	-5.00675	5.53578e-07	0.000168323	DN
ALDH1B1	aldehyde dehydrogenase 1 family member B1	protein_coding	Heart	COVID High vs Control	427.15	-2.37811	0.493765	-4.81628	1.46259e-06	0.000168889	DN
ARSG	arylsulfatase G	protein_coding	Heart	COVID High vs Control	236.584	-1.28633	0.26706	-4.81663	1.46e-06	0.000168889	DN
DNAI1	dynein axonemal intermediate chain 1	protein_coding	Heart	COVID High vs Control	57.7632	3.8297	0.795214	4.81594	1.46507e-06	0.000168889	UP
SAMD9L	sterile alpha motif domain containing 9 like	protein_coding	Heart	COVID High vs Control	1272.71	2.34109	0.485865	4.8184	1.44713e-06	0.000168889	UP
CRACR2B	calcium release activated channel regulator 2B	protein_coding	LymphNode	COVID Low vs Control	467.23	2.54985	0.601454	4.23947	2.24048e-05	0.000169228	UP
GGA1	golgi associated, gamma adaptin ear containing, ARF binding protein 1	protein_coding	LymphNode	COVID Low vs Control	2856.22	1.20422	0.284075	4.23908	2.24435e-05	0.000169485	UP
TDO2	tryptophan 2,3-dioxygenase	protein_coding	Lung	COVID Low vs Control	401.702	3.82011	0.755633	5.0555	4.29258e-07	0.000169879	UP
CXCL3	C-X-C motif chemokine ligand 3	protein_coding	Heart	COVID+ vs Control	42.4053	2.53159	0.517511	4.89186	9.98875e-07	0.000169897	UP
CYLD	CYLD lysine 63 deubiquitinase	protein_coding	Kidney	COVID High vs Control	1653.9	1.36152	0.272146	5.00292	5.64674e-07	0.000170136	UP
ATP11C	ATPase phospholipid transporting 11C	protein_coding	Heart	COVID+ vs Control	791.816	1.42063	0.291284	4.87711	1.07649e-06	0.000170525	UP
CEP135	centrosomal protein 135	protein_coding	Heart	COVID+ vs Control	447.335	1.49452	0.306021	4.8837	1.04112e-06	0.000170525	UP
DGKE	diacylglycerol kinase epsilon	protein_coding	Heart	COVID+ vs Control	921.631	1.71416	0.351309	4.87934	1.06443e-06	0.000170525	UP
DNAJC19	DnaJ heat shock protein family (Hsp40) member C19	protein_coding	Heart	COVID+ vs Control	421.977	-1.41897	0.290598	-4.88293	1.04522e-06	0.000170525	DN
PEX11B	peroxisomal biogenesis factor 11 beta	protein_coding	Heart	COVID+ vs Control	170.712	-1.12228	0.229858	-4.88248	1.04762e-06	0.000170525	DN
PRKAR2B	protein kinase cAMP-dependent type II regulatory subunit beta	protein_coding	Heart	COVID+ vs Control	470.213	-1.5261	0.312754	-4.87956	1.06322e-06	0.000170525	DN
SLC25A30	solute carrier family 25 member 30	protein_coding	Heart	COVID+ vs Control	1378.46	-2.097	0.429834	-4.87864	1.06821e-06	0.000170525	DN
TEX2	testis expressed 2	protein_coding	Heart	COVID+ vs Control	1926	-0.826032	0.169269	-4.88	1.06087e-06	0.000170525	DN
ZNF665	zinc finger protein 665	protein_coding	Heart	COVID+ vs Control	149.84	1.34582	0.275485	4.88525	1.03295e-06	0.000170525	UP
CEP55	centrosomal protein 55	protein_coding	Lung	COVID High vs Control	160.916	3.44609	0.691801	4.98133	6.31489e-07	0.000170793	UP
TPX2	TPX2 microtubule nucleation factor	protein_coding	Lung	COVID High vs Control	626.044	2.8278	0.567718	4.98099	6.32588e-07	0.000170793	UP
ARHGEF9	Cdc42 guanine nucleotide exchange factor 9	protein_coding	Heart	COVID+ vs Control	854.33	-1.26338	0.259224	-4.87371	1.09522e-06	0.000171154	DN
PPIF	peptidylprolyl isomerase F	protein_coding	Heart	COVID High vs Control	1398.61	-2.58152	0.536552	-4.81131	1.49945e-06	0.000171767	DN
ARG1	arginase 1	protein_coding	LymphNode	COVID Low vs Control	172.194	3.9673	0.936612	4.2358	2.27737e-05	0.000171837	UP
CERCAM	cerebral endothelial cell adhesion molecule	protein_coding	LymphNode	COVID Low vs Control	439.458	1.87511	0.442702	4.2356	2.27938e-05	0.000171953	UP
LGALS8	galectin 8	protein_coding	LymphNode	COVID Low vs Control	2711.57	-0.94333	0.222724	-4.23542	2.28128e-05	0.000172026	DN
MLKL	mixed lineage kinase domain like pseudokinase	protein_coding	Heart	COVID+ vs Control	762.873	2.07979	0.427259	4.86775	1.12875e-06	0.000172115	UP
MYH4	myosin heavy chain 4	protein_coding	Heart	COVID+ vs Control	109.503	2.51724	0.517216	4.86689	1.13367e-06	0.000172115	UP
NDUFS6	NADH:ubiquinone oxidoreductase subunit S6	protein_coding	Heart	COVID+ vs Control	935.328	-2.11294	0.433997	-4.86856	1.12414e-06	0.000172115	DN
OXA1L	OXA1L mitochondrial inner membrane protein	protein_coding	Heart	COVID+ vs Control	1420.73	-1.5112	0.310521	-4.86668	1.13491e-06	0.000172115	DN
TMED5	transmembrane p24 trafficking protein 5	protein_coding	LymphNode	COVID Low vs Control	1930.26	-1.46036	0.344848	-4.2348	2.28753e-05	0.000172461	DN
CTXND1	cortexin domain containing 1	protein_coding	Lung	COVID Low vs Control	55.4771	-3.10725	0.615665	-5.04698	4.48847e-07	0.00017283	DN
CYP19A1	cytochrome P450 family 19 subfamily A member 1	protein_coding	Lung	COVID+ vs Control	118.576	4.15073	0.820446	5.05912	4.21205e-07	0.000172932	UP
ITLN1	intelectin 1	protein_coding	Lung	COVID+ vs Control	211.904	-4.97621	0.982999	-5.06228	4.14279e-07	0.000172932	DN
BRMS1	BRMS1 transcriptional repressor and anoikis regulator	protein_coding	LymphNode	COVID Low vs Control	682.46	1.0147	0.23966	4.2339	2.29674e-05	0.000173085	UP
APOBEC3C	apolipoprotein B mRNA editing enzyme catalytic subunit 3C	protein_coding	Heart	COVID+ vs Control	423.799	-1.35936	0.279745	-4.8593	1.17802e-06	0.000173893	DN
NOMO2	NODAL modulator 2	protein_coding	Heart	COVID+ vs Control	768.788	-1.31531	0.27055	-4.86161	1.16432e-06	0.000173893	DN
NOMO2	nodal modulator 3-like	protein_coding	Heart	COVID+ vs Control	768.788	-1.31531	0.27055	-4.86161	1.16432e-06	0.000173893	DN
PRKACA	protein kinase cAMP-activated catalytic subunit alpha	protein_coding	Heart	COVID+ vs Control	4214.18	-1.63694	0.336906	-4.85876	1.18125e-06	0.000173893	DN
HEXIM1	HEXIM P-TEFb complex subunit 1	protein_coding	LymphNode	COVID Low vs Control	1662.8	1.09008	0.257551	4.2325	2.31106e-05	0.000174092	UP
FZD1	frizzled class receptor 1	protein_coding	Heart	COVID+ vs Control	529.141	-1.47401	0.30364	-4.85446	1.20716e-06	0.000174515	DN
ISOC1	isochorismatase domain containing 1	protein_coding	Heart	COVID+ vs Control	676.315	-1.94158	0.399962	-4.85442	1.20742e-06	0.000174515	DN
TMEM243	transmembrane protein 243	protein_coding	Heart	COVID+ vs Control	265.708	1.20055	0.247421	4.85226	1.22062e-06	0.000175598	UP
PLXNA3	plexin A3	protein_coding	LymphNode	COVID Low vs Control	2452.34	1.45389	0.343708	4.23001	2.33678e-05	0.000175813	UP
MTCH2	mitochondrial carrier 2	protein_coding	Heart	COVID+ vs Control	670.747	-1.55239	0.320012	-4.85102	1.22826e-06	0.000175875	DN
AAMDC	adipogenesis associated Mth938 domain containing	protein_coding	Heart	COVID Low vs Control	233.702	-1.69235	0.32155	-5.26312	1.41633e-07	0.00017597	DN
SNRPN	small nuclear ribonucleoprotein polypeptide N	protein_coding	Heart	COVID Low vs Control	554.615	-2.0448	0.389604	-5.2484	1.53424e-07	0.00017597	DN
ZNF765	zinc finger protein 765	protein_coding	Heart	COVID Low vs Control	609.321	1.34497	0.256054	5.25268	1.49905e-07	0.00017597	UP
PATZ1	POZ/BTB and AT hook containing zinc finger 1	protein_coding	Lung	COVID High vs Control	613.402	-1.14723	0.230765	-4.97143	6.64598e-07	0.00017626	DN
TMSB10	thymosin beta 10	protein_coding	Lung	COVID High vs Control	28201.8	1.92711	0.387559	4.97243	6.61189e-07	0.00017626	UP
LPAR6	lysophosphatidic acid receptor 6	protein_coding	Heart	COVID+ vs Control	990.495	1.50188	0.309854	4.84706	1.25306e-06	0.000177773	UP
ACVR1C	activin A receptor type 1C	protein_coding	Heart	COVID Low vs Control	25.8818	-2.89456	0.553304	-5.23141	1.68226e-07	0.000179127	DN
CTXND1	cortexin domain containing 1	protein_coding	Lung	COVID High vs Control	55.4771	-3.51548	0.708106	-4.96463	6.88316e-07	0.000179375	DN
TMEM163	transmembrane protein 163	protein_coding	Lung	COVID High vs Control	326.569	-2.89081	0.582151	-4.96573	6.84426e-07	0.000179375	DN
ABCA4	ATP binding cassette subfamily A member 4	protein_coding	LymphNode	COVID Low vs Control	99.8976	2.21126	0.523376	4.225	2.38941e-05	0.000179404	UP
NDOR1	NADPH dependent diflavin oxidoreductase 1	protein_coding	LymphNode	COVID Low vs Control	949.938	1.60048	0.378838	4.22471	2.39253e-05	0.000179528	UP
C4orf19	chromosome 4 open reading frame 19	protein_coding	LymphNode	COVID Low vs Control	77.6942	1.80665	0.427785	4.22327	2.40779e-05	0.000180599	UP
SOD2	superoxide dismutase 2	protein_coding	Lung	COVID Low vs Control	35462.5	2.48046	0.492966	5.03171	4.86129e-07	0.00018226	UP
SPATS2	spermatogenesis associated serine rich 2	protein_coding	Heart	COVID+ vs Control	577.396	1.10748	0.228831	4.83972	1.30021e-06	0.000183616	UP
C20orf173	chromosome 20 open reading frame 173	protein_coding	LymphNode	COVID Low vs Control	4.75	5.26232	1.24736	4.21876	2.4565e-05	0.000183952	UP
XPNPEP2	X-prolyl aminopeptidase 2	protein_coding	Lung	COVID Low vs Control	167.043	3.16725	0.630027	5.02716	4.97808e-07	0.000184215	UP
ABHD12B	abhydrolase domain containing 12B	protein_coding	LymphNode	COVID Low vs Control	20.4385	4.65476	1.10347	4.21828	2.46174e-05	0.000184306	UP
CFAP100	cilia and flagella associated protein 100	protein_coding	LymphNode	COVID+ vs Control	34.7789	5.64976	1.13428	4.98093	6.32806e-07	0.000184321	UP
CMC1	C-X9-C motif containing 1	protein_coding	LymphNode	COVID+ vs Control	414.277	-1.74943	0.351254	-4.98052	6.34131e-07	0.000184321	DN
LGALS2	galectin 2	protein_coding	LymphNode	COVID+ vs Control	63.3353	-3.07215	0.616785	-4.98091	6.32872e-07	0.000184321	DN
CRTAC1	cartilage acidic protein 1	protein_coding	Lung	COVID Low vs Control	475.753	-3.74382	0.745797	-5.01989	5.17021e-07	0.00018467	DN
WIF1	WNT inhibitory factor 1	protein_coding	Lung	COVID Low vs Control	557.781	-3.62821	0.722846	-5.01934	5.18482e-07	0.00018467	DN
SFRP1	secreted frizzled related protein 1	protein_coding	Heart	COVID High vs Control	1457.57	-3.52683	0.735607	-4.79445	1.63122e-06	0.000184823	DN
TCTEX1D1	Tctex1 domain containing 1	protein_coding	Heart	COVID High vs Control	220.735	2.24104	0.467478	4.79389	1.63575e-06	0.000184823	UP
RFX3	regulatory factor X3	protein_coding	Heart	COVID High vs Control	706.883	1.39307	0.290648	4.79298	1.64325e-06	0.000185038	UP
ANKS1B	ankyrin repeat and sterile alpha motif domain containing 1B	protein_coding	Heart	COVID High vs Control	274.856	1.94372	0.405615	4.79203	1.65102e-06	0.000185283	UP
RAB24	RAB24, member RAS oncogene family	protein_coding	LymphNode	COVID Low vs Control	233.712	1.50773	0.357579	4.21649	2.48135e-05	0.000185585	UP
RBFOX3	RNA binding fox-1 homolog 3	protein_coding	LymphNode	COVID Low vs Control	47.3345	2.58903	0.614059	4.21625	2.48397e-05	0.000185705	UP
HSD17B13	hydroxysteroid 17-beta dehydrogenase 13	protein_coding	Heart	COVID High vs Control	35.2201	2.71485	0.566724	4.79043	1.66422e-06	0.000186134	UP
S100A1	S100 calcium binding protein A1	protein_coding	Heart	COVID+ vs Control	1297.63	-2.67964	0.554231	-4.83488	1.33229e-06	0.000186436	DN
FAM200B	family with sequence similarity 200 member B	protein_coding	LymphNode	COVID Low vs Control	372.136	-0.999372	0.23713	-4.21445	2.50385e-05	0.000187115	DN
TMEM252	transmembrane protein 252	protein_coding	LymphNode	COVID Low vs Control	18.7965	4.67258	1.10881	4.21405	2.50836e-05	0.000187375	UP
ANGPT2	angiopoietin 2	protein_coding	Heart	COVID+ vs Control	1117.11	2.5482	0.527274	4.83278	1.3464e-06	0.000187558	UP
PARP1	poly(ADP-ribose) polymerase 1	protein_coding	Heart	COVID+ vs Control	2939.81	-1.40135	0.290037	-4.83163	1.35423e-06	0.000187798	DN
PRRT3	proline rich transmembrane protein 3	protein_coding	LymphNode	COVID Low vs Control	192.834	1.34404	0.31901	4.21317	2.51811e-05	0.000187989	UP
ARIH1	ariadne RBR E3 ubiquitin protein ligase 1	protein_coding	LymphNode	COVID Low vs Control	3461.67	-0.883132	0.209642	-4.21256	2.52488e-05	0.000188456	DN
HEMGN	hemogen	protein_coding	Heart	COVID+ vs Control	127.305	3.72099	0.770394	4.82998	1.36543e-06	0.000188503	UP
CEP290	centrosomal protein 290	protein_coding	Heart	COVID+ vs Control	1521.08	1.90004	0.393548	4.82797	1.37933e-06	0.000188729	UP
EIF5A2	eukaryotic translation initiation factor 5A2	protein_coding	LymphNode	COVID Low vs Control	145.669	-1.2143	0.288307	-4.21181	2.53334e-05	0.000188971	DN
CYP8B1	cytochrome P450 family 8 subfamily B member 1	protein_coding	Kidney	COVID Low vs Control	463.357	-3.99392	0.775738	-5.14855	2.6251e-07	0.000189159	DN
NAGLU	N-acetyl-alpha-glucosaminidase	protein_coding	Kidney	COVID Low vs Control	380.405	-2.08048	0.40363	-5.15443	2.54404e-07	0.000189159	DN
NLGN3	neuroligin 3	protein_coding	LymphNode	COVID Low vs Control	185.957	1.59813	0.379469	4.21149	2.53691e-05	0.000189161	UP
WNK4	WNK lysine deficient protein kinase 4	protein_coding	LymphNode	COVID Low vs Control	31.6374	2.16383	0.513992	4.20984	2.55549e-05	0.000190353	UP
PRSS2	serine protease 2	protein_coding	LymphNode	COVID Low vs Control	18.3145	3.96234	0.94127	4.20956	2.55867e-05	0.000190551	UP
FAM102B	family with sequence similarity 102 member B	protein_coding	Kidney	COVID High vs Control	818.961	2.89143	0.58091	4.97741	6.44402e-07	0.000190691	UP
GLRA1	glycine receptor alpha 1	protein_coding	LymphNode	COVID Low vs Control	6.89571	5.90201	1.40212	4.20935	2.56111e-05	0.000190694	UP
PLET1	placenta expressed transcript 1	protein_coding	LymphNode	COVID High vs Control	28.1017	7.42328	1.6729	4.43738	9.10592e-06	0.000190928	UP
CRP	C-reactive protein	protein_coding	LymphNode	COVID Low vs Control	64.1802	7.43405	1.76656	4.20821	2.57407e-05	0.000191464	UP
BUB1B	BUB1 mitotic checkpoint serine/threonine kinase B	protein_coding	Lung	COVID+ vs Control	268.716	2.74782	0.545983	5.03278	4.83411e-07	0.000191507	UP
WDR38	WD repeat domain 38	protein_coding	LymphNode	COVID Low vs Control	22.1955	2.77779	0.66018	4.20763	2.58068e-05	0.000191917	UP
CEP126	centrosomal protein 126	protein_coding	Heart	COVID High vs Control	413.103	2.37326	0.496218	4.78269	1.72963e-06	0.000192798	UP
CRLS1	cardiolipin synthase 1	protein_coding	LymphNode	COVID+ vs Control	157.111	-1.54219	0.310493	-4.96691	6.80271e-07	0.000192967	DN
KIF17	kinesin family member 17	protein_coding	LymphNode	COVID+ vs Control	92.009	2.94981	0.593822	4.9675	6.78205e-07	0.000192967	UP
ERAL1	Era like 12S mitochondrial rRNA chaperone 1	protein_coding	Heart	COVID+ vs Control	366.734	-1.31497	0.27272	-4.82168	1.42354e-06	0.000193062	DN
STX19	syntaxin 19	protein_coding	LymphNode	COVID Low vs Control	19.3456	3.07245	0.730514	4.20587	2.60082e-05	0.000193297	UP
KIAA1191	KIAA1191	protein_coding	Heart	COVID+ vs Control	1274.86	-0.848019	0.175955	-4.81952	1.43907e-06	0.000194313	DN
ATP13A4	ATPase 13A4	protein_coding	Heart	COVID High vs Control	188.616	5.18698	1.08531	4.77925	1.75949e-06	0.000194814	UP
EFCAB13	EF-hand calcium binding domain 13	protein_coding	Heart	COVID High vs Control	738.659	2.54961	0.5334	4.77991	1.75372e-06	0.000194814	UP
ATP6V0D1	ATPase H+ transporting V0 subunit d1	protein_coding	Heart	COVID+ vs Control	819.682	-1.08517	0.225236	-4.81794	1.45048e-06	0.000194998	DN
TDRP	testis development related protein	protein_coding	Heart	COVID Low vs Control	247.896	1.51205	0.29087	5.19837	2.01042e-07	0.000195276	UP
ZNF813	zinc finger protein 813	protein_coding	Heart	COVID Low vs Control	194.483	1.5202	0.293035	5.18778	2.12819e-07	0.000195276	UP
FYB1	FYN binding protein 1	protein_coding	LymphNode	COVID High vs Control	8458.88	-2.20346	0.497229	-4.43148	9.35865e-06	0.000195448	DN
SP140	SP140 nuclear body protein	protein_coding	Kidney	COVID High vs Control	356.531	4.82802	0.971274	4.97081	6.66735e-07	0.000195554	UP
MTRNR2L4	MT-RNR2 like 4	protein_coding	LymphNode	COVID Low vs Control	21.0382	4.98341	1.18573	4.20282	2.63615e-05	0.000195843	UP
FOXP1	forkhead box P1	protein_coding	LymphNode	COVID+ vs Control	4739.68	-1.80789	0.364432	-4.96083	7.01914e-07	0.000196304	DN
JSRP1	junctional sarcoplasmic reticulum protein 1	protein_coding	LymphNode	COVID+ vs Control	237.353	3.7905	0.764374	4.95896	7.0871e-07	0.000196304	UP
ELOA3D	elongin A3 family member D	protein_coding	LymphNode	COVID Low vs Control	5.86003	5.42305	1.29082	4.20126	2.65436e-05	0.000197036	UP
PKIA	cAMP-dependent protein kinase inhibitor alpha	protein_coding	LymphNode	COVID+ vs Control	142.586	-2.22434	0.448853	-4.95561	7.21032e-07	0.000197395	DN
TFCP2L1	transcription factor CP2 like 1	protein_coding	Lung	COVID High vs Control	1003.92	-2.53091	0.511896	-4.94419	7.64598e-07	0.000197536	DN
DIO1	iodothyronine deiodinase 1	protein_coding	LymphNode	COVID High vs Control	41.6904	4.27378	0.965179	4.42797	9.51263e-06	0.000198402	UP
PPP6R2	protein phosphatase 6 regulatory subunit 2	protein_coding	LymphNode	COVID Low vs Control	4640.96	1.3463	0.320617	4.19909	2.6799e-05	0.000198651	UP
GPM6A	glycoprotein M6A	protein_coding	LymphNode	COVID Low vs Control	229.898	-2.36517	0.563295	-4.19881	2.68324e-05	0.000198858	DN
ATP5MC3	ATP synthase membrane subunit c locus 3	protein_coding	Heart	COVID+ vs Control	3069.71	-2.59722	0.539733	-4.81204	1.49401e-06	0.000199041	DN
ZNF721	zinc finger protein 721	protein_coding	Heart	COVID+ vs Control	1670.6	1.45886	0.303222	4.81121	1.50017e-06	0.000199041	UP
SGIP1	SH3GL interacting endocytic adaptor 1	protein_coding	Heart	COVID+ vs Control	732.933	1.62145	0.337498	4.80431	1.55287e-06	0.000199515	UP
TMPRSS4	transmembrane serine protease 4	protein_coding	Heart	COVID+ vs Control	16.3724	4.63371	0.963972	4.80689	1.53296e-06	0.000199515	UP
FAM217A	family with sequence similarity 217 member A	protein_coding	Heart	COVID+ vs Control	33.091	1.97341	0.410883	4.80285	1.56426e-06	0.000199823	UP
DYNLL2	dynein light chain LC8-type 2	protein_coding	Heart	COVID Low vs Control	3408.72	-1.27115	0.247835	-5.12901	2.91274e-07	0.000200447	DN
GABRR2	gamma-aminobutyric acid type A receptor subunit rho2	protein_coding	Heart	COVID Low vs Control	127.876	2.27752	0.443008	5.14105	2.73214e-07	0.000200447	UP
HPCAL4	hippocalcin like 4	protein_coding	Heart	COVID Low vs Control	36.9044	-4.16427	0.811429	-5.13202	2.86646e-07	0.000200447	DN
SNAP91	synaptosome associated protein 91	protein_coding	Heart	COVID Low vs Control	54.2071	-4.27714	0.830497	-5.1501	2.60341e-07	0.000200447	DN
TNFRSF10B	TNF receptor superfamily member 10b	protein_coding	Heart	COVID Low vs Control	2052.07	1.59562	0.30892	5.16517	2.40218e-07	0.000200447	UP
SAMD9	sterile alpha motif domain containing 9	protein_coding	Heart	COVID High vs Control	980.127	2.55103	0.534519	4.77257	1.8189e-06	0.000200721	UP
CALCOCO1	calcium binding and coiled-coil domain 1	protein_coding	LymphNode	COVID Low vs Control	4814.75	1.12069	0.267083	4.19602	2.71644e-05	0.000201075	UP
ITSN2	intersectin 2	protein_coding	Kidney	COVID High vs Control	3368.97	1.41504	0.285084	4.9636	6.91987e-07	0.00020118	UP
SERPINE1	serpin family E member 1	protein_coding	Lung	COVID+ vs Control	9952.11	3.3903	0.675367	5.01994	5.16878e-07	0.000201235	UP
TDRP	testis development related protein	protein_coding	Heart	COVID High vs Control	247.896	1.65742	0.347469	4.76998	1.84245e-06	0.000202645	UP
ALDH1B1	aldehyde dehydrogenase 1 family member B1	protein_coding	Heart	COVID+ vs Control	340.718	-1.8248	0.380232	-4.79918	1.5932e-06	0.000202679	DN
CFAP157	cilia and flagella associated protein 157	protein_coding	LymphNode	COVID High vs Control	86.5876	4.23403	0.957537	4.4218	9.78842e-06	0.00020375	UP
NEDD8	NEDD8 ubiquitin like modifier	protein_coding	Heart	COVID Low vs Control	523.66	-1.60893	0.31419	-5.12089	3.04102e-07	0.000204171	DN
[truncated: 44,489 more rows]

## Sheet: Pathways
DB	Tissue	Type	Ranking	pathway	pval	padj	log2err	ES	NES	size
MSigDB	Heart	COVID+ vs Control	log2FoldChange	GO_MITOCHONDRION	1.1869e-107	1.92218e-103	2.71515	-0.500377	-2.98087	1369
MSigDB	Heart	COVID+ vs Control	log2FoldChange	GO_MITOCHONDRIAL_PART	1.9177e-90	1.55286e-86	2.48831	-0.565325	-3.30915	802
MSigDB	Heart	COVID+ vs Control	log2FoldChange	HALLMARK_OXIDATIVE_PHOSPHORYLATION	9.10802e-69	4.91681e-65	2.16811	-0.806064	-3.91794	179
MSigDB	Heart	COVID+ vs Control	log2FoldChange	GO_MITOCHONDRIAL_ENVELOPE	3.6602e-67	1.48192e-63	2.13927	-0.573389	-3.18635	579
MSigDB	Heart	COVID+ vs Control	log2FoldChange	MOOTHA_HUMAN_MITODB_6_2002	6.75354e-65	2.18747e-61	2.10511	-0.640059	-3.42286	388
MSigDB	Heart	COVID+ vs Control	log2FoldChange	KAAB_HEART_ATRIUM_VS_VENTRICLE_DN	2.88035e-63	7.77455e-60	2.07539	-0.73351	-3.75234	242
MSigDB	Heart	COVID+ vs Control	log2FoldChange	MOOTHA_MITOCHONDRIA	7.91594e-61	1.83141e-57	2.03509	-0.623386	-3.35143	399
MSigDB	Heart	COVID+ vs Control	log2FoldChange	GO_ORGANELLE_INNER_MEMBRANE	1.01873e-59	2.0623e-56	2.01464	-0.600895	-3.24828	443
MSigDB	Heart	COVID+ vs Control	log2FoldChange	GO_ENVELOPE	9.27747e-59	1.66943e-55	1.99916	-0.467567	-2.64565	918
MSigDB	Heart	COVID+ vs Control	log2FoldChange	KIM_ALL_DISORDERS_OLIGODENDROCYTE_NUMBER_CORR_UP	1.01027e-48	1.63614e-45	1.82024	-0.488982	-2.75919	666
MSigDB	Heart	COVID+ vs Control	log2FoldChange	BLALOCK_ALZHEIMERS_DISEASE_DN	1.27809e-48	1.8817e-45	1.82024	-0.414843	-2.41303	1098
MSigDB	Heart	COVID+ vs Control	log2FoldChange	REACTOME_TCA_CYCLE_AND_RESPIRATORY_ELECTRON_TRANSPORT	6.61998e-46	8.93421e-43	1.7683	-0.840178	-3.7706	102
MSigDB	Heart	COVID+ vs Control	log2FoldChange	GO_MITOCHONDRIAL_MATRIX	2.34369e-45	2.9197e-42	1.75655	-0.585087	-3.14517	360
MSigDB	Heart	COVID+ vs Control	log2FoldChange	WONG_MITOCHONDRIA_GENE_MODULE	3.62413e-45	4.19234e-42	1.75065	-0.70213	-3.4599	197
MSigDB	Heart	COVID+ vs Control	log2FoldChange	STEIN_ESRRA_TARGETS_UP	4.29398e-43	4.63607e-40	1.70875	-0.591952	-3.16163	332
MSigDB	Heart	COVID+ vs Control	log2FoldChange	KIM_BIPOLAR_DISORDER_OLIGODENDROCYTE_DENSITY_CORR_UP	1.23362e-41	1.24866e-38	1.67818	-0.479384	-2.63222	595
MSigDB	Heart	COVID+ vs Control	log2FoldChange	GO_GENERATION_OF_PRECURSOR_METABOLITES_AND_ENERGY	2.09944e-41	2.00003e-38	1.67818	-0.632483	-3.26458	262
MSigDB	Heart	COVID+ vs Control	log2FoldChange	MOOTHA_PGC	1.09965e-40	9.89379e-38	1.65957	-0.558118	-2.96909	381
MSigDB	Heart	COVID+ vs Control	log2FoldChange	GO_ENERGY_DERIVATION_BY_OXIDATION_OF_ORGANIC_COMPOUNDS	5.85393e-39	4.98971e-36	1.62807	-0.672434	-3.32034	200
MSigDB	Heart	COVID+ vs Control	log2FoldChange	GO_CELLULAR_RESPIRATION	6.95209e-39	5.62945e-36	1.6217	-0.752196	-3.49612	134
MSigDB	Heart	COVID+ vs Control	log2FoldChange	GO_MITOCHONDRION_ORGANIZATION	1.02425e-38	7.89892e-36	1.6217	-0.500593	-2.73354	510
MSigDB	Heart	COVID+ vs Control	log2FoldChange	STEIN_ESRRA_TARGETS	3.40238e-36	2.50461e-33	1.56318	-0.500281	-2.71175	457
MSigDB	Heart	COVID+ vs Control	log2FoldChange	GO_OXIDATION_REDUCTION_PROCESS	3.63004e-36	2.55602e-33	1.56318	-0.414782	-2.43703	791
MSigDB	Heart	COVID+ vs Control	log2FoldChange	BURTON_ADIPOGENESIS_6	1.31465e-32	8.87114e-30	1.48157	-0.663847	-3.17395	170
MSigDB	Heart	COVID+ vs Control	log2FoldChange	GO_ELECTRON_TRANSPORT_CHAIN	1.73219e-32	1.12211e-29	1.48157	-0.798756	-3.50354	89
MSigDB	Heart	COVID+ vs Control	log2FoldChange	REACTOME_RESPIRATORY_ELECTRON_TRANSPORT	3.56244e-32	2.21899e-29	1.47456	-0.861668	-3.61392	63
MSigDB	Heart	COVID+ vs Control	log2FoldChange	GO_MITOCHONDRIAL_MEMBRANE_PART	5.30503e-32	3.18203e-29	1.46752	-0.720659	-3.32319	130
MSigDB	Heart	COVID+ vs Control	log2FoldChange	REACTOME_RESPIRATORY_ELECTRON_TRANSPORT_ATP_SYNTHESIS_BY_CHEMIOSMOTIC_COUPLING_AND_HEAT_PRODUCTION_BY_UNCOUPLING_PROTEINS_	6.10534e-32	3.53128e-29	1.46752	-0.851336	-3.62143	66
MSigDB	Heart	COVID+ vs Control	log2FoldChange	GO_RESPIRATORY_CHAIN	2.46503e-31	1.37659e-28	1.45334	-0.821528	-3.52695	75
MSigDB	Heart	COVID+ vs Control	log2FoldChange	ROME_INSULIN_TARGETS_IN_MUSCLE_UP	3.86128e-31	2.08445e-28	1.45334	-0.509149	-2.70858	381
MSigDB	Heart	COVID+ vs Control	log2FoldChange	GO_MITOCHONDRIAL_PROTEIN_COMPLEX	7.08997e-31	3.70394e-28	1.4462	-0.758439	-3.41311	104
MSigDB	Heart	COVID+ vs Control	log2FoldChange	GO_OXIDATIVE_PHOSPHORYLATION	8.28017e-31	4.19054e-28	1.43903	-0.818158	-3.51005	76
MSigDB	Heart	COVID+ vs Control	log2FoldChange	GSE32533_WT_VS_MIR17_OVEREXPRESS_ACT_CD4_TCELL_DN	9.02706e-31	4.4301e-28	1.43903	-0.642401	-3.12157	181
MSigDB	Heart	COVID+ vs Control	log2FoldChange	KEGG_PARKINSONS_DISEASE	1.6041e-28	7.6407e-26	1.38775	-0.761898	-3.36994	94
MSigDB	Heart	COVID+ vs Control	log2FoldChange	STARK_PREFRONTAL_CORTEX_22Q11_DELETION_DN	1.67937e-28	7.77067e-26	1.38775	-0.471892	-2.53893	429
MSigDB	Heart	COVID+ vs Control	log2FoldChange	GO_INNER_MITOCHONDRIAL_MEMBRANE_PROTEIN_COMPLEX	3.37226e-28	1.51705e-25	1.38026	-0.800684	-3.43594	77
MSigDB	Heart	COVID+ vs Control	log2FoldChange	GO_OXIDOREDUCTASE_COMPLEX	1.6661e-27	7.29257e-25	1.35757	-0.765918	-3.35951	89
MSigDB	Heart	COVID+ vs Control	log2FoldChange	MOOTHA_VOXPHOS	1.72534e-27	7.35313e-25	1.35757	-0.818447	-3.47449	69
MSigDB	Heart	COVID+ vs Control	log2FoldChange	GO_NUCLEOSIDE_TRIPHOSPHATE_METABOLIC_PROCESS	7.82354e-27	3.24877e-24	1.34223	-0.604535	-2.96926	193
MSigDB	Heart	COVID+ vs Control	log2FoldChange	HALLMARK_ADIPOGENESIS	1.19304e-26	4.83033e-24	1.34223	-0.612421	-2.96279	183
MSigDB	Heart	COVID+ vs Control	log2FoldChange	GSE18804_SPLEEN_MACROPHAGE_VS_COLON_TUMORAL_MACROPHAGE_DN	4.21113e-26	1.6634e-23	1.32672	-0.607674	-2.93809	176
MSigDB	Heart	COVID+ vs Control	log2FoldChange	GSE22886_DAY1_VS_DAY7_MONOCYTE_IN_CULTURE_DN	8.48452e-25	3.27159e-22	1.2871	-0.600484	-2.92359	178
MSigDB	Heart	COVID+ vs Control	log2FoldChange	GO_NUCLEOSIDE_MONOPHOSPHATE_METABOLIC_PROCESS	9.72716e-25	3.66352e-22	1.2871	-0.57778	-2.87379	204
MSigDB	Heart	COVID+ vs Control	log2FoldChange	KEGG_ALZHEIMERS_DISEASE	1.62543e-24	5.9827e-22	1.2871	-0.650819	-3.02723	137
MSigDB	Heart	COVID+ vs Control	log2FoldChange	KIM_ALL_DISORDERS_CALB1_CORR_UP	2.00979e-24	7.23302e-22	1.27903	-0.428322	-2.3233	482
MSigDB	Heart	COVID+ vs Control	log2FoldChange	KEGG_HUNTINGTONS_DISEASE	8.40188e-24	2.95801e-21	1.26274	-0.637182	-3.00169	147
MSigDB	Heart	COVID+ vs Control	log2FoldChange	GO_TRANSLATIONAL_TERMINATION	1.20462e-23	4.1508e-21	1.26274	-0.729933	-3.20113	90
MSigDB	Heart	COVID+ vs Control	log2FoldChange	GO_MITOCHONDRIAL_TRANSLATION	1.43009e-23	4.82508e-21	1.25451	-0.706152	-3.16912	102
MSigDB	Heart	COVID+ vs Control	log2FoldChange	GO_MITOCHONDRIAL_RESPIRATORY_CHAIN_COMPLEX_ASSEMBLY	1.89568e-22	6.26543e-20	1.2295	-0.790032	-3.29281	62
MSigDB	Heart	COVID+ vs Control	log2FoldChange	GO_EXTRACELLULAR_SPACE	3.49253e-22	1.13123e-19	1.22105	0.419704	1.84872	1050
MSigDB	Heart	COVID+ vs Control	log2FoldChange	GO_NUCLEOBASE_CONTAINING_SMALL_MOLECULE_METABOLIC_PROCESS	5.88297e-22	1.86813e-19	1.21254	-0.420251	-2.27383	459
MSigDB	Heart	COVID+ vs Control	log2FoldChange	GO_TRANSLATIONAL_ELONGATION	4.16462e-21	1.29704e-18	1.18665	-0.676467	-3.04077	105
MSigDB	Heart	COVID+ vs Control	log2FoldChange	GO_MUSCLE_SYSTEM_PROCESS	5.34109e-21	1.63206e-18	1.18665	-0.498825	-2.57994	265
MSigDB	Heart	COVID+ vs Control	log2FoldChange	GO_MITOCHONDRIAL_RESPIRATORY_CHAIN_COMPLEX_I_BIOGENESIS	1.03385e-20	3.1006e-18	1.17789	-0.820085	-3.24328	50
MSigDB	Heart	COVID+ vs Control	log2FoldChange	GO_OXIDOREDUCTASE_ACTIVITY	1.18309e-20	3.48367e-18	1.17789	-0.370737	-2.04267	622
MSigDB	Heart	COVID+ vs Control	log2FoldChange	GO_PEPTIDE_METABOLIC_PROCESS	1.36939e-20	3.96022e-18	1.16907	-0.40966	-2.2209	460
MSigDB	Heart	COVID+ vs Control	log2FoldChange	GO_CONTRACTILE_FIBER	1.52194e-20	4.32418e-18	1.16907	-0.546058	-2.69082	197
MSigDB	Heart	COVID+ vs Control	log2FoldChange	YAO_TEMPORAL_RESPONSE_TO_PROGESTERONE_CLUSTER_13	2.12625e-20	5.937e-18	1.16907	-0.59945	-2.81388	146
MSigDB	Heart	COVID+ vs Control	log2FoldChange	KEGG_OXIDATIVE_PHOSPHORYLATION	3.3501e-20	9.19575e-18	1.16018	-0.674937	-3.01897	99
MSigDB	Heart	COVID+ vs Control	log2FoldChange	BURTON_ADIPOGENESIS_5	5.91661e-20	1.59699e-17	1.15122	-0.65882	-2.97502	109
MSigDB	Heart	COVID+ vs Control	log2FoldChange	REACTOME_PYRUVATE_METABOLISM_AND_CITRIC_ACID_TCA_CYCLE	1.58051e-19	4.19612e-17	1.14219	-0.845039	-3.18572	40
MSigDB	Heart	COVID+ vs Control	log2FoldChange	GO_ORGANOPHOSPHATE_METABOLIC_PROCESS	5.04606e-19	1.31808e-16	1.12391	-0.338147	-1.90213	772
MSigDB	Heart	COVID+ vs Control	log2FoldChange	GO_SINGLE_ORGANISM_BIOSYNTHETIC_PROCESS	6.48601e-19	1.66732e-16	1.12391	-0.301136	-1.66918	1162
MSigDB	Heart	COVID+ vs Control	log2FoldChange	HALLMARK_FATTY_ACID_METABOLISM	9.5656e-19	2.42054e-16	1.11466	-0.579563	-2.72991	149
MSigDB	Heart	COVID+ vs Control	log2FoldChange	GO_HEART_PROCESS	1.02976e-18	2.56569e-16	1.11466	-0.710063	-3.06762	81
MSigDB	Heart	COVID+ vs Control	log2FoldChange	KEGG_CARDIAC_MUSCLE_CONTRACTION	2.23214e-18	5.47719e-16	1.10534	-0.731299	-3.11081	66
MSigDB	Heart	COVID+ vs Control	log2FoldChange	GO_CELLULAR_PROTEIN_COMPLEX_DISASSEMBLY	6.07298e-18	1.46794e-15	1.09593	-0.620982	-2.81874	117
MSigDB	Heart	COVID+ vs Control	log2FoldChange	YAO_TEMPORAL_RESPONSE_TO_PROGESTERONE_CLUSTER_17	9.81412e-18	2.33735e-15	1.08644	-0.557408	-2.65758	165
MSigDB	Heart	COVID+ vs Control	log2FoldChange	GO_PURINE_CONTAINING_COMPOUND_METABOLIC_PROCESS	1.23654e-17	2.90229e-15	1.08644	-0.426112	-2.28654	345
MSigDB	Heart	COVID+ vs Control	log2FoldChange	GO_ORGANELLAR_RIBOSOME	1.27581e-17	2.95168e-15	1.08644	-0.729876	-3.10266	67
MSigDB	Heart	COVID+ vs Control	log2FoldChange	GO_AMIDE_BIOSYNTHETIC_PROCESS	1.38993e-17	3.17042e-15	1.07687	-0.405947	-2.18031	417
MSigDB	Heart	COVID+ vs Control	log2FoldChange	GO_GLYCOSYL_COMPOUND_METABOLIC_PROCESS	2.17457e-17	4.89128e-15	1.07687	-0.442193	-2.33503	311
MSigDB	Heart	COVID+ vs Control	log2FoldChange	GO_NADH_DEHYDROGENASE_COMPLEX	3.05624e-17	6.78025e-15	1.06721	-0.823302	-3.14857	42
MSigDB	Heart	COVID+ vs Control	log2FoldChange	GO_CELLULAR_AMIDE_METABOLIC_PROCESS	4.01988e-17	8.79755e-15	1.06721	-0.352803	-1.92491	599
MSigDB	Heart	COVID+ vs Control	log2FoldChange	GO_MUSCLE_CONTRACTION	4.31492e-17	9.31734e-15	1.06721	-0.501114	-2.49724	218
MSigDB	Heart	COVID+ vs Control	log2FoldChange	GO_MACROMOLECULAR_COMPLEX_DISASSEMBLY	5.27691e-17	1.12447e-14	1.06721	-0.538414	-2.57424	170
MSigDB	Heart	COVID+ vs Control	log2FoldChange	GO_STRUCTURAL_CONSTITUENT_OF_RIBOSOME	7.8154e-17	1.64377e-14	1.05746	-0.53715	-2.56027	168
MSigDB	Heart	COVID+ vs Control	log2FoldChange	GO_RIBOSOME	1.08671e-16	2.25633e-14	1.05746	-0.522184	-2.52475	176
MSigDB	Heart	COVID+ vs Control	log2FoldChange	HALLMARK_MYOGENESIS	1.1405e-16	2.33803e-14	1.04763	-0.513776	-2.51989	192
MSigDB	Heart	COVID+ vs Control	log2FoldChange	HSIAO_HOUSEKEEPING_GENES	1.2295e-16	2.48897e-14	1.04763	-0.430043	-2.28947	329
MSigDB	Heart	COVID+ vs Control	log2FoldChange	KIM_ALL_DISORDERS_DURATION_CORR_DN	1.26018e-16	2.51958e-14	1.04763	-0.585429	-2.69322	129
MSigDB	Heart	COVID+ vs Control	log2FoldChange	RUAN_RESPONSE_TO_TNF_DN	1.73451e-16	3.42567e-14	1.04763	-0.677423	-2.92738	80
MSigDB	Heart	COVID+ vs Control	log2FoldChange	GSE22886_DAY0_VS_DAY7_MONOCYTE_IN_CULTURE_DN	1.9594e-16	3.82319e-14	1.04763	-0.517619	-2.51499	182
MSigDB	Heart	COVID+ vs Control	log2FoldChange	GO_I_BAND	2.02262e-16	3.89956e-14	1.04763	-0.60179	-2.72382	114
MSigDB	Heart	COVID+ vs Control	log2FoldChange	GO_AEROBIC_RESPIRATION	2.25816e-16	4.30246e-14	1.0377	-0.779193	-3.07945	48
MSigDB	Heart	COVID+ vs Control	log2FoldChange	GSE22886_NEUTROPHIL_VS_DC_DN	2.91411e-16	5.48768e-14	1.0377	-0.529541	-2.57191	177
MSigDB	Heart	COVID+ vs Control	log2FoldChange	GO_STRIATED_MUSCLE_CONTRACTION	8.61469e-16	1.60362e-13	1.02767	-0.629268	-2.78836	95
MSigDB	Heart	COVID+ vs Control	log2FoldChange	DIAZ_CHRONIC_MEYLOGENOUS_LEUKEMIA_UP	2.52805e-15	4.65248e-13	1.00732	-0.274719	-1.60397	1264
MSigDB	Heart	COVID+ vs Control	log2FoldChange	NABA_MATRISOME	2.7488e-15	5.00188e-13	1.00732	0.409076	1.79853	822
MSigDB	Heart	COVID+ vs Control	log2FoldChange	GO_CATALYTIC_COMPLEX	3.04332e-15	5.47629e-13	1.00732	-0.300699	-1.7247	931
MSigDB	Heart	COVID+ vs Control	log2FoldChange	GO_OXIDOREDUCTASE_ACTIVITY_ACTING_ON_NAD_P_H_QUINONE_OR_SIMILAR_COMPOUND_AS_ACCEPTOR	6.41281e-15	1.14127e-12	0.996986	-0.775272	-3.01148	44
MSigDB	Heart	COVID+ vs Control	log2FoldChange	GO_MEMBRANE_PROTEIN_COMPLEX	7.68194e-15	1.35227e-12	0.986546	-0.299557	-1.66129	872
MSigDB	Heart	COVID+ vs Control	log2FoldChange	GO_MYELIN_SHEATH	8.28173e-15	1.44218e-12	0.986546	-0.525679	-2.52816	154
MSigDB	Heart	COVID+ vs Control	log2FoldChange	GSE31082_DN_VS_DP_THYMOCYTE_UP	9.32779e-15	1.60706e-12	0.986546	-0.511846	-2.43966	168
MSigDB	Heart	COVID+ vs Control	log2FoldChange	NABA_MATRISOME_ASSOCIATED	1.28229e-14	2.18596e-12	0.986546	0.435963	1.89334	581
MSigDB	Heart	COVID+ vs Control	log2FoldChange	GO_REGULATION_OF_HEART_CONTRACTION	2.83673e-14	4.78551e-12	0.975995	-0.479395	-2.37133	203
MSigDB	Heart	COVID+ vs Control	log2FoldChange	GSE45837_WT_VS_GFI1_KO_PDC_DN	6.43415e-14	1.07424e-11	0.954542	-0.499583	-2.40756	174
MSigDB	Heart	COVID+ vs Control	log2FoldChange	MOOTHA_TCA	1.21816e-13	1.99312e-11	0.943632	-0.947538	-2.77747	15
MSigDB	Heart	COVID+ vs Control	log2FoldChange	GO_ELECTRON_CARRIER_ACTIVITY	1.2184e-13	1.99312e-11	0.943632	-0.588068	-2.62601	101
MSigDB	Heart	COVID+ vs Control	log2FoldChange	HSIAO_LIVER_SPECIFIC_GENES	1.45786e-13	2.36101e-11	0.943632	0.545144	2.21661	215
MSigDB	Heart	COVID+ vs Control	log2FoldChange	SENGUPTA_NASOPHARYNGEAL_CARCINOMA_DN	2.11325e-13	3.38853e-11	0.943632	0.509375	2.10719	268
MSigDB	Heart	COVID+ vs Control	log2FoldChange	KEGG_CITRATE_CYCLE_TCA_CYCLE	3.30245e-13	5.24345e-11	0.932595	-0.832811	-2.90293	29
MSigDB	Heart	COVID+ vs Control	log2FoldChange	GO_ORGANIC_ACID_METABOLIC_PROCESS	3.48377e-13	5.47764e-11	0.932595	-0.295707	-1.65456	832
MSigDB	Heart	COVID+ vs Control	log2FoldChange	GO_OLFACTORY_RECEPTOR_ACTIVITY	4.71998e-13	7.35e-11	0.921426	0.689214	2.49613	77
MSigDB	Heart	COVID+ vs Control	log2FoldChange	DODD_NASOPHARYNGEAL_CARCINOMA_UP	6.05647e-13	9.34138e-11	0.921426	0.356899	1.57497	1369
MSigDB	Heart	COVID+ vs Control	log2FoldChange	GSE22935_WT_VS_MYD88_KO_MACROPHAGE_48H_MBOVIS_BCG_STIM_UP	6.1564e-13	9.40594e-11	0.921426	-0.478906	-2.33166	178
MSigDB	Heart	COVID+ vs Control	log2FoldChange	MCBRYAN_PUBERTAL_BREAST_4_5WK_DN	1.04642e-12	1.58382e-10	0.91012	-0.487281	-2.32465	166
MSigDB	Heart	COVID+ vs Control	log2FoldChange	GSE42724_NAIVE_VS_B1_BCELL_DN	1.33059e-12	1.99527e-10	0.91012	-0.496451	-2.37817	163
MSigDB	Heart	COVID+ vs Control	log2FoldChange	GO_REGULATION_OF_STRIATED_MUSCLE_CONTRACTION	2.29433e-12	3.40887e-10	0.898671	-0.634408	-2.71191	74
MSigDB	Heart	COVID+ vs Control	log2FoldChange	GO_CARDIAC_MUSCLE_TISSUE_DEVELOPMENT	2.46489e-12	3.62899e-10	0.898671	-0.530627	-2.44111	129
MSigDB	Heart	COVID+ vs Control	log2FoldChange	GSE17721_0.5H_VS_12H_CPG_BMDC_UP	3.21208e-12	4.68646e-10	0.898671	-0.465337	-2.26097	182
MSigDB	Heart	COVID+ vs Control	log2FoldChange	KRIGE_RESPONSE_TO_TOSEDOSTAT_6HR_DN	4.15864e-12	6.01332e-10	0.887075	-0.288894	-1.64711	759
MSigDB	Heart	COVID+ vs Control	log2FoldChange	GO_SENSORY_PERCEPTION_OF_CHEMICAL_STIMULUS	4.93455e-12	7.07213e-10	0.887075	0.581478	2.28722	142
MSigDB	Heart	COVID+ vs Control	log2FoldChange	GO_ORGANONITROGEN_COMPOUND_BIOSYNTHETIC_PROCESS	5.17184e-12	7.34718e-10	0.887075	-0.28719	-1.61811	862
MSigDB	Heart	COVID+ vs Control	log2FoldChange	GO_TRICARBOXYLIC_ACID_METABOLIC_PROCESS	6.67174e-12	9.39555e-10	0.887075	-0.776793	-2.83142	35
MSigDB	Heart	COVID+ vs Control	log2FoldChange	GSE29617_CTRL_VS_DAY3_TIV_FLU_VACCINE_PBMC_2008_DN	7.05455e-12	9.849e-10	0.887075	-0.470316	-2.25096	171
MSigDB	Heart	COVID+ vs Control	log2FoldChange	KEGG_VALINE_LEUCINE_AND_ISOLEUCINE_DEGRADATION	8.12359e-12	1.12446e-09	0.875325	-0.740128	-2.83155	43
MSigDB	Heart	COVID+ vs Control	log2FoldChange	REACTOME_CITRIC_ACID_CYCLE_TCA_CYCLE	8.39035e-12	1.15154e-09	0.875325	-0.891794	-2.7346	19
MSigDB	Heart	COVID+ vs Control	log2FoldChange	GO_REGULATION_OF_MUSCLE_SYSTEM_PROCESS	9.66734e-12	1.31565e-09	0.875325	-0.457572	-2.21366	183
MSigDB	Heart	COVID+ vs Control	log2FoldChange	GO_COENZYME_BINDING	1.02181e-11	1.37901e-09	0.875325	-0.471372	-2.24674	168
MSigDB	Heart	COVID+ vs Control	log2FoldChange	GSE22886_CTRL_VS_LPS_24H_DC_UP	1.06729e-11	1.42849e-09	0.875325	-0.465173	-2.2554	180
MSigDB	Heart	COVID+ vs Control	log2FoldChange	GO_FATTY_ACID_BETA_OXIDATION	1.24771e-11	1.65628e-09	0.875325	-0.699232	-2.80584	51
MSigDB	Heart	COVID+ vs Control	log2FoldChange	GO_SARCOLEMMA	1.71176e-11	2.23564e-09	0.863415	-0.528022	-2.40171	119
MSigDB	Heart	COVID+ vs Control	log2FoldChange	GSE22886_NAIVE_CD4_TCELL_VS_DC_DN	1.70584e-11	2.23564e-09	0.863415	-0.461776	-2.2445	179
MSigDB	Heart	COVID+ vs Control	log2FoldChange	GSE45365_WT_VS_IFNAR_KO_CD8A_DC_UP	2.99486e-11	3.88014e-09	0.851339	-0.464958	-2.21816	166
MSigDB	Heart	COVID+ vs Control	log2FoldChange	GO_SERINE_TYPE_ENDOPEPTIDASE_INHIBITOR_ACTIVITY	3.66496e-11	4.71064e-09	0.851339	0.673217	2.40193	72
MSigDB	Heart	COVID+ vs Control	log2FoldChange	KUNINGER_IGF1_VS_PDGFB_TARGETS_UP	3.99111e-11	5.08945e-09	0.851339	-0.61858	-2.63112	73
MSigDB	Heart	COVID+ vs Control	log2FoldChange	GSE17721_12H_VS_24H_LPS_BMDC_DN	4.26149e-11	5.39179e-09	0.851339	-0.469836	-2.24006	165
MSigDB	Heart	COVID+ vs Control	log2FoldChange	GO_MUSCLE_CELL_DEVELOPMENT	4.35885e-11	5.47222e-09	0.851339	-0.521225	-2.34871	113
MSigDB	Heart	COVID+ vs Control	log2FoldChange	GO_CARDIAC_MUSCLE_CELL_ACTION_POTENTIAL	4.48181e-11	5.5833e-09	0.851339	-0.753939	-2.77495	36
MSigDB	Heart	COVID+ vs Control	log2FoldChange	ACEVEDO_LIVER_TUMOR_VS_NORMAL_ADJACENT_TISSUE_UP	4.62746e-11	5.72074e-09	0.851339	-0.28777	-1.619	734
MSigDB	Heart	COVID+ vs Control	log2FoldChange	MODY_HIPPOCAMPUS_POSTNATAL	4.66474e-11	5.72314e-09	0.851339	-0.648735	-2.68434	60
MSigDB	Heart	COVID+ vs Control	log2FoldChange	GO_REGULATION_OF_CARDIAC_MUSCLE_CONTRACTION	5.32419e-11	6.4831e-09	0.851339	-0.645821	-2.69175	62
MSigDB	Heart	COVID+ vs Control	log2FoldChange	GO_REGULATION_OF_MUSCLE_CONTRACTION	5.71767e-11	6.91028e-09	0.851339	-0.483672	-2.24975	137
MSigDB	Heart	COVID+ vs Control	log2FoldChange	GO_OXIDOREDUCTION_COENZYME_METABOLIC_PROCESS	5.88034e-11	7.05423e-09	0.839089	-0.554849	-2.4586	95
MSigDB	Heart	COVID+ vs Control	log2FoldChange	GO_COFACTOR_METABOLIC_PROCESS	5.9305e-11	7.06209e-09	0.839089	-0.382045	-2.00389	300
MSigDB	Heart	COVID+ vs Control	log2FoldChange	GSE24210_CTRL_VS_IL35_TREATED_TCONV_CD4_TCELL_DN	5.99922e-11	7.09178e-09	0.839089	-0.467828	-2.232	169
MSigDB	Heart	COVID+ vs Control	log2FoldChange	GO_RIBOSOMAL_SUBUNIT	7.17956e-11	8.42557e-09	0.839089	-0.519888	-2.37353	123
MSigDB	Heart	COVID+ vs Control	log2FoldChange	GO_SENSORY_PERCEPTION	7.50676e-11	8.74618e-09	0.839089	0.417009	1.79705	495
MSigDB	Heart	COVID+ vs Control	log2FoldChange	GO_CARDIAC_CELL_DEVELOPMENT	1.06073e-10	1.22704e-08	0.839089	-0.696222	-2.73578	45
MSigDB	Heart	COVID+ vs Control	log2FoldChange	PENG_RAPAMYCIN_RESPONSE_DN	1.1108e-10	1.27585e-08	0.839089	-0.419296	-2.08924	214
MSigDB	Heart	COVID+ vs Control	log2FoldChange	THUM_SYSTOLIC_HEART_FAILURE_DN	1.20138e-10	1.37017e-08	0.826657	-0.429509	-2.11088	195
MSigDB	Heart	COVID+ vs Control	log2FoldChange	GO_CELL_COMMUNICATION_INVOLVED_IN_CARDIAC_CONDUCTION	1.21437e-10	1.3753e-08	0.826657	-0.758574	-2.76156	34
MSigDB	Heart	COVID+ vs Control	log2FoldChange	MEF2_02	1.31115e-10	1.47459e-08	0.826657	-0.440278	-2.1656	194
MSigDB	Heart	COVID+ vs Control	log2FoldChange	GO_OXIDOREDUCTASE_ACTIVITY_ACTING_ON_NAD_P_H	1.44625e-10	1.61531e-08	0.826657	-0.593452	-2.56384	81
MSigDB	Heart	COVID+ vs Control	log2FoldChange	GO_COENZYME_METABOLIC_PROCESS	1.5423e-10	1.7108e-08	0.826657	-0.408432	-2.09079	240
MSigDB	Heart	COVID+ vs Control	log2FoldChange	GO_COFACTOR_BINDING	1.60426e-10	1.76741e-08	0.826657	-0.40459	-2.06607	239
MSigDB	Heart	COVID+ vs Control	log2FoldChange	REACTOME_OLFACTORY_SIGNALING_PATHWAY	1.78805e-10	1.95658e-08	0.826657	0.67954	2.37853	64
MSigDB	Heart	COVID+ vs Control	log2FoldChange	BOQUEST_STEM_CELL_DN	1.9021e-10	2.06741e-08	0.826657	0.514025	2.06641	189
MSigDB	Heart	COVID+ vs Control	log2FoldChange	GO_ACTIN_MEDIATED_CELL_CONTRACTION	1.97037e-10	2.12735e-08	0.826657	-0.613403	-2.6133	68
MSigDB	Heart	COVID+ vs Control	log2FoldChange	GSE17721_0.5H_VS_8H_CPG_BMDC_UP	2.10032e-10	2.25262e-08	0.826657	-0.452667	-2.19854	177
MSigDB	Heart	COVID+ vs Control	log2FoldChange	FLECHNER_BIOPSY_KIDNEY_TRANSPLANT_REJECTED_VS_OK_DN	2.12485e-10	2.26394e-08	0.826657	-0.325887	-1.78366	495
MSigDB	Heart	COVID+ vs Control	log2FoldChange	REACTOME_GLUCOSE_METABOLISM	2.49103e-10	2.63675e-08	0.814036	-0.640377	-2.63999	59
MSigDB	Heart	COVID+ vs Control	log2FoldChange	GO_SMALL_MOLECULE_CATABOLIC_PROCESS	2.63182e-10	2.76768e-08	0.814036	-0.373244	-1.97988	303
MSigDB	Heart	COVID+ vs Control	log2FoldChange	REACTOME_MITOCHONDRIAL_PROTEIN_IMPORT	4.28181e-10	4.4738e-08	0.814036	-0.694778	-2.69881	44
MSigDB	Heart	COVID+ vs Control	log2FoldChange	RODWELL_AGING_KIDNEY_NO_BLOOD_DN	4.3264e-10	4.49141e-08	0.814036	-0.48951	-2.25195	129
MSigDB	Heart	COVID+ vs Control	log2FoldChange	GO_MONOCARBOXYLIC_ACID_METABOLIC_PROCESS	4.48346e-10	4.62482e-08	0.814036	-0.329629	-1.77437	442
MSigDB	Heart	COVID+ vs Control	log2FoldChange	BOSCO_EPITHELIAL_DIFFERENTIATION_MODULE	4.97638e-10	5.10079e-08	0.801216	0.706426	2.39383	51
MSigDB	Heart	COVID+ vs Control	log2FoldChange	SU_LIVER	5.61758e-10	5.72181e-08	0.801216	0.729792	2.45474	47
MSigDB	Heart	COVID+ vs Control	log2FoldChange	GO_INTERCALATED_DISC	6.25217e-10	6.32836e-08	0.801216	-0.677146	-2.67615	48
MSigDB	Heart	COVID+ vs Control	log2FoldChange	GO_PEPTIDASE_INHIBITOR_ACTIVITY	6.95444e-10	6.99548e-08	0.801216	0.561132	2.18018	129
MSigDB	Heart	COVID+ vs Control	log2FoldChange	GO_MUSCLE_TISSUE_DEVELOPMENT	7.01506e-10	7.0129e-08	0.801216	-0.389898	-2.00108	244
MSigDB	Heart	COVID+ vs Control	log2FoldChange	GO_CELL_CELL_CONTACT_ZONE	7.99231e-10	7.94082e-08	0.801216	-0.623529	-2.58004	60
MSigDB	Heart	COVID+ vs Control	log2FoldChange	GO_FATTY_ACID_CATABOLIC_PROCESS	8.06206e-10	7.96129e-08	0.801216	-0.584567	-2.47964	72
MSigDB	Heart	COVID+ vs Control	log2FoldChange	HNF1_01	8.37283e-10	8.21806e-08	0.801216	0.490646	1.9935	213
MSigDB	Heart	COVID+ vs Control	log2FoldChange	WAKABAYASHI_ADIPOGENESIS_PPARG_RXRA_BOUND_8D	9.04943e-10	8.82865e-08	0.801216	-0.279228	-1.58301	766
MSigDB	Heart	COVID+ vs Control	log2FoldChange	KRIGE_RESPONSE_TO_TOSEDOSTAT_24HR_DN	9.62695e-10	9.33583e-08	0.788187	-0.269554	-1.52279	848
MSigDB	Heart	COVID+ vs Control	log2FoldChange	GSE23505_UNTREATED_VS_4DAY_IL6_IL1_TREATED_CD4_TCELL_UP	1.07258e-09	1.03395e-07	0.788187	-0.433313	-2.08159	175
MSigDB	Heart	COVID+ vs Control	log2FoldChange	GSE41867_DAY6_VS_DAY8_LCMV_ARMSTRONG_EFFECTOR_CD8_TCELL_DN	1.08717e-09	1.04182e-07	0.788187	-0.433098	-2.08056	175
MSigDB	Heart	COVID+ vs Control	log2FoldChange	GSE17322_CD103_POS_VS_CD11B_HIGH_LUNG_DC_DN	1.30068e-09	1.23909e-07	0.788187	-0.437037	-2.09169	171
MSigDB	Heart	COVID+ vs Control	log2FoldChange	HNF1_Q6	1.34022e-09	1.26929e-07	0.788187	0.492907	2.00464	218
MSigDB	Heart	COVID+ vs Control	log2FoldChange	GO_REGULATION_OF_HEART_RATE	1.52559e-09	1.43645e-07	0.788187	-0.565691	-2.44118	78
MSigDB	Heart	COVID+ vs Control	log2FoldChange	GSE369_PRE_VS_POST_IL6_INJECTION_SOCS3_KO_LIVER_DN	1.546e-09	1.44725e-07	0.788187	-0.419952	-2.04827	185
MSigDB	Heart	COVID+ vs Control	log2FoldChange	GSE29617_CTRL_VS_TIV_FLU_VACCINE_PBMC_2008_DN	1.82674e-09	1.70023e-07	0.788187	-0.441758	-2.10619	165
MSigDB	Heart	COVID+ vs Control	log2FoldChange	GO_ORGANELLE_ENVELOPE_LUMEN	2.00329e-09	1.8539e-07	0.774939	-0.587526	-2.48931	70
MSigDB	Heart	COVID+ vs Control	log2FoldChange	GO_VESICLE_LUMEN	2.22314e-09	2.04567e-07	0.774939	0.601616	2.23469	91
MSigDB	Heart	COVID+ vs Control	log2FoldChange	GO_ORGANIC_ACID_CATABOLIC_PROCESS	2.38237e-09	2.1798e-07	0.774939	-0.421006	-2.07081	194
MSigDB	Heart	COVID+ vs Control	log2FoldChange	REACTOME_GPCR_DOWNSTREAM_SIGNALING	2.63481e-09	2.39724e-07	0.774939	0.412827	1.76877	435
MSigDB	Heart	COVID+ vs Control	log2FoldChange	GO_MUSCLE_STRUCTURE_DEVELOPMENT	2.71681e-09	2.45803e-07	0.774939	-0.331994	-1.7783	391
MSigDB	Heart	COVID+ vs Control	log2FoldChange	GO_BLOOD_MICROPARTICLE	2.84638e-09	2.56095e-07	0.774939	0.589888	2.21012	103
MSigDB	Heart	COVID+ vs Control	log2FoldChange	GO_MYOFIBRIL_ASSEMBLY	2.8757e-09	2.57303e-07	0.774939	-0.666498	-2.59823	47
MSigDB	Heart	COVID+ vs Control	log2FoldChange	GSE22886_NEUTROPHIL_VS_MONOCYTE_DN	3.10117e-09	2.75953e-07	0.774939	-0.441047	-2.10423	169
MSigDB	Heart	COVID+ vs Control	log2FoldChange	KEGG_OLFACTORY_TRANSDUCTION	3.11903e-09	2.76026e-07	0.774939	0.598055	2.23025	94
MSigDB	Heart	COVID+ vs Control	log2FoldChange	GO_REGULATION_OF_MEMBRANE_POTENTIAL	3.26995e-09	2.87809e-07	0.774939	-0.355772	-1.86814	305
MSigDB	Heart	COVID+ vs Control	log2FoldChange	GO_SINGLE_ORGANISM_CATABOLIC_PROCESS	3.46171e-09	3.0304e-07	0.774939	-0.265028	-1.49022	856
MSigDB	Heart	COVID+ vs Control	log2FoldChange	GSE7509_FCGRIIB_VS_TNFA_IL1B_IL6_PGE_STIM_DC_UP	4.28245e-09	3.72873e-07	0.761461	-0.434343	-2.08258	161
MSigDB	Heart	COVID+ vs Control	log2FoldChange	GO_LIPID_OXIDATION	4.50003e-09	3.89722e-07	0.761461	-0.580167	-2.45813	70
MSigDB	Heart	COVID+ vs Control	log2FoldChange	GO_CELLULAR_CATABOLIC_PROCESS	4.87214e-09	4.19704e-07	0.761461	-0.24984	-1.45431	1160
MSigDB	Heart	COVID+ vs Control	log2FoldChange	RUAN_RESPONSE_TO_TNF_TROGLITAZONE_DN	5.48672e-09	4.70145e-07	0.761461	-0.694428	-2.61103	39
MSigDB	Heart	COVID+ vs Control	log2FoldChange	GO_GLUCOSE_METABOLIC_PROCESS	5.53217e-09	4.71544e-07	0.761461	-0.501648	-2.26528	109
MSigDB	Heart	COVID+ vs Control	log2FoldChange	GO_T_TUBULE	5.6609e-09	4.77491e-07	0.761461	-0.682058	-2.60939	43
MSigDB	Heart	COVID+ vs Control	log2FoldChange	GO_ACTOMYOSIN_STRUCTURE_ORGANIZATION	5.65127e-09	4.77491e-07	0.761461	-0.56539	-2.42731	75
MSigDB	Heart	COVID+ vs Control	log2FoldChange	GO_FATTY_ACID_METABOLIC_PROCESS	5.82924e-09	4.89143e-07	0.761461	-0.365623	-1.89188	261
MSigDB	Heart	COVID+ vs Control	log2FoldChange	GO_MICROBODY	6.71595e-09	5.57943e-07	0.761461	-0.482492	-2.2028	123
MSigDB	Heart	COVID+ vs Control	log2FoldChange	ZWANG_TRANSIENTLY_UP_BY_2ND_EGF_PULSE_ONLY	6.71806e-09	5.57943e-07	0.761461	0.345325	1.52227	1104
MSigDB	Heart	COVID+ vs Control	log2FoldChange	HNF1_C	7.2296e-09	5.97364e-07	0.761461	0.487854	1.98114	209
MSigDB	Heart	COVID+ vs Control	log2FoldChange	GO_CARDIAC_MUSCLE_TISSUE_MORPHOGENESIS	7.26879e-09	5.97554e-07	0.761461	-0.635555	-2.55032	51
MSigDB	Heart	COVID+ vs Control	log2FoldChange	GO_RIBONUCLEOPROTEIN_COMPLEX	7.66813e-09	6.27199e-07	0.74774	-0.287091	-1.58923	611
MSigDB	Heart	COVID+ vs Control	log2FoldChange	SF1_Q6	7.82196e-09	6.36566e-07	0.74774	-0.3879	-1.93294	223
MSigDB	Heart	COVID+ vs Control	log2FoldChange	GSE360_CTRL_VS_L_DONOVANI_MAC_UP	7.89975e-09	6.39682e-07	0.74774	-0.420269	-2.04618	178
MSigDB	Heart	COVID+ vs Control	log2FoldChange	GSE36888_UNTREATED_VS_IL2_TREATED_STAT5_AB_KNOCKIN_TCELL_6H_DN	8.34176e-09	6.72114e-07	0.74774	-0.421908	-2.03131	173
MSigDB	Heart	COVID+ vs Control	log2FoldChange	LU_AGING_BRAIN_DN	8.82832e-09	7.07795e-07	0.74774	-0.457825	-2.13063	135
MSigDB	Heart	COVID+ vs Control	log2FoldChange	GO_CARDIAC_VENTRICLE_MORPHOGENESIS	1.04036e-08	8.29981e-07	0.74774	-0.602955	-2.48571	59
MSigDB	Heart	COVID+ vs Control	log2FoldChange	GO_VENTRICULAR_CARDIAC_MUSCLE_TISSUE_DEVELOPMENT	1.06072e-08	8.42076e-07	0.74774	-0.672506	-2.57284	43
MSigDB	Heart	COVID+ vs Control	log2FoldChange	GO_DETECTION_OF_STIMULUS	1.1292e-08	8.92066e-07	0.74774	0.452285	1.87975	280
MSigDB	Heart	COVID+ vs Control	log2FoldChange	GO_PEPTIDASE_REGULATOR_ACTIVITY	1.22173e-08	9.60481e-07	0.74774	0.515892	2.04599	162
MSigDB	Heart	COVID+ vs Control	log2FoldChange	BIOCARTA_ETC_PATHWAY	1.28752e-08	1.00731e-06	0.74774	-0.947435	-2.3738	9
MSigDB	Heart	COVID+ vs Control	log2FoldChange	GO_REGULATION_OF_SYSTEM_PROCESS	1.29377e-08	1.00734e-06	0.74774	-0.309353	-1.67684	450
MSigDB	Heart	COVID+ vs Control	log2FoldChange	GSE2770_IL4_ACT_VS_ACT_CD4_TCELL_2H_UP	1.37385e-08	1.06457e-06	0.74774	-0.414001	-2.00729	180
MSigDB	Heart	COVID+ vs Control	log2FoldChange	MOOTHA_FFA_OXYDATION	1.449e-08	1.11746e-06	0.74774	-0.796448	-2.57112	22
MSigDB	Heart	COVID+ vs Control	log2FoldChange	MEF2_03	1.5522e-08	1.19137e-06	0.733762	-0.397035	-1.96393	203
MSigDB	Heart	COVID+ vs Control	log2FoldChange	GSE17721_0.5H_VS_8H_GARDIQUIMOD_BMDC_UP	1.86756e-08	1.42383e-06	0.733762	-0.421005	-2.00775	167
MSigDB	Heart	COVID+ vs Control	log2FoldChange	GSE36826_NORMAL_VS_STAPH_AUREUS_INF_SKIN_DN	1.87265e-08	1.42383e-06	0.733762	-0.408074	-1.97419	183
MSigDB	Heart	COVID+ vs Control	log2FoldChange	GO_MITOCHONDRIAL_ELECTRON_TRANSPORT_UBIQUINOL_TO_CYTOCHROME_C	1.93219e-08	1.46001e-06	0.733762	-0.905756	-2.52474	12
MSigDB	Heart	COVID+ vs Control	log2FoldChange	REACTOME_SIGNALING_BY_GPCR	1.93827e-08	1.46001e-06	0.733762	0.394822	1.70776	528
MSigDB	Heart	COVID+ vs Control	log2FoldChange	GO_HYDROGEN_TRANSPORT	1.96113e-08	1.4704e-06	0.733762	-0.490674	-2.21572	109
MSigDB	Heart	COVID+ vs Control	log2FoldChange	GO_REGULATION_OF_HEART_RATE_BY_CARDIAC_CONDUCTION	2.03867e-08	1.52149e-06	0.733762	-0.751276	-2.5882	28
MSigDB	Heart	COVID+ vs Control	log2FoldChange	GO_REGULATION_OF_ACTIN_FILAMENT_BASED_MOVEMENT	2.07883e-08	1.54434e-06	0.733762	-0.731691	-2.59775	31
MSigDB	Heart	COVID+ vs Control	log2FoldChange	GO_LARGE_RIBOSOMAL_SUBUNIT	2.11852e-08	1.56664e-06	0.733762	-0.551958	-2.34855	71
MSigDB	Heart	COVID+ vs Control	log2FoldChange	GSE15930_NAIVE_VS_48H_IN_VITRO_STIM_IFNAB_CD8_TCELL_DN	2.15811e-08	1.58867e-06	0.733762	-0.411698	-2.00109	179
MSigDB	Heart	COVID+ vs Control	log2FoldChange	GO_NAD_BINDING	2.36019e-08	1.72956e-06	0.733762	-0.620366	-2.50362	52
MSigDB	Heart	COVID+ vs Control	log2FoldChange	SPIELMAN_LYMPHOBLAST_EUROPEAN_VS_ASIAN_UP	2.39982e-08	1.75068e-06	0.733762	-0.309692	-1.66722	427
MSigDB	Heart	COVID+ vs Control	log2FoldChange	GO_ACTIN_FILAMENT_BASED_MOVEMENT	2.46621e-08	1.7877e-06	0.733762	-0.532493	-2.31149	87
MSigDB	Heart	COVID+ vs Control	log2FoldChange	RODWELL_AGING_KIDNEY_DN	2.47265e-08	1.7877e-06	0.733762	-0.469726	-2.13654	119
MSigDB	Heart	COVID+ vs Control	log2FoldChange	GO_NEGATIVE_REGULATION_OF_PEPTIDASE_ACTIVITY	2.4913e-08	1.79318e-06	0.733762	0.483722	1.94459	189
MSigDB	Heart	COVID+ vs Control	log2FoldChange	ACEVEDO_NORMAL_TISSUE_ADJACENT_TO_LIVER_TUMOR_DN	2.55708e-08	1.83239e-06	0.733762	-0.347614	-1.84393	303
MSigDB	Heart	COVID+ vs Control	log2FoldChange	BIOCARTA_KREB_PATHWAY	2.60028e-08	1.85513e-06	0.733762	-0.960826	-2.326	8
MSigDB	Heart	COVID+ vs Control	log2FoldChange	KEEN_RESPONSE_TO_ROSIGLITAZONE_UP	2.73696e-08	1.94409e-06	0.733762	-0.698083	-2.54452	35
MSigDB	Heart	COVID+ vs Control	log2FoldChange	GSE22886_NAIVE_TCELL_VS_NEUTROPHIL_UP	2.93957e-08	2.07888e-06	0.733762	-0.413274	-1.98975	173
MSigDB	Heart	COVID+ vs Control	log2FoldChange	GSE9509_10MIN_VS_30MIN_LPS_STIM_IL10_KO_MACROPHAGE_UP	3.0655e-08	2.15851e-06	0.719513	-0.417779	-2.00316	161
MSigDB	Heart	COVID+ vs Control	log2FoldChange	MEF2_Q6_01	3.11245e-08	2.18208e-06	0.719513	-0.381334	-1.89153	213
MSigDB	Heart	COVID+ vs Control	log2FoldChange	GO_CARDIAC_VENTRICLE_DEVELOPMENT	3.28151e-08	2.29069e-06	0.719513	-0.493704	-2.20832	99
MSigDB	Heart	COVID+ vs Control	log2FoldChange	GO_CARDIAC_CONDUCTION	3.65074e-08	2.5375e-06	0.719513	-0.556882	-2.36869	73
MSigDB	Heart	COVID+ vs Control	log2FoldChange	GO_FIBRINOLYSIS	3.69926e-08	2.56024e-06	0.719513	0.826767	2.37107	21
MSigDB	Heart	COVID+ vs Control	log2FoldChange	GO_REGULATION_OF_THE_FORCE_OF_HEART_CONTRACTION	3.85602e-08	2.65737e-06	0.719513	-0.751545	-2.5665	27
MSigDB	Heart	COVID+ vs Control	log2FoldChange	GSE36826_NORMAL_VS_STAPH_AUREUS_INF_IL1R_KO_SKIN_UP	4.70867e-08	3.23122e-06	0.719513	-0.404861	-1.96786	179
MSigDB	Heart	COVID+ vs Control	log2FoldChange	GO_ORGANELLAR_LARGE_RIBOSOMAL_SUBUNIT	4.80289e-08	3.28198e-06	0.719513	-0.721152	-2.53385	30
MSigDB	Heart	COVID+ vs Control	log2FoldChange	GO_OXIDOREDUCTASE_ACTIVITY_ACTING_ON_A_HEME_GROUP_OF_DONORS	4.88362e-08	3.31792e-06	0.719513	-0.770164	-2.55458	23
MSigDB	Heart	COVID+ vs Control	log2FoldChange	GSE26030_TH1_VS_TH17_RESTIMULATED_DAY15_POST_POLARIZATION_DN	4.89647e-08	3.31792e-06	0.719513	-0.410615	-1.96321	170
MSigDB	Heart	COVID+ vs Control	log2FoldChange	GO_CELLULAR_COMPONENT_DISASSEMBLY	5.32758e-08	3.59501e-06	0.719513	-0.303246	-1.64373	457
MSigDB	Heart	COVID+ vs Control	log2FoldChange	GO_HEXOSE_METABOLIC_PROCESS	5.49098e-08	3.68989e-06	0.719513	-0.435951	-2.04113	142
MSigDB	Heart	COVID+ vs Control	log2FoldChange	GSE22886_NAIVE_BCELL_VS_DC_DN	5.5313e-08	3.70163e-06	0.719513	-0.397984	-1.94625	186
MSigDB	Heart	COVID+ vs Control	log2FoldChange	DAUER_STAT3_TARGETS_UP	5.65954e-08	3.77186e-06	0.719513	0.688915	2.2797	45
MSigDB	Heart	COVID+ vs Control	log2FoldChange	GSE9601_NFKB_INHIBITOR_VS_PI3K_INHIBITOR_TREATED_HCMV_INF_MONOCYTE_UP	5.71019e-08	3.79002e-06	0.719513	-0.399556	-1.93298	183
MSigDB	Heart	COVID+ vs Control	log2FoldChange	CHIANG_LIVER_CANCER_SUBCLASS_UNANNOTATED_DN	5.8121e-08	3.84192e-06	0.719513	-0.402679	-1.94056	174
MSigDB	Heart	COVID+ vs Control	log2FoldChange	GO_CARDIAC_MUSCLE_CELL_DIFFERENTIATION	6.01825e-08	3.96201e-06	0.704976	-0.558023	-2.37736	68
MSigDB	Heart	COVID+ vs Control	log2FoldChange	GO_SERINE_HYDROLASE_ACTIVITY	6.10818e-08	4.00494e-06	0.704976	0.486353	1.94825	180
MSigDB	Heart	COVID+ vs Control	log2FoldChange	NABA_SECRETED_FACTORS	6.68416e-08	4.36492e-06	0.704976	0.449365	1.85226	255
MSigDB	Heart	COVID+ vs Control	log2FoldChange	GO_MITOCHONDRIAL_TRANSPORT	6.72313e-08	4.37274e-06	0.704976	-0.437544	-2.03994	136
MSigDB	Heart	COVID+ vs Control	log2FoldChange	GSE17721_PAM3CSK4_VS_CPG_12H_BMDC_UP	6.75925e-08	4.37864e-06	0.704976	-0.419484	-1.99806	164
MSigDB	Heart	COVID+ vs Control	log2FoldChange	GO_PROTEASOME_COMPLEX	7.25679e-08	4.67599e-06	0.704976	-0.538119	-2.28967	71
MSigDB	Heart	COVID+ vs Control	log2FoldChange	RSRFC4_01	7.276e-08	4.67599e-06	0.704976	-0.375365	-1.8679	212
MSigDB	Heart	COVID+ vs Control	log2FoldChange	REACTOME_SIGNALING_BY_WNT	7.48152e-08	4.78906e-06	0.704976	-0.578212	-2.40996	62
MSigDB	Heart	COVID+ vs Control	log2FoldChange	GSE1112_OT1_VS_HY_CD8AB_THYMOCYTE_RTOC_CULTURE_DN	7.94387e-08	5.065e-06	0.704976	-0.409227	-1.95158	167
MSigDB	Heart	COVID+ vs Control	log2FoldChange	GO_INTRINSIC_COMPONENT_OF_MITOCHONDRIAL_MEMBRANE	8.33597e-08	5.29416e-06	0.704976	-0.670207	-2.51996	39
MSigDB	Heart	COVID+ vs Control	log2FoldChange	GSE39864_WT_VS_GATA3_KO_TREG_DN	8.62468e-08	5.45612e-06	0.704976	-0.39985	-1.9435	179
MSigDB	Heart	COVID+ vs Control	log2FoldChange	DAIRKEE_TERT_TARGETS_UP	8.86534e-08	5.58654e-06	0.704976	-0.341037	-1.79681	308
MSigDB	Heart	COVID+ vs Control	log2FoldChange	GO_HYDROGEN_ION_TRANSMEMBRANE_TRANSPORT	8.97839e-08	5.62685e-06	0.704976	-0.526248	-2.28507	79
MSigDB	Heart	COVID+ vs Control	log2FoldChange	TIEN_INTESTINE_PROBIOTICS_24HR_UP	8.99879e-08	5.62685e-06	0.704976	-0.291396	-1.59873	506
MSigDB	Heart	COVID+ vs Control	log2FoldChange	GSE6674_CPG_VS_PL2_3_STIM_BCELL_UP	9.49976e-08	5.91725e-06	0.704976	-0.403695	-1.92589	166
MSigDB	Heart	COVID+ vs Control	log2FoldChange	CHIANG_LIVER_CANCER_SUBCLASS_PROLIFERATION_UP	1.02966e-07	6.38899e-06	0.704976	0.501257	1.98676	160
MSigDB	Heart	COVID+ vs Control	log2FoldChange	ZHANG_TLX_TARGETS_36HR_DN	1.05454e-07	6.51843e-06	0.704976	0.485241	1.93968	177
MSigDB	Heart	COVID+ vs Control	log2FoldChange	GSE1432_6H_VS_24H_IFNG_MICROGLIA_DN	1.18475e-07	7.29546e-06	0.704976	-0.410552	-1.97113	172
MSigDB	Heart	COVID+ vs Control	log2FoldChange	WAKABAYASHI_ADIPOGENESIS_PPARG_RXRA_BOUND_WITH_H4K20ME1_MARK	1.24124e-07	7.58562e-06	0.690132	-0.439687	-2.02571	127
MSigDB	Heart	COVID+ vs Control	log2FoldChange	GO_INFLAMMATORY_RESPONSE	1.24015e-07	7.58562e-06	0.690132	0.410437	1.74304	372
MSigDB	Heart	COVID+ vs Control	log2FoldChange	GO_CARDIAC_MUSCLE_CELL_CONTRACTION	1.26098e-07	7.6773e-06	0.690132	-0.736381	-2.51472	27
MSigDB	Heart	COVID+ vs Control	log2FoldChange	GO_ORGANELLAR_SMALL_RIBOSOMAL_SUBUNIT	1.30848e-07	7.93667e-06	0.690132	-0.747967	-2.48633	25
MSigDB	Heart	COVID+ vs Control	log2FoldChange	GSE42021_CD24HI_TREG_VS_CD24HI_TCONV_THYMUS_UP	1.34193e-07	8.10918e-06	0.690132	-0.397141	-1.91388	174
MSigDB	Heart	COVID+ vs Control	log2FoldChange	GO_A_BAND	1.35337e-07	8.14786e-06	0.690132	-0.695184	-2.46562	32
MSigDB	Heart	COVID+ vs Control	log2FoldChange	GO_G_PROTEIN_COUPLED_RECEPTOR_SIGNALING_PATHWAY	1.44347e-07	8.65813e-06	0.690132	0.368878	1.6083	633
MSigDB	Heart	COVID+ vs Control	log2FoldChange	GO_COFACTOR_BIOSYNTHETIC_PROCESS	1.45849e-07	8.71595e-06	0.690132	-0.416601	-1.95234	144
MSigDB	Heart	COVID+ vs Control	log2FoldChange	GSE2706_UNSTIM_VS_8H_LPS_DC_UP	1.46728e-07	8.73622e-06	0.690132	-0.407505	-1.94288	165
MSigDB	Heart	COVID+ vs Control	log2FoldChange	GO_SECRETORY_GRANULE	1.47671e-07	8.76018e-06	0.690132	0.424204	1.77603	306
MSigDB	Heart	COVID+ vs Control	log2FoldChange	GO_DEFENSE_RESPONSE	1.54329e-07	9.12176e-06	0.690132	0.34155	1.50386	920
MSigDB	Heart	COVID+ vs Control	log2FoldChange	CHEMELLO_SOLEUS_VS_EDL_MYOFIBERS_UP	1.57242e-07	9.22656e-06	0.690132	-0.709964	-2.52061	31
MSigDB	Heart	COVID+ vs Control	log2FoldChange	REACTOME_PYRUVATE_METABOLISM	1.56897e-07	9.22656e-06	0.690132	-0.804745	-2.43679	18
MSigDB	Heart	COVID+ vs Control	log2FoldChange	GSE20727_CTRL_VS_ROS_INH_AND_DNFB_ALLERGEN_TREATED_DC_UP	1.73037e-07	1.01167e-05	0.690132	-0.405521	-1.93342	165
MSigDB	Heart	COVID+ vs Control	log2FoldChange	GO_CELLULAR_CARBOHYDRATE_METABOLIC_PROCESS	1.75557e-07	1.02271e-05	0.690132	-0.43645	-2.0108	127
MSigDB	Heart	COVID+ vs Control	log2FoldChange	CHARAFE_BREAST_CANCER_LUMINAL_VS_BASAL_DN	1.89174e-07	1.09809e-05	0.690132	0.404655	1.72582	387
MSigDB	Heart	COVID+ vs Control	log2FoldChange	GO_ACUTE_PHASE_RESPONSE	2.05973e-07	1.18998e-05	0.690132	0.729691	2.28752	34
MSigDB	Heart	COVID+ vs Control	log2FoldChange	GO_CARDIAC_CHAMBER_MORPHOGENESIS	2.07944e-07	1.18998e-05	0.690132	-0.488296	-2.14605	97
MSigDB	Heart	COVID+ vs Control	log2FoldChange	GSE31622_WT_VS_KLF3_KO_BCELL_UP	2.07288e-07	1.18998e-05	0.690132	-0.399014	-1.93796	177
MSigDB	Heart	COVID+ vs Control	log2FoldChange	GO_REGULATION_OF_BLOOD_CIRCULATION	2.0664e-07	1.18998e-05	0.690132	-0.346434	-1.78844	270
MSigDB	Heart	COVID+ vs Control	log2FoldChange	VECCHI_GASTRIC_CANCER_EARLY_DN	2.23594e-07	1.27504e-05	0.690132	-0.337166	-1.74835	291
MSigDB	Heart	COVID+ vs Control	log2FoldChange	KOBAYASHI_EGFR_SIGNALING_24HR_DN	2.35218e-07	1.33662e-05	0.690132	0.443318	1.81046	235
MSigDB	Heart	COVID+ vs Control	log2FoldChange	GO_NEGATIVE_REGULATION_OF_HYDROLASE_ACTIVITY	2.44681e-07	1.38553e-05	0.674963	0.41682	1.75213	325
MSigDB	Heart	COVID+ vs Control	log2FoldChange	GSE16266_CTRL_VS_HEATSHOCK_AND_LPS_STIM_MEF_UP	2.50309e-07	1.41246e-05	0.674963	-0.392182	-1.88998	174
MSigDB	Heart	COVID+ vs Control	log2FoldChange	GO_IMMUNE_RESPONSE	2.54565e-07	1.43149e-05	0.674963	0.346594	1.52366	816
MSigDB	Heart	COVID+ vs Control	log2FoldChange	GSE14000_UNSTIM_VS_16H_LPS_DC_UP	2.58178e-07	1.44678e-05	0.674963	-0.397375	-1.91446	158
MSigDB	Heart	COVID+ vs Control	log2FoldChange	GSE2706_R848_VS_R848_AND_LPS_2H_STIM_DC_DN	2.63038e-07	1.46388e-05	0.674963	0.504509	1.99313	144
MSigDB	Heart	COVID+ vs Control	log2FoldChange	GSE6092_CTRL_VS_BORRELIA_BIRGDOFERI_INF_ENDOTHELIAL_CELL_UP	2.62484e-07	1.46388e-05	0.674963	-0.426842	-1.99005	136
MSigDB	Heart	COVID+ vs Control	log2FoldChange	GSE3920_UNTREATED_VS_IFNG_TREATED_ENDOTHELIAL_CELL_DN	2.71061e-07	1.50337e-05	0.674963	-0.402293	-1.92939	162
MSigDB	Heart	COVID+ vs Control	log2FoldChange	GSE34515_CD16_NEG_VS_POS_MONOCYTE_UP	2.87851e-07	1.59104e-05	0.674963	-0.395546	-1.89116	170
MSigDB	Heart	COVID+ vs Control	log2FoldChange	LANDIS_ERBB2_BREAST_TUMORS_324_DN	2.91666e-07	1.60664e-05	0.674963	-0.41392	-1.92531	137
MSigDB	Heart	COVID+ vs Control	log2FoldChange	GSE22935_WT_VS_MYD88_KO_MACROPHAGE_DN	3.08932e-07	1.69598e-05	0.674963	-0.388436	-1.86601	175
MSigDB	Heart	COVID+ vs Control	log2FoldChange	GO_MONOCARBOXYLIC_ACID_CATABOLIC_PROCESS	3.33636e-07	1.81927e-05	0.674963	-0.477406	-2.11161	94
MSigDB	Heart	COVID+ vs Control	log2FoldChange	HALLMARK_TNFA_SIGNALING_VIA_NFKB	3.33493e-07	1.81927e-05	0.674963	0.471506	1.89536	190
MSigDB	Heart	COVID+ vs Control	log2FoldChange	GO_NADH_METABOLIC_PROCESS	3.77264e-07	2.04765e-05	0.674963	-0.687934	-2.47815	33
MSigDB	Heart	COVID+ vs Control	log2FoldChange	GO_PLATELET_ALPHA_GRANULE_LUMEN	3.78047e-07	2.04765e-05	0.674963	0.641572	2.17407	51
MSigDB	Heart	COVID+ vs Control	log2FoldChange	GO_REGULATION_OF_CATION_TRANSMEMBRANE_TRANSPORT	3.80396e-07	2.05351e-05	0.674963	-0.374091	-1.82458	185
MSigDB	Heart	COVID+ vs Control	log2FoldChange	GO_SMALL_MOLECULE_BIOSYNTHETIC_PROCESS	3.8554e-07	2.07436e-05	0.674963	-0.304775	-1.63323	397
MSigDB	Heart	COVID+ vs Control	log2FoldChange	GSE5455_EX_VIVO_VS_POST_24H_INCUBATION_MONOCYTES_FROM_TUMOR_BEARING_MOUSE_UP	3.95798e-07	2.1225e-05	0.674963	-0.40626	-1.93826	169
MSigDB	Heart	COVID+ vs Control	log2FoldChange	ONDER_CDH1_TARGETS_2_DN	4.06266e-07	2.17144e-05	0.674963	0.395586	1.69083	411
MSigDB	Heart	COVID+ vs Control	log2FoldChange	PYEON_CANCER_HEAD_AND_NECK_VS_CERVICAL_UP	4.07826e-07	2.17261e-05	0.674963	0.496034	1.95215	156
MSigDB	Heart	COVID+ vs Control	log2FoldChange	GO_MUSCLE_CELL_DIFFERENTIATION	4.27295e-07	2.26459e-05	0.674963	-0.362301	-1.8029	212
MSigDB	Heart	COVID+ vs Control	log2FoldChange	GO_PHOSPHORYLATION	4.27888e-07	2.26459e-05	0.674963	-0.235604	-1.33702	1116
MSigDB	Heart	COVID+ vs Control	log2FoldChange	GO_STRIATED_MUSCLE_CELL_DIFFERENTIATION	4.30402e-07	2.27048e-05	0.674963	-0.400198	-1.93295	155
MSigDB	Heart	COVID+ vs Control	log2FoldChange	KEGG_DILATED_CARDIOMYOPATHY	4.32858e-07	2.27602e-05	0.674963	-0.494338	-2.13692	84
MSigDB	Heart	COVID+ vs Control	log2FoldChange	GO_BRANCHED_CHAIN_AMINO_ACID_METABOLIC_PROCESS	4.34569e-07	2.27762e-05	0.674963	-0.742195	-2.46181	23
MSigDB	Heart	COVID+ vs Control	log2FoldChange	GO_MULTICELLULAR_ORGANISMAL_SIGNALING	4.43621e-07	2.31756e-05	0.674963	-0.4595	-2.0745	112
MSigDB	Heart	COVID+ vs Control	log2FoldChange	GSE1791_CTRL_VS_NEUROMEDINU_IN_T_CELL_LINE_12H_UP	4.45565e-07	2.32024e-05	0.674963	-0.394901	-1.88279	165
MSigDB	Heart	COVID+ vs Control	log2FoldChange	SHEN_SMARCA2_TARGETS_DN	4.77758e-07	2.4799e-05	0.659444	0.437658	1.79945	251
MSigDB	Heart	COVID+ vs Control	log2FoldChange	ONKEN_UVEAL_MELANOMA_DN	4.82109e-07	2.49449e-05	0.659444	-0.289829	-1.56602	470
MSigDB	Heart	COVID+ vs Control	log2FoldChange	GO_GLUCAN_METABOLIC_PROCESS	4.86896e-07	2.51124e-05	0.659444	-0.577064	-2.34681	54
MSigDB	Heart	COVID+ vs Control	log2FoldChange	GSE21927_BALBC_VS_C57BL6_MONOCYTE_TUMOR_UP	5.03423e-07	2.58823e-05	0.659444	-0.384345	-1.86814	179
MSigDB	Heart	COVID+ vs Control	log2FoldChange	GSE15930_NAIVE_VS_48H_IN_VITRO_STIM_CD8_TCELL_DN	5.10904e-07	2.61838e-05	0.659444	-0.388161	-1.88616	181
MSigDB	Heart	COVID+ vs Control	log2FoldChange	GSE21360_SECONDARY_VS_TERTIARY_MEMORY_CD8_TCELL_UP	5.3071e-07	2.71131e-05	0.659444	-0.377117	-1.83232	182
MSigDB	Heart	COVID+ vs Control	log2FoldChange	GO_INNATE_IMMUNE_RESPONSE	5.39262e-07	2.74634e-05	0.659444	0.389487	1.6688	431
MSigDB	Heart	COVID+ vs Control	log2FoldChange	GO_MUSCLE_ORGAN_MORPHOGENESIS	5.44958e-07	2.76664e-05	0.659444	-0.543482	-2.29436	64
MSigDB	Heart	COVID+ vs Control	log2FoldChange	NADLER_OBESITY_UP	5.62331e-07	2.82824e-05	0.659444	-0.568341	-2.31171	55
MSigDB	Heart	COVID+ vs Control	log2FoldChange	FOSTER_TOLERANT_MACROPHAGE_DN	5.60103e-07	2.82824e-05	0.659444	0.403068	1.70814	368
MSigDB	Heart	COVID+ vs Control	log2FoldChange	GO_CARBOHYDRATE_DERIVATIVE_METABOLIC_PROCESS	5.60887e-07	2.82824e-05	0.659444	-0.242864	-1.40884	903
MSigDB	Heart	COVID+ vs Control	log2FoldChange	GO_OUTER_MEMBRANE	5.9118e-07	2.95499e-05	0.659444	-0.399705	-1.92231	154
MSigDB	Heart	COVID+ vs Control	log2FoldChange	REACTOME_ANTIGEN_PROCESSING_UBIQUITINATION_PROTEASOME_DEGRADATION	5.89674e-07	2.95499e-05	0.659444	-0.377193	-1.84457	186
MSigDB	Heart	COVID+ vs Control	log2FoldChange	GSE13485_DAY1_VS_DAY21_YF17D_VACCINE_PBMC_DN	6.24962e-07	3.11423e-05	0.659444	-0.399089	-1.91935	154
MSigDB	Heart	COVID+ vs Control	log2FoldChange	GSE27241_WT_VS_RORGT_KO_TH17_POLARIZED_CD4_TCELL_DN	6.43916e-07	3.19884e-05	0.659444	-0.401135	-1.89071	150
MSigDB	Heart	COVID+ vs Control	log2FoldChange	ENK_UV_RESPONSE_KERATINOCYTE_UP	6.56015e-07	3.24898e-05	0.659444	-0.290705	-1.57163	455
MSigDB	Heart	COVID+ vs Control	log2FoldChange	REACTOME_FATTY_ACID_TRIACYLGLYCEROL_AND_KETONE_BODY_METABOLISM	6.68103e-07	3.29876e-05	0.659444	-0.392109	-1.88007	161
MSigDB	Heart	COVID+ vs Control	log2FoldChange	GO_CARDIOCYTE_DIFFERENTIATION	7.20629e-07	3.5394e-05	0.659444	-0.492802	-2.13919	87
MSigDB	Heart	COVID+ vs Control	log2FoldChange	REACTOME_CLASS_I_MHC_MEDIATED_ANTIGEN_PROCESSING_PRESENTATION	7.21211e-07	3.5394e-05	0.659444	-0.360244	-1.78537	216
MSigDB	Heart	COVID+ vs Control	log2FoldChange	GO_CARDIAC_CHAMBER_DEVELOPMENT	7.32743e-07	3.58513e-05	0.659444	-0.42381	-1.96982	134
MSigDB	Heart	COVID+ vs Control	log2FoldChange	SENGUPTA_NASOPHARYNGEAL_CARCINOMA_WITH_LMP1_DN	7.35596e-07	3.58825e-05	0.659444	0.504416	1.95652	128
MSigDB	Heart	COVID+ vs Control	log2FoldChange	GO_REGULATION_OF_CARDIAC_MUSCLE_CELL_ACTION_POTENTIAL	7.44026e-07	3.61847e-05	0.659444	-0.783961	-2.37385	18
MSigDB	Heart	COVID+ vs Control	log2FoldChange	REACTOME_REGULATION_OF_BETA_CELL_DEVELOPMENT	7.54662e-07	3.65921e-05	0.659444	0.764987	2.25679	24
MSigDB	Heart	COVID+ vs Control	log2FoldChange	SEKI_INFLAMMATORY_RESPONSE_LPS_UP	7.84437e-07	3.7833e-05	0.659444	0.601463	2.11545	66
MSigDB	Heart	COVID+ vs Control	log2FoldChange	GSE19825_NAIVE_VS_DAY3_EFF_CD8_TCELL_DN	7.84928e-07	3.7833e-05	0.659444	-0.379076	-1.82104	175
MSigDB	Heart	COVID+ vs Control	log2FoldChange	ROSTY_CERVICAL_CANCER_PROLIFERATION_CLUSTER	7.9473e-07	3.81113e-05	0.659444	0.512731	1.98802	127
MSigDB	Heart	COVID+ vs Control	log2FoldChange	GO_NEUROLOGICAL_SYSTEM_PROCESS	7.95407e-07	3.81113e-05	0.659444	0.348983	1.53214	756
MSigDB	Heart	COVID+ vs Control	log2FoldChange	REACTOME_ANTIGEN_PROCESSING_CROSS_PRESENTATION	8.0116e-07	3.82737e-05	0.659444	-0.520479	-2.21402	66
MSigDB	Heart	COVID+ vs Control	log2FoldChange	REACTOME_VIF_MEDIATED_DEGRADATION_OF_APOBEC3G	8.26392e-07	3.91328e-05	0.659444	-0.60134	-2.35296	46
MSigDB	Heart	COVID+ vs Control	log2FoldChange	GO_ANTIGEN_PROCESSING_AND_PRESENTATION_OF_EXOGENOUS_PEPTIDE_ANTIGEN_VIA_MHC_CLASS_I	8.23495e-07	3.91328e-05	0.659444	-0.56803	-2.34072	57
MSigDB	Heart	COVID+ vs Control	log2FoldChange	GO_REGULATION_OF_COAGULATION	8.24127e-07	3.91328e-05	0.659444	0.560823	2.05206	84
MSigDB	Heart	COVID+ vs Control	log2FoldChange	GSE17721_CTRL_VS_POLYIC_12H_BMDC_UP	8.29029e-07	3.91432e-05	0.659444	-0.385998	-1.87474	177
MSigDB	Heart	COVID+ vs Control	log2FoldChange	HALLMARK_COAGULATION	8.81608e-07	4.15048e-05	0.659444	0.512848	1.98205	126
MSigDB	Heart	COVID+ vs Control	log2FoldChange	TAKAO_RESPONSE_TO_UVB_RADIATION_UP	8.99581e-07	4.22282e-05	0.659444	-0.510487	-2.18219	74
MSigDB	Heart	COVID+ vs Control	log2FoldChange	REACTOME_GPCR_LIGAND_BINDING	9.3299e-07	4.36699e-05	0.659444	0.415919	1.73452	291
MSigDB	Heart	COVID+ vs Control	log2FoldChange	GO_NEGATIVE_REGULATION_OF_PROTEOLYSIS	9.50188e-07	4.43467e-05	0.659444	0.427356	1.76787	266
MSigDB	Heart	COVID+ vs Control	log2FoldChange	GO_MITOCHONDRIAL_ELECTRON_TRANSPORT_CYTOCHROME_C_TO_OXYGEN	9.65361e-07	4.49253e-05	0.643552	-0.810243	-2.40901	16
MSigDB	Heart	COVID+ vs Control	log2FoldChange	SERVITJA_LIVER_HNF1A_TARGETS_DN	9.83016e-07	4.56159e-05	0.643552	0.495816	1.94213	137
MSigDB	Heart	COVID+ vs Control	log2FoldChange	GSE5679_PPARG_LIGAND_ROSIGLITAZONE_VS_RARA_AGONIST_AM580_TREATED_DC_UP	1.01177e-06	4.68162e-05	0.643552	-0.380964	-1.81582	168
MSigDB	Heart	COVID+ vs Control	log2FoldChange	REACTOME_REGULATION_OF_GENE_EXPRESSION_IN_BETA_CELLS	1.05219e-06	4.85477e-05	0.643552	0.844325	2.25903	16
MSigDB	Heart	COVID+ vs Control	log2FoldChange	GO_SARCOPLASM	1.11606e-06	5.13481e-05	0.643552	-0.548953	-2.26922	61
MSigDB	Heart	COVID+ vs Control	log2FoldChange	ALONSO_METASTASIS_UP	1.13682e-06	5.21552e-05	0.643552	-0.384477	-1.83824	170
MSigDB	Heart	COVID+ vs Control	log2FoldChange	SABATES_COLORECTAL_ADENOMA_UP	1.14992e-06	5.26071e-05	0.643552	0.531405	1.99978	104
MSigDB	Heart	COVID+ vs Control	log2FoldChange	GO_SECRETORY_GRANULE_LUMEN	1.18959e-06	5.42688e-05	0.643552	0.57707	2.05889	72
MSigDB	Heart	COVID+ vs Control	log2FoldChange	KEGG_HYPERTROPHIC_CARDIOMYOPATHY_HCM	1.21064e-06	5.49802e-05	0.643552	-0.497965	-2.14892	78
MSigDB	Heart	COVID+ vs Control	log2FoldChange	GO_CARBOHYDRATE_BIOSYNTHETIC_PROCESS	1.21197e-06	5.49802e-05	0.643552	-0.44739	-2.01983	112
MSigDB	Heart	COVID+ vs Control	log2FoldChange	GSE12845_IGD_NEG_BLOOD_VS_NAIVE_TONSIL_BCELL_UP	1.23109e-06	5.56913e-05	0.643552	-0.386183	-1.84168	167
MSigDB	Heart	COVID+ vs Control	log2FoldChange	GSE2770_TGFB_AND_IL4_ACT_VS_ACT_CD4_TCELL_48H_DN	1.24447e-06	5.61397e-05	0.643552	-0.380711	-1.82211	171
MSigDB	Heart	COVID+ vs Control	log2FoldChange	GSE37605_FOXP3_FUSION_GFP_VS_IRES_GFP_TREG_NOD_UP	1.34976e-06	6.07204e-05	0.643552	-0.376694	-1.82131	176
MSigDB	Heart	COVID+ vs Control	log2FoldChange	GSE3982_EOSINOPHIL_VS_MAST_CELL_DN	1.41674e-06	6.35572e-05	0.643552	-0.393081	-1.87538	169
MSigDB	Heart	COVID+ vs Control	log2FoldChange	GSE17721_POLYIC_VS_PAM3CSK4_16H_BMDC_DN	1.42134e-06	6.35871e-05	0.643552	-0.384905	-1.83513	165
MSigDB	Heart	COVID+ vs Control	log2FoldChange	GSE17721_PAM3CSK4_VS_GADIQUIMOD_12H_BMDC_UP	1.42727e-06	6.36766e-05	0.643552	-0.378923	-1.81355	171
MSigDB	Heart	COVID+ vs Control	log2FoldChange	GSE22886_DC_VS_MONOCYTE_UP	1.43319e-06	6.3765e-05	0.643552	-0.378041	-1.83293	180
MSigDB	Heart	COVID+ vs Control	log2FoldChange	NABA_ECM_REGULATORS	1.43938e-06	6.38651e-05	0.643552	0.451097	1.81797	194
MSigDB	Heart	COVID+ vs Control	log2FoldChange	SPIELMAN_LYMPHOBLAST_EUROPEAN_VS_ASIAN_DN	1.49018e-06	6.59384e-05	0.643552	-0.272162	-1.50401	542
MSigDB	Heart	COVID+ vs Control	log2FoldChange	GSE42021_CD24INT_TREG_VS_CD24INT_TCONV_THYMUS_UP	1.6564e-06	7.30939e-05	0.643552	-0.372667	-1.79026	175
MSigDB	Heart	COVID+ vs Control	log2FoldChange	KEGG_PROTEASOME	1.66684e-06	7.31556e-05	0.643552	-0.611537	-2.33872	42
MSigDB	Heart	COVID+ vs Control	log2FoldChange	GSE369_IFNG_KO_VS_WT_LIVER_DN	1.6662e-06	7.31556e-05	0.643552	-0.375398	-1.7893	168
MSigDB	Heart	COVID+ vs Control	log2FoldChange	GSE29618_BCELL_VS_MDC_DAY7_FLU_VACCINE_DN	1.68428e-06	7.35819e-05	0.643552	-0.380337	-1.81845	170
MSigDB	Heart	COVID+ vs Control	log2FoldChange	GSE17721_CTRL_VS_CPG_4H_BMDC_UP	1.68564e-06	7.35819e-05	0.643552	-0.365324	-1.77502	182
MSigDB	Heart	COVID+ vs Control	log2FoldChange	REACTOME_BRANCHED_CHAIN_AMINO_ACID_CATABOLISM	1.72622e-06	7.51507e-05	0.643552	-0.791422	-2.39547	17
MSigDB	Heart	COVID+ vs Control	log2FoldChange	KEGG_PEROXISOME	1.77765e-06	7.71826e-05	0.643552	-0.493635	-2.11832	77
MSigDB	Heart	COVID+ vs Control	log2FoldChange	GSE17721_12H_VS_24H_CPG_BMDC_DN	1.78899e-06	7.7467e-05	0.643552	-0.370808	-1.80234	179
MSigDB	Heart	COVID+ vs Control	log2FoldChange	GSE2770_IL12_AND_TGFB_ACT_VS_ACT_CD4_TCELL_48H_UP	1.85167e-06	7.99674e-05	0.643552	-0.383144	-1.82719	167
MSigDB	Heart	COVID+ vs Control	log2FoldChange	KEGG_COMPLEMENT_AND_COAGULATION_CASCADES	1.91853e-06	8.24958e-05	0.627257	0.599131	2.0934	65
MSigDB	Heart	COVID+ vs Control	log2FoldChange	GSE19888_ADENOSINE_A3R_INH_PRETREAT_AND_ACT_BY_A3R_VS_TCELL_MEMBRANES_ACT_MAST_CELL_UP	1.9204e-06	8.24958e-05	0.627257	0.467139	1.8625	172
MSigDB	Heart	COVID+ vs Control	log2FoldChange	ALCALA_APOPTOSIS	1.92858e-06	8.26279e-05	0.627257	-0.490911	-2.11847	78
MSigDB	Heart	COVID+ vs Control	log2FoldChange	MARTINEZ_RB1_AND_TP53_TARGETS_UP	1.94348e-06	8.30468e-05	0.627257	-0.274592	-1.50247	530
MSigDB	Heart	COVID+ vs Control	log2FoldChange	RICKMAN_HEAD_AND_NECK_CANCER_E	2.01286e-06	8.57849e-05	0.627257	0.590128	2.10223	70
MSigDB	Heart	COVID+ vs Control	log2FoldChange	REACTOME_DESTABILIZATION_OF_MRNA_BY_AUF1_HNRNP_D0	2.02545e-06	8.60948e-05	0.627257	-0.571122	-2.25867	50
MSigDB	Heart	COVID+ vs Control	log2FoldChange	REN_ALVEOLAR_RHABDOMYOSARCOMA_UP	2.04291e-06	8.66099e-05	0.627257	-0.462836	-2.02513	92
MSigDB	Heart	COVID+ vs Control	log2FoldChange	GSE29618_MONOCYTE_VS_MDC_DAY7_FLU_VACCINE_DN	2.07502e-06	8.77412e-05	0.627257	-0.380842	-1.82605	161
MSigDB	Heart	COVID+ vs Control	log2FoldChange	GO_HUMORAL_IMMUNE_RESPONSE	2.11715e-06	8.92898e-05	0.627257	0.51678	1.98215	115
MSigDB	Heart	COVID+ vs Control	log2FoldChange	RICKMAN_HEAD_AND_NECK_CANCER_F	2.2286e-06	9.3746e-05	0.627257	-0.574375	-2.28038	49
MSigDB	Heart	COVID+ vs Control	log2FoldChange	GERHOLD_ADIPOGENESIS_UP	2.34424e-06	9.82071e-05	0.627257	-0.579411	-2.28989	48
MSigDB	Heart	COVID+ vs Control	log2FoldChange	HALLMARK_INTERFERON_GAMMA_RESPONSE	2.34678e-06	9.82071e-05	0.627257	0.457124	1.83046	181
MSigDB	Heart	COVID+ vs Control	log2FoldChange	GO_SARCOMERE_ORGANIZATION	2.48249e-06	0.000103619	0.627257	-0.697021	-2.32015	26
MSigDB	Heart	COVID+ vs Control	log2FoldChange	REACTOME_GLUCONEOGENESIS	2.65056e-06	0.000110349	0.627257	-0.6878	-2.36952	28
MSigDB	Heart	COVID+ vs Control	log2FoldChange	GO_CARBOHYDRATE_METABOLIC_PROCESS	2.6631e-06	0.000110587	0.627257	-0.262358	-1.46048	562
MSigDB	Heart	COVID+ vs Control	log2FoldChange	REACTOME_AUTODEGRADATION_OF_THE_E3_UBIQUITIN_LIGASE_COP1	2.69378e-06	0.000111575	0.627257	-0.58263	-2.27975	46
MSigDB	Heart	COVID+ vs Control	log2FoldChange	VERHAAK_GLIOBLASTOMA_NEURAL	2.72739e-06	0.000112679	0.627257	-0.438619	-1.98023	112
MSigDB	Heart	COVID+ vs Control	log2FoldChange	GO_HEART_DEVELOPMENT	2.73589e-06	0.000112742	0.627257	-0.28498	-1.53418	427
MSigDB	Heart	COVID+ vs Control	log2FoldChange	GO_REGULATION_OF_CARDIAC_MUSCLE_CELL_CONTRACTION	2.83326e-06	0.000116459	0.627257	-0.69375	-2.30926	26
MSigDB	Heart	COVID+ vs Control	log2FoldChange	GO_GOLGI_LUMEN	2.85294e-06	0.000116759	0.627257	0.580076	2.07417	73
MSigDB	Heart	COVID+ vs Control	log2FoldChange	GSE18791_UNSTIM_VS_NEWCATSLE_VIRUS_DC_6H_DN	2.85499e-06	0.000116759	0.627257	0.48636	1.91707	151
MSigDB	Heart	COVID+ vs Control	log2FoldChange	GO_ION_CHANNEL_BINDING	2.89377e-06	0.000118047	0.627257	-0.444527	-1.98501	100
MSigDB	Heart	COVID+ vs Control	log2FoldChange	KEGG_MATURITY_ONSET_DIABETES_OF_THE_YOUNG	2.95356e-06	0.000119582	0.627257	0.806444	2.24893	19
MSigDB	Heart	COVID+ vs Control	log2FoldChange	GSE17721_0.5H_VS_24H_CPG_BMDC_UP	2.95121e-06	0.000119582	0.627257	-0.371762	-1.80249	180
MSigDB	Heart	COVID+ vs Control	log2FoldChange	FISCHER_G2_M_CELL_CYCLE	2.94534e-06	0.000119582	0.627257	0.443252	1.80001	209
MSigDB	Heart	COVID+ vs Control	log2FoldChange	RSRFC4_Q2	2.9815e-06	0.000120412	0.627257	-0.363294	-1.77661	186
MSigDB	Heart	COVID+ vs Control	log2FoldChange	GO_MONOSACCHARIDE_BIOSYNTHETIC_PROCESS	2.99606e-06	0.0001207	0.627257	-0.563985	-2.27608	52
MSigDB	Heart	COVID+ vs Control	log2FoldChange	REACTOME_MITOCHONDRIAL_FATTY_ACID_BETA_OXIDATION	3.0741e-06	0.000123536	0.627257	-0.825755	-2.34168	13
MSigDB	Heart	COVID+ vs Control	log2FoldChange	GO_CELLULAR_LIPID_CATABOLIC_PROCESS	3.09918e-06	0.000124236	0.627257	-0.396809	-1.85787	142
MSigDB	Heart	COVID+ vs Control	log2FoldChange	KEGG_PROPANOATE_METABOLISM	3.16606e-06	0.000126002	0.627257	-0.660792	-2.32177	30
MSigDB	Heart	COVID+ vs Control	log2FoldChange	GSE42021_TREG_VS_TCONV_PLN_UP	3.15444e-06	0.000126002	0.627257	0.466687	1.84939	161
MSigDB	Heart	COVID+ vs Control	log2FoldChange	NFE2L2.V2	3.16659e-06	0.000126002	0.627257	0.390785	1.64696	348
MSigDB	Heart	COVID+ vs Control	log2FoldChange	RICKMAN_HEAD_AND_NECK_CANCER_C	3.22254e-06	0.000127657	0.627257	0.562373	2.03124	76
MSigDB	Heart	COVID+ vs Control	log2FoldChange	GSE3982_MAST_CELL_VS_CENT_MEMORY_CD4_TCELL_UP	3.22395e-06	0.000127657	0.627257	-0.359557	-1.747	182
MSigDB	Heart	COVID+ vs Control	log2FoldChange	MARTINEZ_TP53_TARGETS_UP	3.24615e-06	0.000128223	0.627257	-0.272351	-1.48408	529
MSigDB	Heart	COVID+ vs Control	log2FoldChange	REACTOME_REGULATION_OF_APOPTOSIS	3.28224e-06	0.000129333	0.627257	-0.542719	-2.22089	56
MSigDB	Heart	COVID+ vs Control	log2FoldChange	GO_EXTRACELLULAR_STRUCTURE_ORGANIZATION	3.33496e-06	0.000131092	0.627257	0.416406	1.72845	281
MSigDB	Heart	COVID+ vs Control	log2FoldChange	WU_CELL_MIGRATION	3.36902e-06	0.00013179	0.627257	0.469669	1.85876	159
MSigDB	Heart	COVID+ vs Control	log2FoldChange	ERR1_Q2	3.36491e-06	0.00013179	0.627257	-0.338637	-1.70328	231
MSigDB	Heart	COVID+ vs Control	log2FoldChange	GO_G_PROTEIN_COUPLED_RECEPTOR_ACTIVITY	3.41196e-06	0.000133149	0.627257	0.38013	1.62233	390
MSigDB	Heart	COVID+ vs Control	log2FoldChange	GO_REGULATION_OF_RELEASE_OF_SEQUESTERED_CALCIUM_ION_INTO_CYTOSOL_BY_SARCOPLASMIC_RETICULUM	3.57982e-06	0.000139029	0.627257	-0.715767	-2.37415	23
MSigDB	Heart	COVID+ vs Control	log2FoldChange	GSE7568_IL4_VS_IL4_AND_TGFB_TREATED_MACROPHAGE_24H_DN	3.57802e-06	0.000139029	0.627257	-0.366607	-1.76673	174
MSigDB	Heart	COVID+ vs Control	log2FoldChange	PENG_GLUTAMINE_DEPRIVATION_DN	3.62192e-06	0.000140328	0.627257	-0.311874	-1.64688	311
MSigDB	Heart	COVID+ vs Control	log2FoldChange	SANA_TNF_SIGNALING_UP	3.74495e-06	0.000144748	0.627257	0.582444	2.04856	66
MSigDB	Heart	COVID+ vs Control	log2FoldChange	GRADE_COLON_CANCER_UP	3.7563e-06	0.000144841	0.627257	-0.245815	-1.39741	711
MSigDB	Heart	COVID+ vs Control	log2FoldChange	GSE30971_CTRL_VS_LPS_STIM_MACROPHAGE_WBP7_HET_4H_DN	3.89109e-06	0.000149682	0.610527	-0.367438	-1.75858	171
MSigDB	Heart	COVID+ vs Control	log2FoldChange	GO_CELL_CELL_SIGNALING_INVOLVED_IN_CARDIAC_CONDUCTION	3.95442e-06	0.000151758	0.610527	-0.74253	-2.3254	21
MSigDB	Heart	COVID+ vs Control	log2FoldChange	GSE24634_TEFF_VS_TCONV_DAY10_IN_CULTURE_DN	4.12322e-06	0.000157862	0.610527	-0.358803	-1.75916	189
MSigDB	Heart	COVID+ vs Control	log2FoldChange	GSE18791_CTRL_VS_NEWCASTLE_VIRUS_DC_18H_UP	4.16038e-06	0.000158807	0.610527	-0.369686	-1.79551	177
MSigDB	Heart	COVID+ vs Control	log2FoldChange	GSE2770_UNTREATED_VS_IL12_TREATED_ACT_CD4_TCELL_2H_UP	4.17732e-06	0.000158807	0.610527	-0.357679	-1.73788	182
MSigDB	Heart	COVID+ vs Control	log2FoldChange	GSE22886_NAIVE_BCELL_VS_MONOCYTE_DN	4.17732e-06	0.000158807	0.610527	-0.357611	-1.73755	182
MSigDB	Heart	COVID+ vs Control	log2FoldChange	GSE39382_IL3_VS_IL3_IL33_TREATED_MAST_CELL_UP	4.21692e-06	0.000159937	0.610527	-0.364551	-1.75126	175
MSigDB	Heart	COVID+ vs Control	log2FoldChange	FAELT_B_CLL_WITH_VH_REARRANGEMENTS_DN	4.31941e-06	0.000163441	0.610527	-0.586621	-2.27868	44
MSigDB	Heart	COVID+ vs Control	log2FoldChange	GSE13485_CTRL_VS_DAY7_YF17D_VACCINE_PBMC_DN	4.37111e-06	0.000165012	0.610527	0.453239	1.80854	171
MSigDB	Heart	COVID+ vs Control	log2FoldChange	GO_REGULATION_OF_WOUND_HEALING	4.42373e-06	0.00016661	0.610527	0.509909	1.95579	115
MSigDB	Heart	COVID+ vs Control	log2FoldChange	GO_DIGESTION	4.43439e-06	0.000166624	0.610527	0.527851	1.97617	98
MSigDB	Heart	COVID+ vs Control	log2FoldChange	GO_NAD_METABOLIC_PROCESS	4.73701e-06	0.000177583	0.610527	-0.561064	-2.22754	49
MSigDB	Heart	COVID+ vs Control	log2FoldChange	NAKAYAMA_SOFT_TISSUE_TUMORS_PCA2_DN	4.76792e-06	0.000177949	0.610527	-0.507324	-2.16137	68
MSigDB	Heart	COVID+ vs Control	log2FoldChange	GSE17721_POLYIC_VS_GARDIQUIMOD_16H_BMDC_DN	4.77973e-06	0.000177949	0.610527	-0.381094	-1.8152	164
MSigDB	Heart	COVID+ vs Control	log2FoldChange	GSE23505_IL6_IL1_VS_IL6_IL1_TGFB_TREATED_CD4_TCELL_DN	4.77551e-06	0.000177949	0.610527	-0.373116	-1.77936	167
MSigDB	Heart	COVID+ vs Control	log2FoldChange	GSE39820_TGFBETA1_IL6_VS_TGFBETA1_IL6_IL23A_TREATED_CD4_TCELL_DN	4.80222e-06	0.000178376	0.610527	-0.370206	-1.77001	170
MSigDB	Heart	COVID+ vs Control	log2FoldChange	BOSCO_INTERFERON_INDUCED_ANTIVIRAL_MODULE	4.87599e-06	0.000180702	0.610527	0.585691	2.04759	63
MSigDB	Heart	COVID+ vs Control	log2FoldChange	GSE16266_CTRL_VS_HEATSHOCK_AND_LPS_STIM_MEF_DN	5.09828e-06	0.000188508	0.610527	-0.355399	-1.7268	182
MSigDB	Heart	COVID+ vs Control	log2FoldChange	GSE1432_CTRL_VS_IFNG_6H_MICROGLIA_DN	5.15868e-06	0.000190307	0.610527	0.458195	1.83392	175
MSigDB	Heart	COVID+ vs Control	log2FoldChange	GO_INNATE_IMMUNE_RESPONSE_ACTIVATING_CELL_SURFACE_RECEPTOR_SIGNALING_PATHWAY	5.28989e-06	0.000194704	0.610527	-0.427591	-1.9094	101
MSigDB	Heart	COVID+ vs Control	log2FoldChange	GSE17721_LPS_VS_PAM3CSK4_12H_BMDC_DN	5.42478e-06	0.000199216	0.610527	-0.362888	-1.73681	171
MSigDB	Heart	COVID+ vs Control	log2FoldChange	RUAN_RESPONSE_TO_TROGLITAZONE_DN	5.59336e-06	0.000204942	0.610527	-0.753964	-2.28302	18
MSigDB	Heart	COVID+ vs Control	log2FoldChange	GO_REGULATION_OF_ACTION_POTENTIAL	5.66868e-06	0.000207233	0.610527	-0.624961	-2.27799	35
MSigDB	Heart	COVID+ vs Control	log2FoldChange	GO_STRUCTURAL_CONSTITUENT_OF_MUSCLE	5.90209e-06	0.000214315	0.610527	-0.608257	-2.28703	39
MSigDB	Heart	COVID+ vs Control	log2FoldChange	REACTOME_SCF_BETA_TRCP_MEDIATED_DEGRADATION_OF_EMI1	5.89707e-06	0.000214315	0.610527	-0.555987	-2.20738	49
MSigDB	Heart	COVID+ vs Control	log2FoldChange	GSE27670_CTRL_VS_LMP1_TRANSDUCED_GC_BCELL_DN	5.87891e-06	0.000214315	0.610527	-0.364991	-1.77357	181
MSigDB	Heart	COVID+ vs Control	log2FoldChange	GSE26030_TH1_VS_TH17_RESTIMULATED_DAY5_POST_POLARIZATION_UP	6.08504e-06	0.000220463	0.610527	-0.354131	-1.72064	182
MSigDB	Heart	COVID+ vs Control	log2FoldChange	GSE45365_NK_CELL_VS_BCELL_UP	6.25061e-06	0.000225957	0.610527	0.448094	1.79499	180
MSigDB	Heart	COVID+ vs Control	log2FoldChange	GSE2770_TGFB_AND_IL4_VS_IL12_TREATED_ACT_CD4_TCELL_48H_UP	6.29048e-06	0.000226892	0.610527	-0.369622	-1.7627	167
MSigDB	Heart	COVID+ vs Control	log2FoldChange	CHEN_HOXA5_TARGETS_9HR_UP	6.30667e-06	0.00022697	0.610527	0.453075	1.81038	178
MSigDB	Heart	COVID+ vs Control	log2FoldChange	SENGUPTA_NASOPHARYNGEAL_CARCINOMA_UP	6.34656e-06	0.000227899	0.610527	0.417553	1.72755	263
MSigDB	Heart	COVID+ vs Control	log2FoldChange	GO_REGULATION_OF_CARDIAC_CONDUCTION	6.39572e-06	0.000228539	0.610527	-0.520777	-2.18419	63
MSigDB	Heart	COVID+ vs Control	log2FoldChange	REACTOME_ER_PHAGOSOME_PATHWAY	6.40671e-06	0.000228539	0.610527	-0.536608	-2.18157	53
MSigDB	Heart	COVID+ vs Control	log2FoldChange	GO_CELLULAR_LIPID_METABOLIC_PROCESS	6.39696e-06	0.000228539	0.610527	-0.241247	-1.41823	792
MSigDB	Heart	COVID+ vs Control	log2FoldChange	GOLDRATH_HOMEOSTATIC_PROLIFERATION	6.44983e-06	0.000229068	0.610527	-0.376534	-1.81088	154
MSigDB	Heart	COVID+ vs Control	log2FoldChange	ZHANG_TLX_TARGETS_60HR_UP	6.43888e-06	0.000229068	0.610527	-0.315273	-1.63135	261
MSigDB	Heart	COVID+ vs Control	log2FoldChange	GO_METAL_CLUSTER_BINDING	6.52427e-06	0.000231205	0.610527	-0.543972	-2.21223	54
MSigDB	Heart	COVID+ vs Control	log2FoldChange	GSE22886_NAIVE_TCELL_VS_DC_DN	6.56319e-06	0.000232076	0.610527	-0.35215	-1.73387	191
MSigDB	Heart	COVID+ vs Control	log2FoldChange	ACEVEDO_FGFR1_TARGETS_IN_PROSTATE_CANCER_MODEL_UP	6.67948e-06	0.000235673	0.610527	0.417641	1.71616	250
MSigDB	Heart	COVID+ vs Control	log2FoldChange	BIOCARTA_FIBRINOLYSIS_PATHWAY	6.72904e-06	0.00023656	0.610527	0.855128	2.12224	12
MSigDB	Heart	COVID+ vs Control	log2FoldChange	MEISSNER_BRAIN_HCP_WITH_H3K27ME3	6.73382e-06	0.00023656	0.610527	0.442262	1.77892	191
MSigDB	Heart	COVID+ vs Control	log2FoldChange	GO_CYTOCHROME_COMPLEX	6.83924e-06	0.000239544	0.610527	-0.755267	-2.31595	19
MSigDB	Heart	COVID+ vs Control	log2FoldChange	GSE19888_ADENOSINE_A3R_INH_VS_ACT_WITH_INHIBITOR_PRETREATMENT_IN_MAST_CELL_UP	6.84834e-06	0.000239544	0.610527	0.462845	1.82486	157
MSigDB	Heart	COVID+ vs Control	log2FoldChange	GSE36891_POLYIC_TLR3_VS_PAM_TLR2_STIM_PERITONEAL_MACROPHAGE_UP	6.88755e-06	0.000240396	0.610527	0.481639	1.8776	134
MSigDB	Heart	COVID+ vs Control	log2FoldChange	GO_OXIDOREDUCTASE_ACTIVITY_ACTING_ON_THE_CH_CH_GROUP_OF_DONORS	6.94436e-06	0.000241858	0.610527	-0.549652	-2.21824	52
MSigDB	Heart	COVID+ vs Control	log2FoldChange	GO_MONOSACCHARIDE_METABOLIC_PROCESS	6.98234e-06	0.000242659	0.610527	-0.371669	-1.78444	172
MSigDB	Heart	COVID+ vs Control	log2FoldChange	GO_DICARBOXYLIC_ACID_METABOLIC_PROCESS	7.03298e-06	0.000243895	0.610527	-0.449935	-1.96869	92
MSigDB	Heart	COVID+ vs Control	log2FoldChange	GSE6259_FLT3L_INDUCED_33D1_POS_DC_VS_BCELL_UP	7.06544e-06	0.000244498	0.610527	-0.364747	-1.75727	158
MSigDB	Heart	COVID+ vs Control	log2FoldChange	GO_KERATIN_FILAMENT	7.08567e-06	0.000244675	0.610527	0.806171	2.18654	17
MSigDB	Heart	COVID+ vs Control	log2FoldChange	GSE17721_CTRL_VS_POLYIC_4H_BMDC_UP	7.28326e-06	0.000250963	0.610527	-0.358393	-1.73282	176
MSigDB	Heart	COVID+ vs Control	log2FoldChange	GO_REGULATION_OF_EPIDERMIS_DEVELOPMENT	7.48391e-06	0.000257329	0.610527	0.60409	2.0591	54
MSigDB	Heart	COVID+ vs Control	log2FoldChange	GO_ACTION_POTENTIAL	7.52225e-06	0.000258099	0.610527	-0.454941	-1.99515	90
MSigDB	Heart	COVID+ vs Control	log2FoldChange	GSE42021_TREG_PLN_VS_CD24HI_TREG_THYMUS_DN	7.55552e-06	0.000258693	0.610527	-0.357599	-1.72898	176
MSigDB	Heart	COVID+ vs Control	log2FoldChange	GSE32034_UNTREATED_VS_ROSIGLIZATONE_TREATED_LY6C_HIGH_MONOCYTE_DN	7.67113e-06	0.000262097	0.593325	-0.365449	-1.74237	165
MSigDB	Heart	COVID+ vs Control	log2FoldChange	GSE27241_WT_CTRL_VS_DIGOXIN_TREATED_RORGT_KO_CD4_TCELL_IN_TH17_POLARIZING_CONDITIONS_DN	7.74065e-06	0.000263916	0.593325	-0.379089	-1.80372	152
MSigDB	Heart	COVID+ vs Control	log2FoldChange	GSE3982_MAC_VS_EFF_MEMORY_CD4_TCELL_UP	7.82777e-06	0.000266325	0.593325	-0.360876	-1.73747	173
MSigDB	Heart	COVID+ vs Control	log2FoldChange	CAMP_UP.V1_UP	8.0027e-06	0.000271571	0.593325	-0.359517	-1.7136	168
MSigDB	Heart	COVID+ vs Control	log2FoldChange	RHEIN_ALL_GLUCOCORTICOID_THERAPY_DN	8.0215e-06	0.000271571	0.593325	-0.298918	-1.59434	328
MSigDB	Heart	COVID+ vs Control	log2FoldChange	BENPORATH_MYC_MAX_TARGETS	8.03226e-06	0.000271571	0.593325	-0.253894	-1.44097	667
MSigDB	Heart	COVID+ vs Control	log2FoldChange	GO_MUSCLE_ORGAN_DEVELOPMENT	8.11558e-06	0.000273816	0.593325	-0.327566	-1.68434	245
MSigDB	Heart	COVID+ vs Control	log2FoldChange	GSE41867_DAY8_VS_DAY15_LCMV_CLONE13_EFFECTOR_CD8_TCELL_DN	8.28059e-06	0.000278803	0.593325	-0.364117	-1.7409	170
MSigDB	Heart	COVID+ vs Control	log2FoldChange	GSE2706_UNSTIM_VS_8H_R848_DC_DN	8.32088e-06	0.000279536	0.593325	0.456887	1.81566	164
MSigDB	Heart	COVID+ vs Control	log2FoldChange	GSE41087_WT_VS_FOXP3_MUT_ANTI_CD3_CD28_STIM_CD4_TCELL_DN	8.33689e-06	0.000279536	0.593325	-0.359805	-1.73231	173
MSigDB	Heart	COVID+ vs Control	log2FoldChange	GO_M_BAND	8.39536e-06	0.000280336	0.593325	-0.735523	-2.26838	20
MSigDB	Heart	COVID+ vs Control	log2FoldChange	KEGG_PYRUVATE_METABOLISM	8.38886e-06	0.000280336	0.593325	-0.607004	-2.26357	37
MSigDB	Heart	COVID+ vs Control	log2FoldChange	GSE18791_UNSTIM_VS_NEWCATSLE_VIRUS_DC_18H_DN	8.4688e-06	0.000282206	0.593325	0.475868	1.86828	139
MSigDB	Heart	COVID+ vs Control	log2FoldChange	GSE3982_DC_VS_NEUTROPHIL_UP	8.60294e-06	0.000286087	0.593325	-0.356812	-1.71409	175
MSigDB	Heart	COVID+ vs Control	log2FoldChange	GSE22432_PDC_VS_TGFB1_TREATEDCOMMON_DC_PROGENITOR_UP	8.63867e-06	0.000286687	0.593325	-0.358455	-1.70854	168
MSigDB	Heart	COVID+ vs Control	log2FoldChange	MARTENS_TRETINOIN_RESPONSE_UP	8.6568e-06	0.000286701	0.593325	0.353341	1.53541	593
MSigDB	Heart	COVID+ vs Control	log2FoldChange	GO_HEART_GROWTH	8.71858e-06	0.000288158	0.593325	-0.706168	-2.27967	22
MSigDB	Heart	COVID+ vs Control	log2FoldChange	REACTOME_CROSS_PRESENTATION_OF_SOLUBLE_EXOGENOUS_ANTIGENS_ENDOSOMES	9.07759e-06	0.000298804	0.593325	-0.563436	-2.20464	46
MSigDB	Heart	COVID+ vs Control	log2FoldChange	KIM_BIPOLAR_DISORDER_OLIGODENDROCYTE_DENSITY_CORR_DN	9.06051e-06	0.000298804	0.593325	0.57375	2.04389	70
MSigDB	Heart	COVID+ vs Control	log2FoldChange	GO_MICROBODY_PART	9.28623e-06	0.000305052	0.593325	-0.452354	-1.9838	90
MSigDB	Heart	COVID+ vs Control	log2FoldChange	GO_ACTIN_MYOSIN_FILAMENT_SLIDING	9.33974e-06	0.000306188	0.593325	-0.620089	-2.26023	35
MSigDB	Heart	COVID+ vs Control	log2FoldChange	REACTOME_REGULATION_OF_ORNITHINE_DECARBOXYLASE_ODC	9.4698e-06	0.000309825	0.593325	-0.556682	-2.20006	48
MSigDB	Heart	COVID+ vs Control	log2FoldChange	GSE13485_CTRL_VS_DAY7_YF17D_VACCINE_PBMC_UP	9.52111e-06	0.000310876	0.593325	-0.386639	-1.80795	139
MSigDB	Heart	COVID+ vs Control	log2FoldChange	TANG_SENESCENCE_TP53_TARGETS_DN	9.72247e-06	0.000316812	0.593325	0.597358	2.02424	51
MSigDB	Heart	COVID+ vs Control	log2FoldChange	GO_RIBONUCLEOSIDE_DIPHOSPHATE_METABOLIC_PROCESS	9.77233e-06	0.00031716	0.593325	-0.508357	-2.10348	60
MSigDB	Heart	COVID+ vs Control	log2FoldChange	GSE9006_HEALTHY_VS_TYPE_2_DIABETES_PBMC_AT_DX_UP	9.75736e-06	0.00031716	0.593325	-0.362453	-1.73294	170
MSigDB	Heart	COVID+ vs Control	log2FoldChange	GSE43863_NAIVE_VS_MEMORY_TH1_CD4_TCELL_D150_LCMV_UP	9.80702e-06	0.000317649	0.593325	0.476461	1.85477	133
MSigDB	Heart	COVID+ vs Control	log2FoldChange	GO_ADP_METABOLIC_PROCESS	9.87311e-06	0.000319152	0.593325	-0.582015	-2.22665	43
MSigDB	Heart	COVID+ vs Control	log2FoldChange	GO_TRANSLATION_FACTOR_ACTIVITY_RNA_BINDING	1.02662e-05	0.000331197	0.593325	-0.469279	-2.02512	78
MSigDB	Heart	COVID+ vs Control	log2FoldChange	KEGG_ARRHYTHMOGENIC_RIGHT_VENTRICULAR_CARDIOMYOPATHY_ARVC	1.04607e-05	0.000336802	0.593325	-0.488242	-2.06865	70
MSigDB	Heart	COVID+ vs Control	log2FoldChange	GO_ENZYME_INHIBITOR_ACTIVITY	1.06171e-05	0.00034116	0.593325	0.392397	1.63665	302
MSigDB	Heart	COVID+ vs Control	log2FoldChange	GO_NON_CANONICAL_WNT_SIGNALING_PATHWAY	1.07175e-05	0.000343702	0.593325	-0.386233	-1.79746	135
MSigDB	Heart	COVID+ vs Control	log2FoldChange	GO_REGULATION_OF_CARDIAC_MUSCLE_CONTRACTION_BY_CALCIUM_ION_SIGNALING	1.07464e-05	0.000343949	0.593325	-0.728138	-2.28033	21
MSigDB	Heart	COVID+ vs Control	log2FoldChange	MARTENS_TRETINOIN_RESPONSE_DN	1.07766e-05	0.000344234	0.593325	-0.250236	-1.39173	637
MSigDB	Heart	COVID+ vs Control	log2FoldChange	HUPER_BREAST_BASAL_VS_LUMINAL_UP	1.0857e-05	0.000344895	0.593325	0.643343	2.1132	42
MSigDB	Heart	COVID+ vs Control	log2FoldChange	GSE2405_0H_VS_24H_A_PHAGOCYTOPHILUM_STIM_NEUTROPHIL_UP	1.08346e-05	0.000344895	0.593325	-0.369972	-1.78696	155
MSigDB	Heart	COVID+ vs Control	log2FoldChange	GSE16385_IFNG_TNF_VS_IL4_STIM_MACROPHAGE_ROSIGLITAZONE_TREATED_DN	1.08825e-05	0.000344895	0.593325	-0.355933	-1.71367	173
MSigDB	Heart	COVID+ vs Control	log2FoldChange	GO_REGULATION_OF_RESPONSE_TO_WOUNDING	1.0875e-05	0.000344895	0.593325	0.385471	1.63002	358
MSigDB	Heart	COVID+ vs Control	log2FoldChange	GSE15930_NAIVE_VS_48H_IN_VITRO_STIM_IL12_CD8_TCELL_DN	1.10097e-05	0.000347569	0.593325	-0.356974	-1.72031	174
MSigDB	Heart	COVID+ vs Control	log2FoldChange	GO_CELLULAR_PROTEIN_COMPLEX_ASSEMBLY	1.10061e-05	0.000347569	0.593325	-0.304923	-1.59937	300
MSigDB	Heart	COVID+ vs Control	log2FoldChange	KAYO_CALORIE_RESTRICTION_MUSCLE_DN	1.11546e-05	0.000351457	0.593325	-0.479982	-2.05921	76
MSigDB	Heart	COVID+ vs Control	log2FoldChange	GO_REGULATION_OF_BODY_FLUID_LEVELS	1.12323e-05	0.000353219	0.593325	0.371975	1.59533	438
MSigDB	Heart	COVID+ vs Control	log2FoldChange	REACTOME_METABOLISM_OF_MRNA	1.1353e-05	0.000356322	0.593325	-0.354775	-1.7273	178
MSigDB	Heart	COVID+ vs Control	log2FoldChange	GSE6674_ANTI_IGM_VS_PL2_3_STIM_BCELL_UP	1.13977e-05	0.000357031	0.593325	-0.35625	-1.69803	168
MSigDB	Heart	COVID+ vs Control	log2FoldChange	GO_FATTY_ACID_BETA_OXIDATION_USING_ACYL_COA_DEHYDROGENASE	1.17816e-05	0.000368345	0.593325	-0.740869	-2.24337	18
MSigDB	Heart	COVID+ vs Control	log2FoldChange	DEBOSSCHER_NFKB_TARGETS_REPRESSED_BY_GLUCOCORTICOIDS	1.19395e-05	0.000372564	0.593325	0.808878	2.16419	16
MSigDB	Heart	COVID+ vs Control	log2FoldChange	LIN_SILENCED_BY_TUMOR_MICROENVIRONMENT	1.22049e-05	0.000380112	0.593325	0.534158	1.95419	83
MSigDB	Heart	COVID+ vs Control	log2FoldChange	CREIGHTON_AKT1_SIGNALING_VIA_MTOR_DN	1.22954e-05	0.000382196	0.593325	-0.699557	-2.25833	22
MSigDB	Heart	COVID+ vs Control	log2FoldChange	ZHANG_RESPONSE_TO_IKK_INHIBITOR_AND_TNF_UP	1.24088e-05	0.000384546	0.593325	0.435318	1.75375	192
MSigDB	Heart	COVID+ vs Control	log2FoldChange	GO_RECEPTOR_ACTIVITY	1.24185e-05	0.000384546	0.593325	0.315942	1.39246	1068
MSigDB	Heart	COVID+ vs Control	log2FoldChange	GSE11864_CSF1_IFNG_VS_CSF1_IFNG_PAM3CYS_IN_MAC_UP	1.24611e-05	0.000385127	0.593325	-0.359196	-1.71361	166
MSigDB	Heart	COVID+ vs Control	log2FoldChange	GSE38697_LIGHT_ZONE_VS_DARK_ZONE_BCELL_DN	1.25139e-05	0.000385321	0.593325	0.510945	1.91666	101
MSigDB	Heart	COVID+ vs Control	log2FoldChange	GSE17974_CTRL_VS_ACT_IL4_AND_ANTI_IL12_48H_CD4_TCELL_DN	1.25387e-05	0.000385321	0.593325	-0.354266	-1.72194	179
MSigDB	Heart	COVID+ vs Control	log2FoldChange	GSE22886_NAIVE_CD4_TCELL_VS_12H_ACT_TH2_DN	1.25387e-05	0.000385321	0.593325	-0.354265	-1.72193	179
MSigDB	Heart	COVID+ vs Control	log2FoldChange	GO_TRANSLATIONAL_INITIATION	1.26996e-05	0.000389527	0.593325	-0.419027	-1.89178	112
MSigDB	Heart	COVID+ vs Control	log2FoldChange	GSE18791_CTRL_VS_NEWCASTLE_VIRUS_DC_14H_UP	1.31205e-05	0.000401677	0.593325	-0.355714	-1.72765	177
MSigDB	Heart	COVID+ vs Control	log2FoldChange	GO_MUSCLE_HYPERTROPHY	1.32127e-05	0.000403043	0.593325	-0.671674	-2.29374	27
MSigDB	Heart	COVID+ vs Control	log2FoldChange	GSE1740_UNSTIM_VS_IFNA_STIMULATED_MCSF_IFNG_DERIVED_MACROPHAGE_DN	1.32149e-05	0.000403043	0.593325	-0.358561	-1.71057	166
MSigDB	Heart	COVID+ vs Control	log2FoldChange	GO_PROTEIN_LOCALIZATION_TO_MITOCHONDRION	1.32928e-05	0.000404657	0.593325	-0.52664	-2.17016	57
MSigDB	Heart	COVID+ vs Control	log2FoldChange	GO_PYRUVATE_METABOLIC_PROCESS	1.35975e-05	0.000412382	0.593325	-0.506754	-2.08912	59
MSigDB	Heart	COVID+ vs Control	log2FoldChange	GO_COENZYME_BIOSYNTHETIC_PROCESS	1.3588e-05	0.000412382	0.593325	-0.418319	-1.88899	109
MSigDB	Heart	COVID+ vs Control	log2FoldChange	GSE3982_MAC_VS_CENT_MEMORY_CD4_TCELL_UP	1.48062e-05	0.0004482	0.593325	-0.353642	-1.6856	168
MSigDB	Heart	COVID+ vs Control	log2FoldChange	REACTOME_P53_INDEPENDENT_G1_S_DNA_DAMAGE_CHECKPOINT	1.49997e-05	0.000452365	0.593325	-0.548434	-2.16747	48
MSigDB	Heart	COVID+ vs Control	log2FoldChange	GSE17721_CTRL_VS_LPS_8H_BMDC_UP	1.49854e-05	0.000452365	0.593325	-0.350978	-1.68606	175
MSigDB	Heart	COVID+ vs Control	log2FoldChange	GO_NEGATIVE_REGULATION_OF_WOUND_HEALING	1.50708e-05	0.000452822	0.593325	0.592097	2.02576	57
MSigDB	Heart	COVID+ vs Control	log2FoldChange	GO_PROTEIN_ACTIVATION_CASCADE	1.50645e-05	0.000452822	0.593325	0.564718	2.00455	69
MSigDB	Heart	COVID+ vs Control	log2FoldChange	GSE35543_IN_VIVO_NTREG_VS_CONVERTED_EX_ITREG_UP	1.52374e-05	0.000456981	0.593325	-0.370621	-1.73973	146
MSigDB	Heart	COVID+ vs Control	log2FoldChange	GSE17721_POLYIC_VS_GARDIQUIMOD_6H_BMDC_DN	1.54399e-05	0.000462199	0.57561	-0.353869	-1.71869	177
MSigDB	Heart	COVID+ vs Control	log2FoldChange	GSE35685_CD34POS_CD10NEG_CD62LPOS_VS_CD34POS_CD10POS_BONE_MARROW_UP	1.58118e-05	0.000472456	0.57561	-0.345426	-1.67835	182
MSigDB	Heart	COVID+ vs Control	log2FoldChange	KRAS.600_UP.V1_DN	1.59737e-05	0.000476417	0.57561	0.425865	1.73379	219
MSigDB	Heart	COVID+ vs Control	log2FoldChange	GO_REGULATION_OF_MEMBRANE_REPOLARIZATION	1.60826e-05	0.000478784	0.57561	-0.650409	-2.26713	29
MSigDB	Heart	COVID+ vs Control	log2FoldChange	GSE19198_CTRL_VS_IL21_TREATED_TCELL_24H_UP	1.73394e-05	0.00051525	0.57561	0.442098	1.76408	171
MSigDB	Heart	COVID+ vs Control	log2FoldChange	LOCKWOOD_AMPLIFIED_IN_LUNG_CANCER	1.77806e-05	0.000527393	0.57561	-0.34237	-1.68644	190
MSigDB	Heart	COVID+ vs Control	log2FoldChange	GO_PROTEIN_COMPLEX_SUBUNIT_ORGANIZATION	1.81263e-05	0.000536665	0.57561	-0.215872	-1.27571	1304
MSigDB	Heart	COVID+ vs Control	log2FoldChange	GO_STEROID_CATABOLIC_PROCESS	1.81779e-05	0.000537209	0.57561	0.757055	2.17114	21
MSigDB	Heart	COVID+ vs Control	log2FoldChange	GO_REGULATION_OF_COFACTOR_METABOLIC_PROCESS	1.86758e-05	0.000550919	0.57561	-0.550851	-2.1474	47
MSigDB	Heart	COVID+ vs Control	log2FoldChange	REACTOME_BIOLOGICAL_OXIDATIONS	1.90927e-05	0.000562193	0.57561	0.493067	1.86685	108
MSigDB	Heart	COVID+ vs Control	log2FoldChange	GSE1740_MCSF_VS_MCSF_AND_IFNG_DAY2_DERIVED_MACROPHAGE_WITH_IFNA_STIM_UP	1.92657e-05	0.000566257	0.57561	-0.351154	-1.70551	177
MSigDB	Heart	COVID+ vs Control	log2FoldChange	GO_SEQUENCE_SPECIFIC_DNA_BINDING	2.0079e-05	0.000589094	0.57561	0.336049	1.47852	785
MSigDB	Heart	COVID+ vs Control	log2FoldChange	GSE18791_CTRL_VS_NEWCASTLE_VIRUS_DC_8H_DN	2.04055e-05	0.00059686	0.57561	0.454889	1.79315	153
MSigDB	Heart	COVID+ vs Control	log2FoldChange	ZHOU_INFLAMMATORY_RESPONSE_LIVE_DN	2.04174e-05	0.00059686	0.57561	-0.296551	-1.55843	307
MSigDB	Heart	COVID+ vs Control	log2FoldChange	SRF_Q5_01	2.13372e-05	0.000622622	0.57561	-0.340442	-1.67454	194
MSigDB	Heart	COVID+ vs Control	log2FoldChange	GSE14000_UNSTIM_VS_4H_LPS_DC_DN	2.16628e-05	0.000630989	0.57561	0.45976	1.81156	155
MSigDB	Heart	COVID+ vs Control	log2FoldChange	SMID_BREAST_CANCER_BASAL_UP	2.17128e-05	0.00063131	0.57561	0.346861	1.50171	551
MSigDB	Heart	COVID+ vs Control	log2FoldChange	GO_VENTRICULAR_CARDIAC_MUSCLE_CELL_ACTION_POTENTIAL	2.18208e-05	0.00063242	0.57561	-0.796428	-2.31592	14
MSigDB	Heart	COVID+ vs Control	log2FoldChange	GO_CARDIAC_MYOFIBRIL_ASSEMBLY	2.18291e-05	0.00063242	0.57561	-0.761279	-2.26343	16
MSigDB	Heart	COVID+ vs Control	log2FoldChange	KEGG_FATTY_ACID_METABOLISM	2.22088e-05	0.000642271	0.57561	-0.567983	-2.14124	40
MSigDB	Heart	COVID+ vs Control	log2FoldChange	GO_REGULATION_OF_ESTABLISHMENT_OF_PLANAR_POLARITY	2.23568e-05	0.000645398	0.57561	-0.404034	-1.82144	108
MSigDB	Heart	COVID+ vs Control	log2FoldChange	GO_TRICARBOXYLIC_ACID_CYCLE_ENZYME_COMPLEX	2.26247e-05	0.000650812	0.57561	-0.846277	-2.29371	11
MSigDB	Heart	COVID+ vs Control	log2FoldChange	REACTOME_MUSCLE_CONTRACTION	2.26195e-05	0.000650812	0.57561	-0.551772	-2.16817	45
MSigDB	Heart	COVID+ vs Control	log2FoldChange	REACTOME_HOST_INTERACTIONS_OF_HIV_FACTORS	2.27296e-05	0.000652671	0.57561	-0.398887	-1.79969	110
MSigDB	Heart	COVID+ vs Control	log2FoldChange	HUMMERICH_SKIN_CANCER_PROGRESSION_DN	2.28269e-05	0.000654305	0.57561	-0.437008	-1.91213	92
MSigDB	Heart	COVID+ vs Control	log2FoldChange	GO_REGULATION_OF_FIBRINOLYSIS	2.30829e-05	0.000660471	0.57561	0.822161	2.12857	14
MSigDB	Heart	COVID+ vs Control	log2FoldChange	GO_REGULATION_OF_PEPTIDASE_ACTIVITY	2.35801e-05	0.000673508	0.57561	0.385867	1.61623	313
MSigDB	Heart	COVID+ vs Control	log2FoldChange	GSE22935_UNSTIM_VS_12H_MBOVIS_BCG_STIM_MACROPHAGE_DN	2.45351e-05	0.000699553	0.57561	-0.354794	-1.72022	180
MSigDB	Heart	COVID+ vs Control	log2FoldChange	VECCHI_GASTRIC_CANCER_ADVANCED_VS_EARLY_UP	2.46568e-05	0.000701786	0.57561	0.4593	1.80759	156
MSigDB	Heart	COVID+ vs Control	log2FoldChange	REACTOME_CDK_MEDIATED_PHOSPHORYLATION_AND_REMOVAL_OF_CDC6	2.48264e-05	0.000705374	0.57561	-0.545303	-2.13369	46
MSigDB	Heart	COVID+ vs Control	log2FoldChange	GRAHAM_CML_QUIESCENT_VS_NORMAL_DIVIDING_UP	2.52681e-05	0.000716668	0.57561	0.647849	2.1105	40
MSigDB	Heart	COVID+ vs Control	log2FoldChange	GSE17974_2H_VS_72H_UNTREATED_IN_VITRO_CD4_TCELL_DN	2.58938e-05	0.000733129	0.57561	-0.356638	-1.71	161
MSigDB	Heart	COVID+ vs Control	log2FoldChange	ZHANG_TLX_TARGETS_DN	2.59488e-05	0.000733405	0.57561	0.516429	1.90124	87
MSigDB	Heart	COVID+ vs Control	log2FoldChange	GSE25088_WT_VS_STAT6_KO_MACROPHAGE_IL4_STIM_DN	2.62517e-05	0.000740672	0.57561	0.442392	1.76371	167
MSigDB	Heart	COVID+ vs Control	log2FoldChange	GSE22886_NAIVE_CD4_TCELL_VS_48H_ACT_TH1_DN	2.69172e-05	0.000758128	0.57561	-0.348473	-1.69248	177
MSigDB	Heart	COVID+ vs Control	log2FoldChange	LEE_TARGETS_OF_PTCH1_AND_SUFU_DN	2.73642e-05	0.000769381	0.57561	-0.464292	-1.98472	74
MSigDB	Heart	COVID+ vs Control	log2FoldChange	LANDIS_ERBB2_BREAST_PRENEOPLASTIC_DN	2.75181e-05	0.000772367	0.57561	-0.527068	-2.12709	52
MSigDB	Heart	COVID+ vs Control	log2FoldChange	GO_ALDITOL_METABOLIC_PROCESS	2.85154e-05	0.000798973	0.57561	-0.757258	-2.25148	16
MSigDB	Heart	COVID+ vs Control	log2FoldChange	GO_MITOCHONDRIAL_TRANSMEMBRANE_TRANSPORT	2.85693e-05	0.000799103	0.57561	-0.60126	-2.1916	35
MSigDB	Heart	COVID+ vs Control	log2FoldChange	GO_REGULATION_OF_EPITHELIAL_CELL_DIFFERENTIATION	2.9172e-05	0.000814551	0.57561	0.492657	1.85396	104
MSigDB	Heart	COVID+ vs Control	log2FoldChange	GSE14000_UNSTIM_VS_4H_LPS_DC_TRANSLATED_RNA_DN	2.93651e-05	0.000818532	0.57561	0.454666	1.79149	155
MSigDB	Heart	COVID+ vs Control	log2FoldChange	GO_BUNDLE_OF_HIS_CELL_TO_PURKINJE_MYOCYTE_COMMUNICATION	2.97305e-05	0.000823512	0.57561	-0.850192	-2.22748	10
MSigDB	Heart	COVID+ vs Control	log2FoldChange	GSE45365_WT_VS_IFNAR_KO_CD11B_DC_MCMV_INFECTION_DN	2.97471e-05	0.000823512	0.57561	0.458182	1.79047	136
MSigDB	Heart	COVID+ vs Control	log2FoldChange	GO_CYTOKINE_ACTIVITY	2.9686e-05	0.000823512	0.57561	0.45438	1.79036	155
MSigDB	Heart	COVID+ vs Control	log2FoldChange	GSE369_SOCS3_KO_VS_WT_LIVER_UP	2.9604e-05	0.000823512	0.57561	-0.344353	-1.65424	175
MSigDB	Heart	COVID+ vs Control	log2FoldChange	GSE18791_CTRL_VS_NEWCASTLE_VIRUS_DC_6H_DN	2.98527e-05	0.000825025	0.57561	0.44226	1.75754	164
MSigDB	Heart	COVID+ vs Control	log2FoldChange	GSE4748_CTRL_VS_CYANOBACTERIUM_LPSLIKE_STIM_DC_3H_DN	3.01189e-05	0.000830963	0.57561	-0.344107	-1.65305	175
MSigDB	Heart	COVID+ vs Control	log2FoldChange	DACOSTA_UV_RESPONSE_VIA_ERCC3_UP	3.09527e-05	0.000852515	0.557332	-0.309515	-1.60305	272
MSigDB	Heart	COVID+ vs Control	log2FoldChange	GO_ADULT_HEART_DEVELOPMENT	3.19404e-05	0.000878225	0.557332	-0.787016	-2.23182	13
MSigDB	Heart	COVID+ vs Control	log2FoldChange	BERGER_MBD2_TARGETS	3.23536e-05	0.000885644	0.557332	0.944459	1.92405	6
MSigDB	Heart	COVID+ vs Control	log2FoldChange	ODONNELL_TFRC_TARGETS_DN	3.23743e-05	0.000885644	0.557332	0.487192	1.85233	110
MSigDB	Heart	COVID+ vs Control	log2FoldChange	KEGG_CYTOKINE_CYTOKINE_RECEPTOR_INTERACTION	3.22923e-05	0.000885644	0.557332	0.419438	1.70256	206
MSigDB	Heart	COVID+ vs Control	log2FoldChange	GO_PLATELET_ALPHA_GRANULE	3.25063e-05	0.000886261	0.557332	0.556777	1.98342	70
MSigDB	Heart	COVID+ vs Control	log2FoldChange	GSE10500_ARTHRITIC_SYNOVIAL_FLUID_VS_HEALTHY_MACROPHAGE_UP	3.24993e-05	0.000886261	0.557332	-0.384507	-1.762	124
MSigDB	Heart	COVID+ vs Control	log2FoldChange	GSE46606_UNSTIM_VS_CD40L_IL2_IL5_3DAY_STIMULATED_IRF4MID_SORTED_BCELL_UP	3.26801e-05	0.000889502	0.557332	-0.344496	-1.67726	178
MSigDB	Heart	COVID+ vs Control	log2FoldChange	GO_POSITIVE_REGULATION_OF_SODIUM_ION_TRANSPORT	3.30533e-05	0.000893654	0.557332	-0.606967	-2.15274	32
MSigDB	Heart	COVID+ vs Control	log2FoldChange	COLDREN_GEFITINIB_RESISTANCE_DN	3.30155e-05	0.000893654	0.557332	0.423814	1.70802	194
MSigDB	Heart	COVID+ vs Control	log2FoldChange	ZHOU_INFLAMMATORY_RESPONSE_LPS_UP	3.30099e-05	0.000893654	0.557332	0.383838	1.6085	317
MSigDB	Heart	COVID+ vs Control	log2FoldChange	MIKKELSEN_MEF_HCP_WITH_H3K27ME3	3.29736e-05	0.000893654	0.557332	0.358042	1.53505	451
MSigDB	Heart	COVID+ vs Control	log2FoldChange	GSE2706_UNSTIM_VS_8H_LPS_AND_R848_DC_UP	3.35741e-05	0.000906221	0.557332	-0.361067	-1.72963	163
MSigDB	Heart	COVID+ vs Control	log2FoldChange	GO_REGULATION_OF_EPITHELIAL_CELL_APOPTOTIC_PROCESS	3.36733e-05	0.000907386	0.557332	0.58051	1.97541	53
MSigDB	Heart	COVID+ vs Control	log2FoldChange	GSE1460_CORD_VS_ADULT_BLOOD_NAIVE_CD4_TCELL_DN	3.40422e-05	0.000915804	0.557332	-0.359493	-1.71514	169
MSigDB	Heart	COVID+ vs Control	log2FoldChange	GSE37533_PPARG1_FOXP3_VS_FOXP3_TRANSDUCED_CD4_TCELL_DN	3.42413e-05	0.000919632	0.557332	0.440088	1.74535	162
MSigDB	Heart	COVID+ vs Control	log2FoldChange	GSE2770_TGFB_AND_IL4_VS_IL4_TREATED_ACT_CD4_TCELL_48H_DN	3.43036e-05	0.000919778	0.557332	-0.353096	-1.69302	161
MSigDB	Heart	COVID+ vs Control	log2FoldChange	GSE21927_SPLEEN_C57BL6_VS_EL4_TUMOR_BALBC_MONOCYTES_DN	3.43707e-05	0.000920057	0.557332	-0.342051	-1.65381	176
MSigDB	Heart	COVID+ vs Control	log2FoldChange	GO_ENERGY_RESERVE_METABOLIC_PROCESS	3.4736e-05	0.000928299	0.557332	-0.485647	-2.05021	64
MSigDB	Heart	COVID+ vs Control	log2FoldChange	GSE9960_HEALTHY_VS_GRAM_POS_SEPSIS_PBMC_UP	3.48142e-05	0.000928858	0.557332	-0.366081	-1.73629	148
MSigDB	Heart	COVID+ vs Control	log2FoldChange	WANG_CLASSIC_ADIPOGENIC_TARGETS_OF_PPARG	3.49542e-05	0.000931057	0.557332	-0.681679	-2.24327	24
MSigDB	Heart	COVID+ vs Control	log2FoldChange	GO_ANGIOGENESIS	3.51208e-05	0.000933961	0.557332	0.39714	1.6441	270
MSigDB	Heart	COVID+ vs Control	log2FoldChange	RUAN_RESPONSE_TO_TROGLITAZONE_UP	3.5266e-05	0.000936282	0.557332	-0.655659	-2.17949	25
MSigDB	Heart	COVID+ vs Control	log2FoldChange	GO_AXONEME_ASSEMBLY	3.53752e-05	0.000937645	0.557332	0.680773	2.07556	30
MSigDB	Heart	COVID+ vs Control	log2FoldChange	GO_ACUTE_INFLAMMATORY_RESPONSE	3.54432e-05	0.000937914	0.557332	0.563223	1.95333	61
MSigDB	Heart	COVID+ vs Control	log2FoldChange	GSE21546_UNSTIM_VS_ANTI_CD3_STIM_ELK1_KO_DP_THYMOCYTES_UP	3.56235e-05	0.000941147	0.557332	0.45566	1.78484	137
MSigDB	Heart	COVID+ vs Control	log2FoldChange	GSE15330_HSC_VS_LYMPHOID_PRIMED_MULTIPOTENT_PROGENITOR_IKAROS_KO_UP	3.57377e-05	0.000942625	0.557332	-0.360146	-1.71542	164
MSigDB	Heart	COVID+ vs Control	log2FoldChange	GOBERT_OLIGODENDROCYTE_DIFFERENTIATION_UP	3.69218e-05	0.000972275	0.557332	0.354796	1.53137	501
MSigDB	Heart	COVID+ vs Control	log2FoldChange	GO_REGULATION_OF_ENDOTHELIAL_CELL_APOPTOTIC_PROCESS	3.88442e-05	0.00102124	0.557332	0.63475	2.03157	38
MSigDB	Heart	COVID+ vs Control	log2FoldChange	DAIRKEE_CANCER_PRONE_RESPONSE_BPA_E2	3.90224e-05	0.00102426	0.557332	-0.410876	-1.84902	104
MSigDB	Heart	COVID+ vs Control	log2FoldChange	RODRIGUES_THYROID_CARCINOMA_ANAPLASTIC_UP	3.92115e-05	0.00102756	0.557332	0.336123	1.463	610
MSigDB	Heart	COVID+ vs Control	log2FoldChange	GSE10239_KLRG1INT_VS_KLRG1HIGH_EFF_CD8_TCELL_UP	4.00057e-05	0.00104499	0.557332	-0.357869	-1.70739	169
MSigDB	Heart	COVID+ vs Control	log2FoldChange	GSE2706_2H_VS_8H_R848_AND_LPS_STIM_DC_UP	4.00057e-05	0.00104499	0.557332	-0.357865	-1.70737	169
MSigDB	Heart	COVID+ vs Control	log2FoldChange	GSE17721_12H_VS_24H_PAM3CSK4_BMDC_DN	4.01719e-05	0.00104764	0.557332	-0.343614	-1.67016	179
MSigDB	Heart	COVID+ vs Control	log2FoldChange	GO_PLATELET_AGGREGATION	4.03147e-05	0.00104799	0.557332	0.645639	2.05174	36
MSigDB	Heart	COVID+ vs Control	log2FoldChange	GO_ANION_CATION_SYMPORTER_ACTIVITY	4.03147e-05	0.00104799	0.557332	0.600364	2.0367	50
MSigDB	Heart	COVID+ vs Control	log2FoldChange	GO_LIPID_MODIFICATION	4.08175e-05	0.00105936	0.557332	-0.340254	-1.66489	187
MSigDB	Heart	COVID+ vs Control	log2FoldChange	GSE2770_IL12_AND_TGFB_ACT_VS_ACT_CD4_TCELL_2H_DN	4.1077e-05	0.00106439	0.557332	-0.357203	-1.71314	162
MSigDB	Heart	COVID+ vs Control	log2FoldChange	GSE18791_UNSTIM_VS_NEWCATSLE_VIRUS_DC_18H_UP	4.14678e-05	0.00107209	0.557332	-0.344297	-1.67221	177
MSigDB	Heart	COVID+ vs Control	log2FoldChange	GO_REGIONALIZATION	4.15068e-05	0.00107209	0.557332	0.402798	1.6653	264
MSigDB	Heart	COVID+ vs Control	log2FoldChange	GSE9316_IL6_KO_VS_IFNG_KO_INVIVO_EXPANDED_CD4_TCELL_UP	4.19695e-05	0.00108182	0.557332	-0.343989	-1.668	184
MSigDB	Heart	COVID+ vs Control	log2FoldChange	GSE42021_CD24LO_TREG_VS_CD24LO_TCONV_THYMUS_DN	4.2017e-05	0.00108182	0.557332	-0.341704	-1.66366	178
MSigDB	Heart	COVID+ vs Control	log2FoldChange	GO_NEGATIVE_REGULATION_OF_COAGULATION	4.21548e-05	0.00108365	0.557332	0.607753	2.04425	47
MSigDB	Heart	COVID+ vs Control	log2FoldChange	STAT5B_01	4.22496e-05	0.00108436	0.557332	0.412149	1.67326	210
MSigDB	Heart	COVID+ vs Control	log2FoldChange	NOTCH_DN.V1_DN	4.2325e-05	0.00108458	0.557332	0.450986	1.77376	140
MSigDB	Heart	COVID+ vs Control	log2FoldChange	BROWNE_INTERFERON_RESPONSIVE_GENES	4.24172e-05	0.00108522	0.557332	0.57267	1.95875	56
MSigDB	Heart	COVID+ vs Control	log2FoldChange	CHARAFE_BREAST_CANCER_BASAL_VS_MESENCHYMAL_UP	4.31069e-05	0.00110082	0.557332	0.489967	1.83626	102
MSigDB	Heart	COVID+ vs Control	log2FoldChange	GSE18791_CTRL_VS_NEWCASTLE_VIRUS_DC_10H_DN	4.31627e-05	0.00110082	0.557332	0.449889	1.77369	154
MSigDB	Heart	COVID+ vs Control	log2FoldChange	GO_2_IRON_2_SULFUR_CLUSTER_BINDING	4.39599e-05	0.00111939	0.557332	-0.71594	-2.16788	18
MSigDB	Heart	COVID+ vs Control	log2FoldChange	GSE360_HIGH_DOSE_B_MALAYI_VS_M_TUBERCULOSIS_DC_UP	4.51621e-05	0.00114819	0.557332	-0.342583	-1.66515	179
MSigDB	Heart	COVID+ vs Control	log2FoldChange	GO_INTRINSIC_COMPONENT_OF_MITOCHONDRIAL_INNER_MEMBRANE	4.53826e-05	0.00115199	0.557332	-0.785653	-2.28459	14
MSigDB	Heart	COVID+ vs Control	log2FoldChange	GSE32986_UNSTIM_VS_GMCSF_AND_CURDLAN_HIGHDOSE_STIM_DC_UP	4.58202e-05	0.00116128	0.557332	-0.346812	-1.65816	170
MSigDB	Heart	COVID+ vs Control	log2FoldChange	GSE42021_CD24HI_VS_CD24INT_TCONV_THYMUS_DN	4.62621e-05	0.00117065	0.557332	0.437542	1.74424	168
MSigDB	Heart	COVID+ vs Control	log2FoldChange	GSE17721_CTRL_VS_CPG_12H_BMDC_UP	4.65938e-05	0.0011772	0.557332	-0.341804	-1.64199	175
MSigDB	Heart	COVID+ vs Control	log2FoldChange	GO_SUBSTANTIA_NIGRA_DEVELOPMENT	4.67971e-05	0.0011805	0.557332	-0.577824	-2.15476	37
MSigDB	Heart	COVID+ vs Control	log2FoldChange	REACTOME_HIV_INFECTION	4.70457e-05	0.00118492	0.557332	-0.343826	-1.65694	174
MSigDB	Heart	COVID+ vs Control	log2FoldChange	SANA_RESPONSE_TO_IFNG_UP	4.72451e-05	0.00118634	0.557332	0.57074	1.95215	56
MSigDB	Heart	COVID+ vs Control	log2FoldChange	GSE22935_UNSTIM_VS_12H_MBOVIS_BCG_STIM_MACROPHAGE_UP	4.72487e-05	0.00118634	0.557332	-0.34204	-1.65855	184
MSigDB	Heart	COVID+ vs Control	log2FoldChange	GSE37533_PPARG1_FOXP3_VS_PPARG2_FOXP3_TRANSDUCED_CD4_TCELL_PIOGLITAZONE_TREATED_DN	4.80632e-05	0.00120493	0.557332	0.435194	1.73663	169
MSigDB	Heart	COVID+ vs Control	log2FoldChange	PHONG_TNF_TARGETS_UP	4.87753e-05	0.00122089	0.557332	0.572235	1.95781	57
MSigDB	Heart	COVID+ vs Control	log2FoldChange	GO_MEMBRANE_DEPOLARIZATION_DURING_CARDIAC_MUSCLE_CELL_ACTION_POTENTIAL	4.91962e-05	0.00122952	0.557332	-0.782891	-2.27656	14
MSigDB	Heart	COVID+ vs Control	log2FoldChange	GO_REGULATION_OF_MUSCLE_ADAPTATION	5.02243e-05	0.00125136	0.557332	-0.492837	-2.03725	61
MSigDB	Heart	COVID+ vs Control	log2FoldChange	GO_EPITHELIAL_CELL_DEVELOPMENT	5.01965e-05	0.00125136	0.557332	0.433151	1.72699	172
MSigDB	Heart	COVID+ vs Control	log2FoldChange	GSE360_DC_VS_MAC_B_MALAYI_LOW_DOSE_DN	5.06448e-05	0.0012599	0.557332	-0.34322	-1.65403	174
MSigDB	Heart	COVID+ vs Control	log2FoldChange	KEGG_STEROID_HORMONE_BIOSYNTHESIS	5.07858e-05	0.00126147	0.557332	0.654679	2.05236	34
MSigDB	Heart	COVID+ vs Control	log2FoldChange	GO_APICAL_PART_OF_CELL	5.10621e-05	0.00126639	0.557332	0.374106	1.57523	330
MSigDB	Heart	COVID+ vs Control	log2FoldChange	GSE37301_MULTIPOTENT_PROGENITOR_VS_CD4_TCELL_DN	5.1354e-05	0.00127168	0.557332	-0.341996	-1.66103	177
MSigDB	Heart	COVID+ vs Control	log2FoldChange	GO_THYROID_HORMONE_GENERATION	5.27628e-05	0.00130457	0.557332	0.84875	2.05243	11
MSigDB	Heart	COVID+ vs Control	log2FoldChange	GO_MICROBODY_MEMBRANE	5.30781e-05	0.00131037	0.557332	-0.505308	-2.05533	55
MSigDB	Heart	COVID+ vs Control	log2FoldChange	KEGG_BUTANOATE_METABOLISM	5.35753e-05	0.00132063	0.557332	-0.596336	-2.11504	32
MSigDB	Heart	COVID+ vs Control	log2FoldChange	GSE36891_UNSTIM_VS_POLYIC_TLR3_STIM_PERITONEAL_MACROPHAGE_UP	5.37036e-05	0.00132178	0.557332	0.459126	1.78496	132
MSigDB	Heart	COVID+ vs Control	log2FoldChange	NADLER_OBESITY_DN	5.4402e-05	0.00133663	0.557332	-0.546857	-2.12422	44
MSigDB	Heart	COVID+ vs Control	log2FoldChange	GSE2706_2H_VS_8H_R848_STIM_DC_DN	5.4505e-05	0.00133663	0.557332	0.444324	1.75539	150
MSigDB	Heart	COVID+ vs Control	log2FoldChange	GO_INTRINSIC_COMPONENT_OF_ORGANELLE_MEMBRANE	5.45545e-05	0.00133663	0.557332	-0.31491	-1.56922	223
MSigDB	Heart	COVID+ vs Control	log2FoldChange	GO_MICROTUBULE_BUNDLE_FORMATION	5.52087e-05	0.00135015	0.557332	0.5795	1.96868	52
MSigDB	Heart	COVID+ vs Control	log2FoldChange	GSE17721_CTRL_VS_LPS_12H_BMDC_UP	5.53566e-05	0.00135015	0.557332	-0.346407	-1.65199	167
MSigDB	Heart	COVID+ vs Control	log2FoldChange	GSE17721_POLYIC_VS_PAM3CSK4_12H_BMDC_DN	5.53566e-05	0.00135015	0.557332	-0.346349	-1.65172	167
MSigDB	Heart	COVID+ vs Control	log2FoldChange	GO_NEGATIVE_REGULATION_OF_ENDOTHELIAL_CELL_APOPTOTIC_PROCESS	5.56025e-05	0.00135411	0.557332	0.695364	2.08939	26
MSigDB	Heart	COVID+ vs Control	log2FoldChange	GO_REPRODUCTION	5.58341e-05	0.00135771	0.557332	0.31467	1.38662	1027
MSigDB	Heart	COVID+ vs Control	log2FoldChange	WONG_EMBRYONIC_STEM_CELL_CORE	5.64292e-05	0.00136807	0.557332	-0.289684	-1.529	310
MSigDB	Heart	COVID+ vs Control	log2FoldChange	GO_AUTOPHAGY	5.63892e-05	0.00136807	0.557332	-0.284706	-1.5175	330
MSigDB	Heart	COVID+ vs Control	log2FoldChange	GO_NEGATIVE_REGULATION_OF_EPITHELIAL_CELL_APOPTOTIC_PROCESS	5.68618e-05	0.00137401	0.557332	0.675147	2.09707	32
MSigDB	Heart	COVID+ vs Control	log2FoldChange	HALLMARK_INTERFERON_ALPHA_RESPONSE	5.69287e-05	0.00137401	0.557332	0.512332	1.87463	84
MSigDB	Heart	COVID+ vs Control	log2FoldChange	KAAB_FAILED_HEART_ATRIUM_DN	5.67699e-05	0.00137401	0.557332	-0.384366	-1.77166	126
MSigDB	Heart	COVID+ vs Control	log2FoldChange	REACTOME_PEPTIDE_LIGAND_BINDING_RECEPTORS	5.74174e-05	0.00138374	0.557332	0.469686	1.80698	120
MSigDB	Heart	COVID+ vs Control	log2FoldChange	GSE45365_HEALTHY_VS_MCMV_INFECTION_CD8A_DC_UP	5.78102e-05	0.00139114	0.557332	-0.34419	-1.64563	170
MSigDB	Heart	COVID+ vs Control	log2FoldChange	GSE40274_IRF4_VS_FOXP3_AND_IRF4_TRANSDUCED_ACTIVATED_CD4_TCELL_UP	5.90483e-05	0.00141882	0.557332	-0.352379	-1.69347	159
MSigDB	Heart	COVID+ vs Control	log2FoldChange	SATO_SILENCED_BY_METHYLATION_IN_PANCREATIC_CANCER_1	5.92128e-05	0.00142067	0.557332	0.375086	1.57987	341
MSigDB	Heart	COVID+ vs Control	log2FoldChange	GSE17721_0.5H_VS_12H_GARDIQUIMOD_BMDC_UP	5.95005e-05	0.00142546	0.557332	-0.337965	-1.62355	175
MSigDB	Heart	COVID+ vs Control	log2FoldChange	BIOCARTA_PROTEASOME_PATHWAY	6.05536e-05	0.00144855	0.557332	-0.637072	-2.19476	28
MSigDB	Heart	COVID+ vs Control	log2FoldChange	GO_LYASE_ACTIVITY	6.1137e-05	0.00146035	0.538434	-0.357705	-1.70197	152
MSigDB	Heart	COVID+ vs Control	log2FoldChange	GO_LIPID_METABOLIC_PROCESS	6.23104e-05	0.00148618	0.538434	-0.220283	-1.25219	990
MSigDB	Heart	COVID+ vs Control	log2FoldChange	GSE2706_UNSTIM_VS_8H_LPS_AND_R848_DC_DN	6.27203e-05	0.0014872	0.538434	0.436099	1.73469	165
MSigDB	Heart	COVID+ vs Control	log2FoldChange	GSE16755_CTRL_VS_IFNA_TREATED_MAC_DN	6.27203e-05	0.0014872	0.538434	0.43603	1.73442	165
MSigDB	Heart	COVID+ vs Control	log2FoldChange	GSE41978_ID2_KO_VS_BIM_KO_KLRG1_LOW_EFFECTOR_CD8_TCELL_UP	6.26362e-05	0.0014872	0.538434	0.4338	1.72945	167
MSigDB	Heart	COVID+ vs Control	log2FoldChange	GO_SULFUR_COMPOUND_METABOLIC_PROCESS	6.26671e-05	0.0014872	0.538434	-0.28558	-1.51897	319
MSigDB	Heart	COVID+ vs Control	log2FoldChange	HMEF2_Q6	6.33171e-05	0.00149696	0.538434	-0.384149	-1.7473	119
MSigDB	Heart	COVID+ vs Control	log2FoldChange	GO_SIGNALING_RECEPTOR_ACTIVITY	6.3231e-05	0.00149696	0.538434	0.319587	1.40697	849
MSigDB	Heart	COVID+ vs Control	log2FoldChange	GSE9960_GRAM_NEG_VS_GRAM_NEG_AND_POS_SEPSIS_PBMC_DN	6.34955e-05	0.00149899	0.538434	-0.342556	-1.65036	158
MSigDB	Heart	COVID+ vs Control	log2FoldChange	HALLMARK_KRAS_SIGNALING_DN	6.37699e-05	0.00150328	0.538434	0.431535	1.72202	169
MSigDB	Heart	COVID+ vs Control	log2FoldChange	REACTOME_P53_DEPENDENT_G1_DNA_DAMAGE_RESPONSE	6.38993e-05	0.00150414	0.538434	-0.509555	-2.05642	52
MSigDB	Heart	COVID+ vs Control	log2FoldChange	GO_REGULATION_OF_CELL_CELL_ADHESION_MEDIATED_BY_CADHERIN	6.40103e-05	0.00150457	0.538434	0.876398	1.98386	9
MSigDB	Heart	COVID+ vs Control	log2FoldChange	GSE9960_GRAM_NEG_VS_GRAM_POS_SEPSIS_PBMC_DN	6.7204e-05	0.00157735	0.538434	-0.336755	-1.61173	171
MSigDB	Heart	COVID+ vs Control	log2FoldChange	GO_NUCLEOSIDE_DIPHOSPHATE_METABOLIC_PROCESS	6.79825e-05	0.00159101	0.538434	-0.443691	-1.9147	78
MSigDB	Heart	COVID+ vs Control	log2FoldChange	GSE2706_UNSTIM_VS_2H_LPS_AND_R848_DC_DN	6.79229e-05	0.00159101	0.538434	0.450335	1.77726	152
MSigDB	Heart	COVID+ vs Control	log2FoldChange	GSE22886_NAIVE_CD8_TCELL_VS_NEUTROPHIL_UP	6.84171e-05	0.00159887	0.538434	-0.335101	-1.59723	168
MSigDB	Heart	COVID+ vs Control	log2FoldChange	GSE2770_IL12_ACT_VS_ACT_CD4_TCELL_6H_UP	6.87503e-05	0.00160434	0.538434	-0.341203	-1.64384	158
MSigDB	Heart	COVID+ vs Control	log2FoldChange	GO_REGULATION_OF_TRANSPORTER_ACTIVITY	6.90579e-05	0.0016092	0.538434	-0.336053	-1.60837	171
MSigDB	Heart	COVID+ vs Control	log2FoldChange	BIOCARTA_CYTOKINE_PATHWAY	6.98433e-05	0.00162516	0.538434	0.822276	2.10091	13
MSigDB	Heart	COVID+ vs Control	log2FoldChange	GO_ACYL_COA_DEHYDROGENASE_ACTIVITY	7.02952e-05	0.00163333	0.538434	-0.732717	-2.21778	17
MSigDB	Heart	COVID+ vs Control	log2FoldChange	GSE31082_DN_VS_CD4_SP_THYMOCYTE_UP	7.09479e-05	0.00164613	0.538434	-0.339741	-1.6198	165
MSigDB	Heart	COVID+ vs Control	log2FoldChange	PIEPOLI_LGI1_TARGETS_UP	7.14718e-05	0.00165355	0.538434	-0.793829	-2.21275	12
MSigDB	Heart	COVID+ vs Control	log2FoldChange	REACTOME_REGULATION_OF_PYRUVATE_DEHYDROGENASE_PDH_COMPLEX	7.14718e-05	0.00165355	0.538434	-0.79368	-2.21233	12
MSigDB	Heart	COVID+ vs Control	log2FoldChange	GSE40273_GATA1_KO_VS_WT_TREG_UP	7.18216e-05	0.00165927	0.538434	-0.340739	-1.64207	174
MSigDB	Heart	COVID+ vs Control	log2FoldChange	GO_PROTEASOME_ACCESSORY_COMPLEX	7.35462e-05	0.0016967	0.538434	-0.659063	-2.18607	23
MSigDB	Heart	COVID+ vs Control	log2FoldChange	GSE27434_WT_VS_DNMT1_KO_TREG_UP	7.38883e-05	0.00170216	0.538434	-0.340306	-1.63998	174
MSigDB	Heart	COVID+ vs Control	log2FoldChange	GSE37533_UNTREATED_VS_PIOGLIZATONE_TREATED_CD4_TCELL_PPARG2_AND_FOXP3_TRASDUCED_DN	7.52022e-05	0.00172997	0.538434	-0.351175	-1.63346	137
MSigDB	Heart	COVID+ vs Control	log2FoldChange	AMEF2_Q6	7.59015e-05	0.00173865	0.538434	-0.310416	-1.54753	220
MSigDB	Heart	COVID+ vs Control	log2FoldChange	IVANOVA_HEMATOPOIESIS_EARLY_PROGENITOR	7.5823e-05	0.00173865	0.538434	-0.261003	-1.40814	449
MSigDB	Heart	COVID+ vs Control	log2FoldChange	FISCHER_DREAM_TARGETS	7.57629e-05	0.00173865	0.538434	0.3202	1.40778	803
MSigDB	Heart	COVID+ vs Control	log2FoldChange	GO_REGULATION_OF_CALCIUM_ION_TRANSMEMBRANE_TRANSPORTER_ACTIVITY	7.6992e-05	0.00176114	0.538434	-0.485215	-2.00574	61
MSigDB	Heart	COVID+ vs Control	log2FoldChange	GSE9650_EXHAUSTED_VS_MEMORY_CD8_TCELL_DN	7.74005e-05	0.00176798	0.538434	-0.322794	-1.57439	185
MSigDB	Heart	COVID+ vs Control	log2FoldChange	GSE19923_WT_VS_HEB_KO_DP_THYMOCYTE_DN	7.77315e-05	0.00177305	0.538434	-0.337781	-1.64181	179
MSigDB	Heart	COVID+ vs Control	log2FoldChange	KEGG_PPAR_SIGNALING_PATHWAY	7.85132e-05	0.00178585	0.538434	-0.464219	-1.97348	65
MSigDB	Heart	COVID+ vs Control	log2FoldChange	REACTOME_METABOLISM_OF_RNA	7.84964e-05	0.00178585	0.538434	-0.323931	-1.61427	218
MSigDB	Heart	COVID+ vs Control	log2FoldChange	GO_O_GLYCAN_PROCESSING	7.89061e-05	0.00178778	0.538434	0.595005	1.98669	46
MSigDB	Heart	COVID+ vs Control	log2FoldChange	GSE43955_1H_VS_42H_ACT_CD4_TCELL_WITH_TGFB_IL6_UP	7.89296e-05	0.00178778	0.538434	-0.336833	-1.63595	177
MSigDB	Heart	COVID+ vs Control	log2FoldChange	GO_SECRETORY_VESICLE	7.87486e-05	0.00178778	0.538434	0.362317	1.54662	405
MSigDB	Heart	COVID+ vs Control	log2FoldChange	RAMPON_ENRICHED_LEARNING_ENVIRONMENT_LATE_UP	7.93909e-05	0.00179572	0.538434	-0.663767	-2.1428	22
MSigDB	Heart	COVID+ vs Control	log2FoldChange	KONG_E2F3_TARGETS	7.97085e-05	0.00179919	0.538434	0.508775	1.87296	88
MSigDB	Heart	COVID+ vs Control	log2FoldChange	DELASERNA_MYOD_TARGETS_UP	7.97666e-05	0.00179919	0.538434	-0.430367	-1.84555	82
MSigDB	Heart	COVID+ vs Control	log2FoldChange	JOHANSSON_BRAIN_CANCER_EARLY_VS_LATE_DN	8.11207e-05	0.00182465	0.538434	-0.550133	-2.10467	43
MSigDB	Heart	COVID+ vs Control	log2FoldChange	GO_NEGATIVE_REGULATION_OF_RESPONSE_TO_WOUNDING	8.11115e-05	0.00182465	0.538434	0.443527	1.74442	140
MSigDB	Heart	COVID+ vs Control	log2FoldChange	GO_REGULATION_OF_VENTRICULAR_CARDIAC_MUSCLE_CELL_ACTION_POTENTIAL	8.23311e-05	0.0018394	0.538434	-0.82261	-2.22956	11
MSigDB	Heart	COVID+ vs Control	log2FoldChange	WANG_TNF_TARGETS	8.22383e-05	0.0018394	0.538434	0.747472	2.06416	18
MSigDB	Heart	COVID+ vs Control	log2FoldChange	PECE_MAMMARY_STEM_CELL_UP	8.22507e-05	0.0018394	0.538434	-0.390123	-1.75735	103
MSigDB	Heart	COVID+ vs Control	log2FoldChange	PENG_LEUCINE_DEPRIVATION_DN	8.23442e-05	0.0018394	0.538434	-0.33276	-1.60889	176
MSigDB	Heart	COVID+ vs Control	log2FoldChange	GSE17721_4_VS_24H_GARDIQUIMOD_BMDC_DN	8.20351e-05	0.0018394	0.538434	-0.334192	-1.59947	171
MSigDB	Heart	COVID+ vs Control	log2FoldChange	CAIRO_LIVER_DEVELOPMENT_DN	8.32272e-05	0.00185656	0.538434	0.410549	1.65894	200
MSigDB	Heart	COVID+ vs Control	log2FoldChange	GSE9316_IL6_KO_VS_IFNG_KO_INVIVO_EXPANDED_CD4_TCELL_DN	8.64991e-05	0.00192425	0.538434	0.427956	1.71139	176
MSigDB	Heart	COVID+ vs Control	log2FoldChange	TURASHVILI_BREAST_DUCTAL_CARCINOMA_VS_DUCTAL_NORMAL_DN	8.64991e-05	0.00192425	0.538434	0.429867	1.70629	163
MSigDB	Heart	COVID+ vs Control	log2FoldChange	GO_MEIOTIC_CELL_CYCLE	8.67516e-05	0.00192722	0.538434	0.441691	1.74426	146
MSigDB	Heart	COVID+ vs Control	log2FoldChange	GSE17721_12H_VS_24H_GARDIQUIMOD_BMDC_DN	8.73984e-05	0.00193893	0.538434	-0.350483	-1.67215	169
MSigDB	Heart	COVID+ vs Control	log2FoldChange	GO_POLYSACCHARIDE_METABOLIC_PROCESS	8.77702e-05	0.00194451	0.538434	-0.457415	-1.94561	73
MSigDB	Heart	COVID+ vs Control	log2FoldChange	REACTOME_ACTIVATION_OF_NF_KAPPAB_IN_B_CELLS	8.8398e-05	0.00195575	0.538434	-0.483266	-1.99768	61
MSigDB	Heart	COVID+ vs Control	log2FoldChange	GSE43863_TFH_VS_LY6C_INT_CXCR5POS_MEMORY_CD4_TCELL_UP	8.85419e-05	0.00195598	0.538434	0.427635	1.70556	170
MSigDB	Heart	COVID+ vs Control	log2FoldChange	GSE360_CTRL_VS_M_TUBERCULOSIS_MAC_UP	8.86502e-05	0.00195598	0.538434	-0.339269	-1.6221	170
MSigDB	Heart	COVID+ vs Control	log2FoldChange	GO_CILIUM	8.91087e-05	0.00196342	0.538434	0.361373	1.53796	380
MSigDB	Heart	COVID+ vs Control	log2FoldChange	HALLMARK_MYC_TARGETS_V1	9.07702e-05	0.00199731	0.538434	-0.335658	-1.63149	179
MSigDB	Heart	COVID+ vs Control	log2FoldChange	GO_MITOCHONDRIAL_MEMBRANE_ORGANIZATION	9.20839e-05	0.00202347	0.538434	-0.430227	-1.85978	84
MSigDB	Heart	COVID+ vs Control	log2FoldChange	HINATA_NFKB_TARGETS_KERATINOCYTE_UP	9.24424e-05	0.0020286	0.538434	0.509722	1.85222	81
MSigDB	Heart	COVID+ vs Control	log2FoldChange	GSE2770_TGFB_AND_IL4_ACT_VS_ACT_CD4_TCELL_2H_UP	9.2657e-05	0.00203056	0.538434	-0.347797	-1.67267	154
MSigDB	Heart	COVID+ vs Control	log2FoldChange	SHEN_SMARCA2_TARGETS_UP	9.37844e-05	0.00205248	0.538434	-0.271389	-1.45131	388
MSigDB	Heart	COVID+ vs Control	log2FoldChange	GO_ANTIGEN_PROCESSING_AND_PRESENTATION_OF_PEPTIDE_ANTIGEN_VIA_MHC_CLASS_I	9.40845e-05	0.00205627	0.538434	-0.441899	-1.9096	80
MSigDB	Heart	COVID+ vs Control	log2FoldChange	GSE42088_2H_VS_24H_LEISHMANIA_INF_DC_UP	9.73867e-05	0.00212558	0.538434	-0.348667	-1.66348	169
MSigDB	Heart	COVID+ vs Control	log2FoldChange	GSE36392_EOSINOPHIL_VS_NEUTROPHIL_IL25_TREATED_LUNG_DN	9.76957e-05	0.00212945	0.538434	-0.33383	-1.62137	177
MSigDB	Heart	COVID+ vs Control	log2FoldChange	GSE18791_CTRL_VS_NEWCASTLE_VIRUS_DC_4H_DN	9.8728e-05	0.00214906	0.538434	0.442165	1.74416	147
MSigDB	Heart	COVID+ vs Control	log2FoldChange	GO_CELLULAR_AMINO_ACID_CATABOLIC_PROCESS	0.000100221	0.00217863	0.538434	-0.387601	-1.74599	103
MSigDB	Heart	COVID+ vs Control	log2FoldChange	GSE22886_NAIVE_CD8_TCELL_VS_DC_DN	0.000100814	0.00218858	0.538434	-0.335716	-1.63132	181
MSigDB	Heart	COVID+ vs Control	log2FoldChange	GSE19941_IL10_KO_VS_IL10_KO_AND_NFKBP50_KO_LPS_STIM_MACROPHAGE_DN	0.000101926	0.00220976	0.538434	-0.332944	-1.59943	175
MSigDB	Heart	COVID+ vs Control	log2FoldChange	GHANDHI_BYSTANDER_IRRADIATION_UP	0.000102477	0.00221578	0.538434	0.534312	1.87927	66
MSigDB	Heart	COVID+ vs Control	log2FoldChange	OHGUCHI_LIVER_HNF4A_TARGETS_DN	0.000102438	0.00221578	0.538434	0.450155	1.75008	132
MSigDB	Heart	COVID+ vs Control	log2FoldChange	GSE15750_DAY6_VS_DAY10_TRAF6KO_EFF_CD8_TCELL_UP	0.000102915	0.00222227	0.538434	0.425859	1.703	176
MSigDB	Heart	COVID+ vs Control	log2FoldChange	GSE19923_WT_VS_HEB_AND_E2A_KO_DP_THYMOCYTE_UP	0.000103749	0.0022373	0.538434	-0.342833	-1.66223	180
MSigDB	Heart	COVID+ vs Control	log2FoldChange	GO_DEFENSE_RESPONSE_TO_BACTERIUM	0.000104177	0.00224058	0.538434	0.444753	1.7531	145
MSigDB	Heart	COVID+ vs Control	log2FoldChange	GSE2770_TGFB_AND_IL4_VS_TGFB_AND_IL12_TREATED_ACT_CD4_TCELL_48H_UP	0.000104091	0.00224058	0.538434	-0.33755	-1.62159	160
MSigDB	Heart	COVID+ vs Control	log2FoldChange	GSE18791_CTRL_VS_NEWCASTLE_VIRUS_DC_14H_DN	0.000104744	0.00224978	0.538434	0.44433	1.75539	144
MSigDB	Heart	COVID+ vs Control	log2FoldChange	GO_GLUTATHIONE_TRANSFERASE_ACTIVITY	0.000105585	0.00226185	0.538434	-0.651762	-2.16185	23
MSigDB	Heart	COVID+ vs Control	log2FoldChange	LOPEZ_MBD_TARGETS	0.000105543	0.00226185	0.538434	-0.229202	-1.28244	832
MSigDB	Heart	COVID+ vs Control	log2FoldChange	GSE18791_UNSTIM_VS_NEWCATSLE_VIRUS_DC_10H_DN	0.000107315	0.00229585	0.538434	0.439502	1.73562	146
MSigDB	Heart	COVID+ vs Control	log2FoldChange	GSE42021_CD24HI_VS_CD24INT_TREG_THYMUS_DN	0.000108925	0.00232724	0.538434	0.432002	1.70545	158
MSigDB	Heart	COVID+ vs Control	log2FoldChange	GO_REGULATION_OF_CARDIAC_MUSCLE_CELL_MEMBRANE_REPOLARIZATION	0.000109076	0.00232738	0.538434	-0.684407	-2.11074	20
MSigDB	Heart	COVID+ vs Control	log2FoldChange	BILD_HRAS_ONCOGENIC_SIGNATURE	0.00010938	0.0023308	0.538434	0.40547	1.64904	218
MSigDB	Heart	COVID+ vs Control	log2FoldChange	GSE20500_CTRL_VS_RETINOIC_ACID_TREATED_CD4_TCELL_UP	0.000109835	0.00233743	0.538434	-0.3295	-1.57053	168
MSigDB	Heart	COVID+ vs Control	log2FoldChange	GO_ACETYL_COA_BIOSYNTHETIC_PROCESS	0.000111016	0.00235946	0.538434	-0.849908	-2.12945	9
MSigDB	Heart	COVID+ vs Control	log2FoldChange	GSE7509_UNSTIM_VS_TNFA_IL1B_IL6_PGE_STIM_DC_UP	0.00011142	0.00236493	0.538434	-0.347216	-1.65656	169
MSigDB	Heart	COVID+ vs Control	log2FoldChange	SRF_C	0.000112548	0.00238575	0.538434	-0.322567	-1.58821	191
MSigDB	Heart	COVID+ vs Control	log2FoldChange	MCCLUNG_DELTA_FOSB_TARGETS_8WK	0.000113837	0.00240897	0.538434	-0.545016	-2.08432	42
MSigDB	Heart	COVID+ vs Control	log2FoldChange	GSE3982_MAST_CELL_VS_EFF_MEMORY_CD4_TCELL_UP	0.000113941	0.00240897	0.538434	-0.340132	-1.63303	172
MSigDB	Heart	COVID+ vs Control	log2FoldChange	REACTOME_REGULATION_OF_MRNA_STABILITY_BY_PROTEINS_THAT_BIND_AU_RICH_ELEMENTS	0.00011429	0.00241321	0.538434	-0.437611	-1.89107	80
MSigDB	Heart	COVID+ vs Control	log2FoldChange	GSE1460_INTRATHYMIC_T_PROGENITOR_VS_CD4_THYMOCYTE_UP	0.000115435	0.0024342	0.538434	-0.346687	-1.65404	169
MSigDB	Heart	COVID+ vs Control	log2FoldChange	KRAS.600.LUNG.BREAST_UP.V1_UP	0.000118068	0.00248648	0.538434	0.407191	1.65357	209
MSigDB	Heart	COVID+ vs Control	log2FoldChange	GSE23984_CTRL_VS_HYPOCALEMIC_VITAMIND_ANALOG_TCELL_UP	0.000118484	0.002492	0.538434	-0.327983	-1.5633	168
MSigDB	Heart	COVID+ vs Control	log2FoldChange	GO_SARCOPLASMIC_RETICULUM_MEMBRANE	0.00011931	0.00250512	0.538434	-0.568233	-2.06863	34
MSigDB	Heart	COVID+ vs Control	log2FoldChange	GO_HEART_MORPHOGENESIS	0.000119417	0.00250512	0.538434	-0.316727	-1.55915	198
MSigDB	Heart	COVID+ vs Control	log2FoldChange	LIANG_SILENCED_BY_METHYLATION_2	0.000120644	0.00252432	0.538434	0.61616	1.97207	38
MSigDB	Heart	COVID+ vs Control	log2FoldChange	LEE_LIVER_CANCER_MYC_DN	0.000120627	0.00252432	0.538434	0.559535	1.90723	54
MSigDB	Heart	COVID+ vs Control	log2FoldChange	MOHANKUMAR_TLX1_TARGETS_UP	0.000123231	0.00257513	0.518848	-0.272016	-1.46746	368
MSigDB	Heart	COVID+ vs Control	log2FoldChange	GSE42021_TREG_PLN_VS_TREG_PRECURSORS_THYMUS_DN	0.000125644	0.00262217	0.518848	0.425731	1.69185	164
MSigDB	Heart	COVID+ vs Control	log2FoldChange	GO_CILIUM_MORPHOGENESIS	0.000125891	0.00262394	0.518848	0.424095	1.69076	167
MSigDB	Heart	COVID+ vs Control	log2FoldChange	GRYDER_PAX3FOXO1_ENHANCERS_IN_TADS	0.000127594	0.00265603	0.518848	-0.220798	-1.28305	913
MSigDB	Heart	COVID+ vs Control	log2FoldChange	GSE22443_NAIVE_VS_ACT_AND_IL2_TREATED_CD8_TCELL_UP	0.00012817	0.00266164	0.518848	0.422625	1.68647	169
MSigDB	Heart	COVID+ vs Control	log2FoldChange	GO_TRANSPORTER_COMPLEX	0.000128193	0.00266164	0.518848	-0.289354	-1.50335	275
MSigDB	Heart	COVID+ vs Control	log2FoldChange	REACTOME_AMINE_DERIVED_HORMONES	0.00013202	0.00273728	0.518848	0.790875	2.04757	14
MSigDB	Heart	COVID+ vs Control	log2FoldChange	GO_RESPONSE_TO_BACTERIUM	0.000132174	0.00273728	0.518848	0.356228	1.51853	401
MSigDB	Heart	COVID+ vs Control	log2FoldChange	GSE36527_CD69_NEG_VS_POS_TREG_CD62L_LOS_KLRG1_NEG_UP	0.000133031	0.00275152	0.518848	0.422272	1.69013	175
MSigDB	Heart	COVID+ vs Control	log2FoldChange	MATTIOLI_MGUS_VS_PCL	0.000133342	0.00275442	0.518848	-0.408438	-1.78712	92
MSigDB	Heart	COVID+ vs Control	log2FoldChange	GO_IRON_ION_BINDING	0.000133771	0.00275625	0.518848	0.448986	1.74446	129
MSigDB	Heart	COVID+ vs Control	log2FoldChange	CHANG_CYCLING_GENES	0.000133771	0.00275625	0.518848	0.448985	1.74445	129
MSigDB	Heart	COVID+ vs Control	log2FoldChange	GSE9316_CD4_TCELL_BALBC_VS_TH17_ENRI_CD4_TCELL_SKG_PMA_IONO_STIM_FR4NEG_UP	0.000133968	0.0027568	0.518848	-0.333398	-1.60669	174
MSigDB	Heart	COVID+ vs Control	log2FoldChange	GSE13547_2H_VS_12_H_ANTI_IGM_STIM_BCELL_UP	0.00013443	0.00276281	0.518848	0.429499	1.69557	158
MSigDB	Heart	COVID+ vs Control	log2FoldChange	GO_COSTAMERE	0.000136546	0.0027992	0.518848	-0.686049	-2.07737	18
MSigDB	Heart	COVID+ vs Control	log2FoldChange	GSE9650_EFFECTOR_VS_EXHAUSTED_CD8_TCELL_UP	0.000136452	0.0027992	0.518848	-0.329496	-1.60032	177
[truncated: 102,061 more rows]
