# Supplementary material for: System-wide transcriptome damage and tissue identity loss in COVID-19 patients
Source: Cell Rep Med. 2022 Jan 24;3(2):100522. doi: 10.1016/j.xcrm.2022.100522 (PMC8784611; doi:10.1016/j.xcrm.2022.100522)
Supplement: Table S3 — . Spatial COVID DEGs by tissue types [file mmc4.xlsx]

## Sheet: Vascular
	baseMean	log2FoldChange	lfcSE	stat	pvalue	padj
A2M	148.337	3.14609	0.503196	6.25221	4.04684e-10	1.3911e-07
ACTA2	50.4004	2.15385	0.270431	7.96454	1.65843e-15	2.28033e-12
ACTB	609.15	1.3391	0.410128	3.26507	0.00109435	0.0429925
ADH1A.B.C	68.2918	1.09251	0.318585	3.42925	0.00060525	0.0286972
B2M	504.168	2.95797	0.653242	4.52815	5.95037e-06	0.000818176
C1R	49.5843	1.65414	0.377839	4.3779	1.19827e-05	0.00117687
C1S	35.7108	1.2555	0.315549	3.97879	6.92664e-05	0.00529118
CD81	89.1483	1.54862	0.427639	3.62132	0.000293102	0.0167923
CLU	61.0169	2.25592	0.314462	7.17389	7.28983e-13	5.01175e-10
COL3A1	146.826	2.39569	0.694657	3.44874	0.000563209	0.0276576
FLNA	89.7707	1.72088	0.399823	4.30409	1.67671e-05	0.00153698
FN1	173.722	2.39846	0.594145	4.03683	5.41788e-05	0.00438211
GNAS	96.3139	1.42156	0.368977	3.85271	0.000116816	0.00845376
HLA.B	362.648	1.89461	0.556416	3.40502	0.000661582	0.0287699
HSPA1A	212.03	2.60997	0.436729	5.97618	2.28431e-09	6.28186e-07
HSPB1	152.834	2.10319	0.388142	5.41861	6.00635e-08	1.17982e-05
MCAM	44.4463	1.13962	0.237215	4.80417	1.55391e-06	0.000237403
MFGE8	33.2847	1.16613	0.166674	6.99651	2.6241e-12	1.20271e-09
SERPING1	94.9535	2.13982	0.412961	5.18164	2.1994e-07	3.78022e-05
TPM1	54.1929	1.01159	0.224875	4.49844	6.84544e-06	0.000855681
TPSAB1.B2	43.9428	1.076	0.294719	3.65095	0.00026127	0.0156194
UBC	283.656	1.65023	0.407228	4.05235	5.07068e-05	0.00435762

## Sheet: GO_BP_Vascular
Term	Overlap	P-value	Adjusted P-value	Old P-value	Old Adjusted P-value	Odds Ratio	Combined Score	Genes
platelet aggregation (GO:0070527)	1933-04-01	4.39782e-08	1.21927e-05	0	0	152.866	2589.48	GNAS;HSPB1;FLNA;ACTB
homotypic cell-cell adhesion (GO:0034109)	1938-04-01	7.9047e-08	1.21927e-05	0	0	130.353	2131.69	GNAS;HSPB1;FLNA;ACTB
regulation of protein activation cascade (GO:2000257)	5/108	1.02359e-07	1.21927e-05	0	0	56.7533	913.432	C1S;C1R;CD81;SERPING1;CLU
regulation of complement activation (GO:0030449)	5/109	1.07204e-07	1.21927e-05	0	0	56.2048	902.004	C1S;C1R;CD81;SERPING1;CLU
regulation of humoral immune response (GO:0002920)	5/113	1.28436e-07	1.21927e-05	0	0	54.1122	858.644	C1S;C1R;CD81;SERPING1;CLU
regulation of immune effector process (GO:0002697)	5/114	1.34232e-07	1.21927e-05	0	0	53.6131	848.357	C1S;C1R;CD81;SERPING1;CLU
regulation of acute inflammatory response (GO:0002673)	5/121	1.80868e-07	1.39257e-05	0	0	50.36	781.865	C1S;C1R;CD81;SERPING1;CLU
platelet degranulation (GO:0002576)	5/124	2.04413e-07	1.39257e-05	0	0	49.083	756.032	FN1;FLNA;SERPING1;A2M;CLU
regulation of protein processing (GO:0070613)	5/128	2.39518e-07	1.45042e-05	0	0	47.4773	723.774	C1S;C1R;CD81;SERPING1;CLU
regulated exocytosis (GO:0045055)	5/148	4.93304e-07	2.68851e-05	0	0	40.796	592.445	FN1;FLNA;SERPING1;A2M;CLU
retina homeostasis (GO:0001895)	1938-03-01	9.50433e-06	0.000470896	0	0	89.9684	1040.37	HSPB1;B2M;ACTB
negative regulation of complement activation (GO:0045916)	2021-02-06	1.72787e-05	0.000784742	0	0	499.35	5475.89	SERPING1;A2M
negative regulation of intrinsic apoptotic signaling pathway (GO:2001243)	1962-03-01	4.18876e-05	0.00175606	0	0	53.3069	537.361	HSPB1;CLU;HSPA1A
chaperone-mediated protein complex assembly (GO:0051131)	2021-02-17	0.000155519	0.00605413	0	0	133.087	1167	CLU;HSPA1A
positive regulation of macromolecule metabolic process (GO:0010604)	4/276	0.000213372	0.00738596	0	0	16.0997	136.082	ACTA2;FN1;CLU;HSPA1A
negative regulation of innate immune response (GO:0045824)	2021-02-20	0.000216836	0.00738596	0	0	110.889	935.5	SERPING1;A2M
negative regulation of response to endoplasmic reticulum stress (GO:1903573)	2021-02-22	0.000263276	0.00844031	0	0	99.79	822.5	CLU;HSPA1A
regulation of mRNA stability (GO:0043488)	3/128	0.000360734	0.0103474	0	0	25.0775	198.798	UBC;HSPB1;HSPA1A
positive regulation of NF-kappaB transcription factor activity (GO:0051092)	3/128	0.000360734	0.0103474	0	0	25.0775	198.798	UBC;CLU;HSPA1A
dopamine receptor signaling pathway (GO:0007212)	2021-02-28	0.000429098	0.0116929	0	0	76.7385	595.017	GNAS;FLNA
protein stabilization (GO:0050821)	3/152	0.000596066	0.0141554	0	0	21.0127	156.023	FLNA;CLU;HSPA1A
entry into host cell (GO:0030260)	1933-02-01	0.000597383	0.0141554	0	0	64.3452	477.631	CD81;UBC
negative regulation of mitochondrion organization (GO:0010823)	1933-02-01	0.000597383	0.0141554	0	0	64.3452	477.631	CLU;HSPA1A
regulation of receptor-mediated endocytosis (GO:0048259)	1936-02-01	0.000711365	0.0161539	0	0	58.6588	425.178	CLU;B2M
positive regulation of receptor-mediated endocytosis (GO:0048260)	1941-02-01	0.000922828	0.0190728	0	0	51.1256	357.269	CLU;B2M
negative regulation of programmed cell death (GO:0043069)	4/408	0.000932784	0.0190728	0	0	10.7668	75.1234	UBC;HSPB1;FLNA;HSPA1A
regulation of protein modification process (GO:0031399)	1942-02-01	0.000968324	0.0190728	0	0	49.845	345.921	FN1;HSPB1
response to unfolded protein (GO:0006986)	1943-02-01	0.00101488	0.0190728	0	0	48.6268	335.184	HSPB1;HSPA1A
negative regulation of protein metabolic process (GO:0051248)	1943-02-01	0.00101488	0.0190728	0	0	48.6268	335.184	FLNA;CLU
positive regulation of tumor necrosis factor production (GO:0032760)	1947-02-01	0.00121171	0.0213026	0	0	44.2956	297.477	HSPB1;CLU
peptide cross-linking (GO:0018149)	1947-02-01	0.00121171	0.0213026	0	0	44.2956	297.477	COL3A1;FN1
positive regulation of gene expression (GO:0010628)	5/771	0.00128077	0.0218132	0	0	7.37675	49.1313	ACTA2;FN1;CLU;ACTB;HSPA1A
wound healing (GO:0042060)	1950-02-01	0.00137038	0.0223721	0	0	41.5208	273.733	COL3A1;TPM1
regulation of I-kappaB kinase/NF-kappaB signaling (GO:0043122)	3/204	0.00139569	0.0223721	0	0	15.5357	102.138	UBC;HSPB1;FLNA
positive regulation of cell-substrate adhesion (GO:0010811)	1952-02-01	0.0014814	0.0229129	0	0	39.856	259.653	FN1;FLNA
negative regulation of cellular response to transforming growth factor beta stimulus (GO:1903845)	1953-02-01	0.00153847	0.0229129	0	0	39.0725	253.072	UBC;HSPA1A
positive regulation of sequence-specific DNA binding transcription factor activity (GO:0051091)	3/215	0.00162235	0.0229129	0	0	14.7214	94.5688	UBC;CLU;HSPA1A
regulation of apoptotic process (GO:0042981)	5/815	0.00163881	0.0229129	0	0	6.96006	44.6403	UBC;HSPB1;FLNA;CLU;HSPA1A
negative regulation of transforming growth factor beta receptor signaling pathway (GO:0030512)	1955-02-01	0.00165572	0.0229129	0	0	37.5943	240.736	UBC;HSPA1A
regulation of tumor necrosis factor-mediated signaling pathway (GO:0010803)	1956-02-01	0.00171591	0.0229129	0	0	36.8963	234.949	UBC;HSPA1A
cellular protein metabolic process (GO:0044267)	4/484	0.00175247	0.0229129	0	0	9.02685	57.291	UBC;FN1;MFGE8;B2M
negative regulation of apoptotic process (GO:0043066)	4/485	0.00176576	0.0229129	0	0	9.00762	57.1009	UBC;HSPB1;FLNA;HSPA1A
cell junction assembly (GO:0034329)	1959-02-01	0.00190264	0.0240617	0	0	34.9491	218.939	FLNA;ACTB
extracellular matrix organization (GO:0030198)	3/229	0.0019426	0.0240617	0	0	13.7997	86.1617	COL3A1;FN1;A2M
iron ion homeostasis (GO:0055072)	1963-02-01	0.00216598	0.0262324	0	0	32.6508	200.309	UBC;B2M
positive regulation of endocytosis (GO:0045807)	1964-02-01	0.00223436	0.0264723	0	0	32.1226	196.07	CLU;B2M
negative regulation of apoptotic signaling pathway (GO:2001234)	1965-02-01	0.00230376	0.0267138	0	0	31.6111	191.981	CLU;HSPA1A
negative regulation of protein binding (GO:0032091)	1967-02-01	0.0024456	0.0277677	0	0	30.6354	184.225	B2M;ACTB
regulation of immune response (GO:0050776)	3/251	0.00252118	0.0280417	0	0	12.5615	75.1561	COL3A1;CD81;B2M
vascular endothelial growth factor receptor signaling pathway (GO:0048010)	1970-02-01	0.00266592	0.0284888	0	0	29.2794	173.545	HSPB1;ACTB
positive regulation of proteasomal ubiquitin-dependent protein catabolic process (GO:0032436)	1970-02-01	0.00266592	0.0284888	0	0	29.2794	173.545	CLU;HSPA1A
positive regulation of proteasomal protein catabolic process (GO:1901800)	1973-02-01	0.00289527	0.0303447	0	0	28.038	163.873	CLU;HSPA1A
transforming growth factor beta receptor signaling pathway (GO:0007179)	1976-02-01	0.0031336	0.0322228	0	0	26.8973	155.078	COL3A1;UBC
negative regulation of transmembrane receptor protein serine/threonine kinase signaling pathway (GO:0090101)	1977-02-01	0.00321502	0.0324479	0	0	26.5373	152.322	UBC;HSPA1A
extracellular matrix disassembly (GO:0022617)	1978-02-01	0.00329744	0.0326746	0	0	26.1868	149.648	FN1;A2M
regulation of transforming growth factor beta receptor signaling pathway (GO:0017015)	1979-02-01	0.00338084	0.0329028	0	0	25.8455	147.051	UBC;HSPA1A
negative regulation of cell death (GO:0060548)	1981-02-01	0.00355059	0.0339486	0	0	25.1886	142.08	CLU;HSPA1A
positive regulation of protein ubiquitination involved in ubiquitin-dependent protein catabolic process (GO:2000060)	1987-02-01	0.00408331	0.038369	0	0	23.4035	128.739	UBC;CLU
regulation of proteasomal ubiquitin-dependent protein catabolic process (GO:0032434)	1988-02-01	0.0041755	0.0385703	0	0	23.1302	126.719	CLU;HSPA1A
regulation of transcription from RNA polymerase II promoter in response to stress (GO:0043618)	1993-02-01	0.00465088	0.0422455	0	0	21.8538	117.37	UBC;HSPA1A
regulation of cell death (GO:0010941)	1996-02-01	0.00494759	0.0442039	0	0	21.1532	112.299	CLU;HSPA1A
cellular response to transforming growth factor beta stimulus (GO:0071560)	2/100	0.0053565	0.0470853	0	0	20.2857	106.083	COL3A1;UBC
viral life cycle (GO:0019058)	2/107	0.00610826	0.0513802	0	0	18.9267	96.4903	CD81;UBC
regulation of protein binding (GO:0043393)	2/111	0.0065583	0.0513802	0	0	18.2284	91.6348	B2M;ACTB
cellular response to iron ion (GO:0071281)	2021-01-06	0.00658262	0.0513802	0	0	190.219	955.532	B2M
antigen processing and presentation of endogenous peptide antigen (GO:0002483)	2021-01-06	0.00658262	0.0513802	0	0	190.219	955.532	B2M
positive regulation of receptor binding (GO:1900122)	2021-01-06	0.00658262	0.0513802	0	0	190.219	955.532	B2M
regulation of microtubule nucleation (GO:0010968)	2021-01-06	0.00658262	0.0513802	0	0	190.219	955.532	HSPA1A
cellular response to oxidative stress (GO:0034599)	2/115	0.00702305	0.0513802	0	0	17.5796	87.1697	TPM1;HSPA1A
activation of MAPK activity (GO:0000187)	2/117	0.0072609	0.0513802	0	0	17.2722	85.0698	CD81;UBC
regulation of phosphorylation (GO:0042325)	2/119	0.00750239	0.0513802	0	0	16.9752	83.0518	FN1;HSPB1
actin filament organization (GO:0007015)	2/120	0.00762449	0.0513802	0	0	16.8305	82.0721	TPM1;FLNA
regulation of atrial cardiac muscle cell membrane repolarization (GO:0060372)	2021-01-07	0.0076757	0.0513802	0	0	158.508	771.886	FLNA
adenylate cyclase-activating dopamine receptor signaling pathway (GO:0007191)	2021-01-07	0.0076757	0.0513802	0	0	158.508	771.886	GNAS
negative regulation of mitochondrial outer membrane permeabilization involved in apoptotic signaling pathway (GO:1901029)	2021-01-07	0.0076757	0.0513802	0	0	158.508	771.886	HSPA1A
response to misfolded protein (GO:0051788)	2021-01-07	0.0076757	0.0513802	0	0	158.508	771.886	CLU
positive regulation of tumor necrosis factor-mediated signaling pathway (GO:1903265)	2021-01-07	0.0076757	0.0513802	0	0	158.508	771.886	HSPA1A
positive regulation of cell migration by vascular endothelial growth factor signaling pathway (GO:0038089)	2021-01-07	0.0076757	0.0513802	0	0	158.508	771.886	HSPB1
microglial cell activation (GO:0001774)	2021-01-07	0.0076757	0.0513802	0	0	158.508	771.886	CLU
negative regulation of cell migration (GO:0030336)	2/121	0.00774749	0.0513802	0	0	16.6882	81.1113	COL3A1;TPM1
complement activation, classical pathway (GO:0006958)	2/123	0.0079962	0.0513802	0	0	16.4107	79.244	C1S;C1R
humoral immune response mediated by circulating immunoglobulin (GO:0002455)	2/125	0.00824849	0.0513802	0	0	16.1423	77.4462	C1S;C1R
negative regulation of response to stimulus (GO:0048585)	2/127	0.00850435	0.0513802	0	0	15.8824	75.7142	COL3A1;CLU
regulation of vascular associated smooth muscle cell migration (GO:1904752)	2021-01-08	0.00876763	0.0513802	0	0	135.857	643.513	TPM1
central nervous system myelination (GO:0022010)	2021-01-08	0.00876763	0.0513802	0	0	135.857	643.513	CLU
integrin activation (GO:0033622)	2021-01-08	0.00876763	0.0513802	0	0	135.857	643.513	FN1
myelin maintenance (GO:0043217)	2021-01-08	0.00876763	0.0513802	0	0	135.857	643.513	CLU
negative regulation of protein homooligomerization (GO:0032463)	2021-01-08	0.00876763	0.0513802	0	0	135.857	643.513	CLU
positive regulation of IRE1-mediated unfolded protein response (GO:1903896)	2021-01-08	0.00876763	0.0513802	0	0	135.857	643.513	HSPA1A
positive regulation of tumor necrosis factor biosynthetic process (GO:0042535)	2021-01-08	0.00876763	0.0513802	0	0	135.857	643.513	HSPB1
regulation of receptor binding (GO:1900120)	2021-01-08	0.00876763	0.0513802	0	0	135.857	643.513	B2M
angiogenesis involved in wound healing (GO:0060055)	2021-01-08	0.00876763	0.0513802	0	0	135.857	643.513	MCAM
regulation of amyloid fibril formation (GO:1905906)	2021-01-08	0.00876763	0.0513802	0	0	135.857	643.513	CLU
transmembrane receptor protein tyrosine kinase signaling pathway (GO:0007169)	3/396	0.00897084	0.0520118	0	0	7.86862	37.0909	UBC;HSPB1;ACTB
muscle contraction (GO:0006936)	2/137	0.00983666	0.0523394	0	0	14.6985	67.9312	ACTA2;TPM1
negative regulation of amyloid-beta formation (GO:1902430)	2021-01-09	0.00985841	0.0523394	0	0	118.869	549.107	CLU
positive regulation of protein homooligomerization (GO:0032464)	2021-01-09	0.00985841	0.0523394	0	0	118.869	549.107	CLU
actin crosslink formation (GO:0051764)	2021-01-09	0.00985841	0.0523394	0	0	118.869	549.107	FLNA
antigen processing and presentation of exogenous peptide antigen via MHC class I, TAP-independent (GO:0002480)	2021-01-09	0.00985841	0.0523394	0	0	118.869	549.107	B2M
regulation of muscle system process (GO:0090257)	2021-01-09	0.00985841	0.0523394	0	0	118.869	549.107	TPM1
virion attachment to host cell (GO:0019062)	2021-01-09	0.00985841	0.0523394	0	0	118.869	549.107	CD81
protein localization to vacuole (GO:0072665)	2021-01-09	0.00985841	0.0523394	0	0	118.869	549.107	CD81
regulation of intracellular signal transduction (GO:1902531)	3/422	0.0106629	0.0523394	0	0	7.37056	33.4696	UBC;HSPB1;A2M
cellular protein complex assembly (GO:0043623)	2/144	0.0108211	0.0523394	0	0	13.969	63.2273	CLU;HSPA1A
transmembrane receptor protein serine/threonine kinase signaling pathway (GO:0007178)	2/144	0.0108211	0.0523394	0	0	13.969	63.2273	COL3A1;UBC
glomerular filtration (GO:0003094)	2021-01-10	0.0109481	0.0523394	0	0	105.656	476.994	MCAM
chaperone-mediated protein transport (GO:0072321)	2021-01-10	0.0109481	0.0523394	0	0	105.656	476.994	CLU
adenylate cyclase-inhibiting dopamine receptor signaling pathway (GO:0007195)	2021-01-10	0.0109481	0.0523394	0	0	105.656	476.994	FLNA
complement activation, lectin pathway (GO:0001867)	2021-01-10	0.0109481	0.0523394	0	0	105.656	476.994	C1S
positive regulation of amyloid-beta formation (GO:1902004)	2021-01-10	0.0109481	0.0523394	0	0	105.656	476.994	CLU
negative regulation of transcription from RNA polymerase II promoter in response to stress (GO:0097201)	2021-01-10	0.0109481	0.0523394	0	0	105.656	476.994	HSPA1A
positive regulation of nuclease activity (GO:0032075)	2021-01-10	0.0109481	0.0523394	0	0	105.656	476.994	HSPA1A
negative regulation of inclusion body assembly (GO:0090084)	2021-01-10	0.0109481	0.0523394	0	0	105.656	476.994	HSPA1A
regulation of amyloid-beta clearance (GO:1900221)	2021-01-10	0.0109481	0.0523394	0	0	105.656	476.994	CLU
regulation of tumor necrosis factor biosynthetic process (GO:0042534)	2021-01-11	0.0120365	0.054666	0	0	95.0857	420.261	HSPB1
negative regulation of amyloid precursor protein catabolic process (GO:1902992)	2021-01-11	0.0120365	0.054666	0	0	95.0857	420.261	CLU
regulation of inclusion body assembly (GO:0090083)	2021-01-11	0.0120365	0.054666	0	0	95.0857	420.261	HSPA1A
renal filtration (GO:0097205)	2021-01-11	0.0120365	0.054666	0	0	95.0857	420.261	MCAM
negative regulation of receptor binding (GO:1900121)	2021-01-11	0.0120365	0.054666	0	0	95.0857	420.261	B2M
regulation of integrin-mediated signaling pathway (GO:2001044)	2021-01-11	0.0120365	0.054666	0	0	95.0857	420.261	FLNA
positive regulation of interleukin-1 production (GO:0032732)	2021-01-12	0.0131239	0.0563191	0	0	86.4372	374.56	HSPB1
negative regulation of protein oligomerization (GO:0032460)	2021-01-12	0.0131239	0.0563191	0	0	86.4372	374.56	CLU
positive regulation of amyloid precursor protein catabolic process (GO:1902993)	2021-01-12	0.0131239	0.0563191	0	0	86.4372	374.56	CLU
negative regulation of vascular smooth muscle cell proliferation (GO:1904706)	2021-01-12	0.0131239	0.0563191	0	0	86.4372	374.56	TPM1
modification-dependent macromolecule catabolic process (GO:0043632)	2021-01-12	0.0131239	0.0563191	0	0	86.4372	374.56	UBC
entry of bacterium into host cell (GO:0035635)	2021-01-12	0.0131239	0.0563191	0	0	86.4372	374.56	UBC
positive regulation of T cell cytokine production (GO:0002726)	2021-01-12	0.0131239	0.0563191	0	0	86.4372	374.56	B2M
positive regulation of I-kappaB kinase/NF-kappaB signaling (GO:0043123)	2/163	0.0137029	0.0573667	0	0	12.3087	52.8061	UBC;FLNA
response to iron ion (GO:0010039)	2021-01-13	0.0142101	0.0573667	0	0	79.2302	337.029	B2M
regulation of interleukin-1 beta production (GO:0032651)	2021-01-13	0.0142101	0.0573667	0	0	79.2302	337.029	HSPB1
regulation of endothelial cell chemotaxis (GO:2001026)	2021-01-13	0.0142101	0.0573667	0	0	79.2302	337.029	HSPB1
cellular response to low-density lipoprotein particle stimulus (GO:0071404)	2021-01-13	0.0142101	0.0573667	0	0	79.2302	337.029	CD81
regulation of necrotic cell death (GO:0010939)	2021-01-13	0.0142101	0.0573667	0	0	79.2302	337.029	UBC
regulation of T cell cytokine production (GO:0002724)	2021-01-13	0.0142101	0.0573667	0	0	79.2302	337.029	B2M
positive regulation of endothelial cell chemotaxis (GO:2001028)	2021-01-13	0.0142101	0.0573667	0	0	79.2302	337.029	HSPB1
positive regulation of heart rate (GO:0010460)	2021-01-14	0.0152952	0.0595419	0	0	73.1319	305.707	TPM1
regulation of protein modification by small protein conjugation or removal (GO:1903320)	2021-01-14	0.0152952	0.0595419	0	0	73.1319	305.707	HSPA1A
negative regulation of endoplasmic reticulum stress-induced intrinsic apoptotic signaling pathway (GO:1902236)	2021-01-14	0.0152952	0.0595419	0	0	73.1319	305.707	HSPA1A
epiboly involved in wound healing (GO:0090505)	2021-01-14	0.0152952	0.0595419	0	0	73.1319	305.707	FLNA
negative regulation of smooth muscle cell migration (GO:0014912)	2021-01-14	0.0152952	0.0595419	0	0	73.1319	305.707	TPM1
positive regulation of MAP kinase activity (GO:0043406)	2/177	0.0160167	0.0607253	0	0	11.316	46.7817	CD81;UBC
positive regulation of potassium ion transport (GO:0043268)	2021-01-15	0.0163791	0.0607253	0	0	67.9048	279.207	FLNA
regulation of protein homooligomerization (GO:0032462)	2021-01-15	0.0163791	0.0607253	0	0	67.9048	279.207	CLU
cytoplasmic sequestering of protein (GO:0051220)	2021-01-15	0.0163791	0.0607253	0	0	67.9048	279.207	FLNA
negative regulation of release of cytochrome c from mitochondria (GO:0090201)	2021-01-15	0.0163791	0.0607253	0	0	67.9048	279.207	CLU
positive regulation of potassium ion transmembrane transport (GO:1901381)	2021-01-15	0.0163791	0.0607253	0	0	67.9048	279.207	FLNA
positive regulation of cytokine production involved in immune response (GO:0002720)	2021-01-15	0.0163791	0.0607253	0	0	67.9048	279.207	B2M
ruffle organization (GO:0031529)	2021-01-16	0.0174619	0.0623842	0	0	63.3746	256.524	TPM1
epithelial cell development (GO:0002064)	2021-01-16	0.0174619	0.0623842	0	0	63.3746	256.524	ACTA2
regulation of intrinsic apoptotic signaling pathway in response to DNA damage (GO:1902229)	2021-01-16	0.0174619	0.0623842	0	0	63.3746	256.524	CLU
regulation of necroptotic process (GO:0060544)	2021-01-16	0.0174619	0.0623842	0	0	63.3746	256.524	UBC
positive regulation of mRNA processing (GO:0050685)	2021-01-16	0.0174619	0.0623842	0	0	63.3746	256.524	HSPA1A
positive regulation of cellular process (GO:0048522)	3/519	0.0185413	0.0623842	0	0	5.95532	23.7484	CD81;FN1;FLNA
reverse cholesterol transport (GO:0043691)	2021-01-17	0.0185435	0.0623842	0	0	59.4107	236.908	CLU
positive regulation of cation transmembrane transport (GO:1904064)	2021-01-17	0.0185435	0.0623842	0	0	59.4107	236.908	FLNA
viral entry into host cell (GO:0046718)	2021-01-17	0.0185435	0.0623842	0	0	59.4107	236.908	CD81
macrophage activation (GO:0042116)	2021-01-17	0.0185435	0.0623842	0	0	59.4107	236.908	CLU
regulation of transcription from RNA polymerase I promoter (GO:0006356)	2021-01-17	0.0185435	0.0623842	0	0	59.4107	236.908	FLNA
virion assembly (GO:0019068)	2021-01-17	0.0185435	0.0623842	0	0	59.4107	236.908	UBC
negative regulation of intracellular transport (GO:0032387)	2021-01-17	0.0185435	0.0623842	0	0	59.4107	236.908	HSPA1A
positive regulation of cellular protein catabolic process (GO:1903364)	2021-01-17	0.0185435	0.0623842	0	0	59.4107	236.908	CD81
regulation of mitochondrial outer membrane permeabilization involved in apoptotic signaling pathway (GO:1901028)	2021-01-17	0.0185435	0.0623842	0	0	59.4107	236.908	HSPA1A
glycogen biosynthetic process (GO:0005978)	2021-01-18	0.0196241	0.0632847	0	0	55.9132	219.795	UBC
negative regulation of oxidative stress-induced intrinsic apoptotic signaling pathway (GO:1902176)	2021-01-18	0.0196241	0.0632847	0	0	55.9132	219.795	HSPB1
regulation of cardiac muscle cell membrane repolarization (GO:0099623)	2021-01-18	0.0196241	0.0632847	0	0	55.9132	219.795	FLNA
regulation of amyloid-beta formation (GO:1902003)	2021-01-18	0.0196241	0.0632847	0	0	55.9132	219.795	CLU
regulation of oxidative stress-induced intrinsic apoptotic signaling pathway (GO:1902175)	2021-01-18	0.0196241	0.0632847	0	0	55.9132	219.795	HSPB1
glucan biosynthetic process (GO:0009250)	2021-01-18	0.0196241	0.0632847	0	0	55.9132	219.795	UBC
release of cytochrome c from mitochondria (GO:0001836)	2021-01-18	0.0196241	0.0632847	0	0	55.9132	219.795	CLU
regulation of mitotic spindle assembly (GO:1901673)	2021-01-19	0.0207034	0.0644764	0	0	52.8042	204.746	HSPA1A
error-free translesion synthesis (GO:0070987)	2021-01-19	0.0207034	0.0644764	0	0	52.8042	204.746	UBC
regulation of neuron migration (GO:2001222)	2021-01-19	0.0207034	0.0644764	0	0	52.8042	204.746	COL3A1
regulation of transcription factor import into nucleus (GO:0042990)	2021-01-19	0.0207034	0.0644764	0	0	52.8042	204.746	FLNA
endoplasmic reticulum mannose trimming (GO:1904380)	2021-01-19	0.0207034	0.0644764	0	0	52.8042	204.746	UBC
protein targeting to lysosome (GO:0006622)	2021-01-19	0.0207034	0.0644764	0	0	52.8042	204.746	CLU
regulation of endoplasmic reticulum stress-induced intrinsic apoptotic signaling pathway (GO:1902235)	2021-01-20	0.0217817	0.0666911	0	0	50.0226	191.421	HSPA1A
wound healing, spreading of cells (GO:0044319)	2021-01-20	0.0217817	0.0666911	0	0	50.0226	191.421	FLNA
error-prone translesion synthesis (GO:0042276)	2021-01-20	0.0217817	0.0666911	0	0	50.0226	191.421	UBC
ventricular cardiac muscle tissue development (GO:0003229)	2021-01-21	0.0228588	0.0692114	0	0	47.519	179.547	TPM1
positive regulation of T cell mediated immunity (GO:0002711)	2021-01-21	0.0228588	0.0692114	0	0	47.519	179.547	B2M
positive regulation of RNA splicing (GO:0033120)	2021-01-22	0.0239348	0.0698113	0	0	45.254	168.907	HSPA1A
positive regulation of erythrocyte differentiation (GO:0045648)	2021-01-22	0.0239348	0.0698113	0	0	45.254	168.907	HSPA1A
positive regulation of proteolysis involved in cellular protein catabolic process (GO:1903052)	2021-01-22	0.0239348	0.0698113	0	0	45.254	168.907	CLU
cellular response to unfolded protein (GO:0034620)	2021-01-22	0.0239348	0.0698113	0	0	45.254	168.907	HSPA1A
protein localization to cell surface (GO:0034394)	2021-01-22	0.0239348	0.0698113	0	0	45.254	168.907	FLNA
nucleotide-excision repair, DNA duplex unwinding (GO:0000717)	2021-01-22	0.0239348	0.0698113	0	0	45.254	168.907	UBC
viral process (GO:0016032)	2/220	0.0240779	0.0698113	0	0	9.06422	33.7775	UBC;B2M
regulation of gene expression (GO:0010468)	4/1037	0.0248979	0.0698113	0	0	4.07551	15.0507	ACTA2;FN1;CLU;HSPA1A
nucleotide-excision repair, DNA gap filling (GO:0006297)	2021-01-23	0.0250096	0.0698113	0	0	43.1948	159.324	UBC
negative regulation of signal transduction in absence of ligand (GO:1901099)	2021-01-23	0.0250096	0.0698113	0	0	43.1948	159.324	HSPA1A
nucleotide-excision repair, DNA damage recognition (GO:0000715)	2021-01-23	0.0250096	0.0698113	0	0	43.1948	159.324	UBC
positive regulation of ERBB signaling pathway (GO:1901186)	2021-01-23	0.0250096	0.0698113	0	0	43.1948	159.324	UBC
negative regulation of extrinsic apoptotic signaling pathway in absence of ligand (GO:2001240)	2021-01-23	0.0250096	0.0698113	0	0	43.1948	159.324	HSPA1A
positive regulation of protein oligomerization (GO:0032461)	2021-01-23	0.0250096	0.0698113	0	0	43.1948	159.324	CLU
positive regulation of microtubule polymerization (GO:0031116)	2021-01-24	0.0260834	0.0698113	0	0	41.3147	150.652	HSPA1A
protein alpha-1,2-demannosylation (GO:0036508)	2021-01-24	0.0260834	0.0698113	0	0	41.3147	150.652	UBC
chaperone mediated protein folding requiring cofactor (GO:0051085)	2021-01-24	0.0260834	0.0698113	0	0	41.3147	150.652	HSPA1A
regulation of cardiac muscle cell action potential (GO:0098901)	2021-01-24	0.0260834	0.0698113	0	0	41.3147	150.652	FLNA
transition metal ion homeostasis (GO:0055076)	2021-01-24	0.0260834	0.0698113	0	0	41.3147	150.652	B2M
receptor clustering (GO:0043113)	2021-01-24	0.0260834	0.0698113	0	0	41.3147	150.652	FLNA
negative regulation of intrinsic apoptotic signaling pathway in response to DNA damage (GO:1902230)	2021-01-24	0.0260834	0.0698113	0	0	41.3147	150.652	CLU
negative regulation of oxidative stress-induced cell death (GO:1903202)	2021-01-24	0.0260834	0.0698113	0	0	41.3147	150.652	HSPB1
cytoplasmic pattern recognition receptor signaling pathway (GO:0002753)	2021-01-24	0.0260834	0.0698113	0	0	41.3147	150.652	UBC
activation of protein kinase activity (GO:0032147)	2/233	0.0267837	0.0698113	0	0	8.54848	30.9452	CD81;UBC
cellular response to vascular endothelial growth factor stimulus (GO:0035924)	2021-01-25	0.0271559	0.0698113	0	0	39.5913	142.772	HSPB1
regulation of vascular smooth muscle cell proliferation (GO:1904705)	2021-01-25	0.0271559	0.0698113	0	0	39.5913	142.772	TPM1
regulation of spindle assembly (GO:0090169)	2021-01-25	0.0271559	0.0698113	0	0	39.5913	142.772	HSPA1A
positive regulation of nitric oxide biosynthetic process (GO:0045429)	2021-01-25	0.0271559	0.0698113	0	0	39.5913	142.772	CLU
nucleotide-binding domain, leucine rich repeat containing receptor signaling pathway (GO:0035872)	2021-01-25	0.0271559	0.0698113	0	0	39.5913	142.772	UBC
regulation of protein ubiquitination involved in ubiquitin-dependent protein catabolic process (GO:2000058)	2021-01-25	0.0271559	0.0698113	0	0	39.5913	142.772	CLU
positive regulation of Rho protein signal transduction (GO:0035025)	2021-01-25	0.0271559	0.0698113	0	0	39.5913	142.772	COL3A1
positive regulation of nitric oxide metabolic process (GO:1904407)	2021-01-25	0.0271559	0.0698113	0	0	39.5913	142.772	CLU
regulation of muscle contraction (GO:0006937)	2021-01-26	0.0282274	0.0722251	0	0	38.0057	135.584	TPM1
regulation of extrinsic apoptotic signaling pathway in absence of ligand (GO:2001239)	2021-01-27	0.0292977	0.0732444	0	0	36.5421	129.003	HSPA1A
positive regulation of substrate adhesion-dependent cell spreading (GO:1900026)	2021-01-27	0.0292977	0.0732444	0	0	36.5421	129.003	FLNA
positive regulation of lipid kinase activity (GO:0090218)	2021-01-27	0.0292977	0.0732444	0	0	36.5421	129.003	CD81
negative regulation of smooth muscle cell proliferation (GO:0048662)	2021-01-27	0.0292977	0.0732444	0	0	36.5421	129.003	TPM1
cellular response to topologically incorrect protein (GO:0035967)	2021-01-27	0.0292977	0.0732444	0	0	36.5421	129.003	HSPA1A
regulation of defense response to virus by virus (GO:0050690)	2021-01-28	0.030367	0.0735283	0	0	35.1869	122.957	B2M
positive regulation of phospholipid metabolic process (GO:1903727)	2021-01-28	0.030367	0.0735283	0	0	35.1869	122.957	CD81
nucleotide-binding oligomerization domain containing signaling pathway (GO:0070423)	2021-01-28	0.030367	0.0735283	0	0	35.1869	122.957	UBC
negative regulation of response to DNA damage stimulus (GO:2001021)	2021-01-28	0.030367	0.0735283	0	0	35.1869	122.957	CLU
positive regulation of fibroblast proliferation (GO:0048146)	2021-01-28	0.030367	0.0735283	0	0	35.1869	122.957	FN1
antigen processing and presentation of peptide antigen via MHC class I (GO:0002474)	2021-01-28	0.030367	0.0735283	0	0	35.1869	122.957	B2M
cytokine-mediated signaling pathway (GO:0019221)	3/633	0.0310633	0.0735283	0	0	4.84912	16.8348	UBC;FN1;B2M
positive regulation of myeloid cell differentiation (GO:0045639)	2021-01-29	0.0314351	0.0735283	0	0	33.9286	117.387	HSPA1A
negative regulation of Notch signaling pathway (GO:0045746)	2021-01-29	0.0314351	0.0735283	0	0	33.9286	117.387	UBC
nucleotide-excision repair, preincision complex assembly (GO:0006294)	2021-01-29	0.0314351	0.0735283	0	0	33.9286	117.387	UBC
positive regulation of epidermal growth factor receptor signaling pathway (GO:0045742)	2021-01-29	0.0314351	0.0735283	0	0	33.9286	117.387	UBC
MyD88-dependent toll-like receptor signaling pathway (GO:0002755)	2021-01-29	0.0314351	0.0735283	0	0	33.9286	117.387	UBC
collagen fibril organization (GO:0030199)	2021-01-29	0.0314351	0.0735283	0	0	33.9286	117.387	COL3A1
semaphorin-plexin signaling pathway (GO:0071526)	2021-01-29	0.0314351	0.0735283	0	0	33.9286	117.387	FLNA
TRIF-dependent toll-like receptor signaling pathway (GO:0035666)	2021-01-29	0.0314351	0.0735283	0	0	33.9286	117.387	UBC
protein deubiquitination (GO:0016579)	2/257	0.0320871	0.0738067	0	0	7.73451	26.6013	UBC;ACTB
ATP-dependent chromatin remodeling (GO:0043044)	2021-01-30	0.032502	0.0738067	0	0	32.757	112.24	ACTB
protein localization to lysosome (GO:0061462)	2021-01-30	0.032502	0.0738067	0	0	32.757	112.24	CD81
positive regulation of B cell proliferation (GO:0030890)	2021-01-30	0.032502	0.0738067	0	0	32.757	112.24	CD81
'de novo' posttranslational protein folding (GO:0051084)	2021-01-30	0.032502	0.0738067	0	0	32.757	112.24	HSPA1A
positive regulation of reactive oxygen species biosynthetic process (GO:1903428)	2021-01-30	0.032502	0.0738067	0	0	32.757	112.24	CLU
MyD88-independent toll-like receptor signaling pathway (GO:0002756)	2021-01-30	0.032502	0.0738067	0	0	32.757	112.24	UBC
regulation of protein phosphorylation (GO:0001932)	2/261	0.0330086	0.0740482	0	0	7.61351	25.9696	FN1;HSPB1
protein modification by small protein removal (GO:0070646)	2/261	0.0330086	0.0740482	0	0	7.61351	25.9696	UBC;ACTB
positive regulation of interleukin-1 beta production (GO:0032731)	2021-01-31	0.0335679	0.0740482	0	0	31.6635	107.472	HSPB1
sarcomere organization (GO:0045214)	2021-01-31	0.0335679	0.0740482	0	0	31.6635	107.472	TPM1
anterograde axonal transport (GO:0008089)	2021-01-31	0.0335679	0.0740482	0	0	31.6635	107.472	HSPB1
regulation of nitric oxide biosynthetic process (GO:0045428)	1932-01-01	0.0346326	0.0740482	0	0	30.6406	103.043	CLU
endodermal cell differentiation (GO:0035987)	1932-01-01	0.0346326	0.0740482	0	0	30.6406	103.043	FN1
regulation of potassium ion transmembrane transport (GO:1901379)	1932-01-01	0.0346326	0.0740482	0	0	30.6406	103.043	FLNA
purine ribonucleoside triphosphate metabolic process (GO:0009205)	1932-01-01	0.0346326	0.0740482	0	0	30.6406	103.043	HSPA1A
substrate adhesion-dependent cell spreading (GO:0034446)	1932-01-01	0.0346326	0.0740482	0	0	30.6406	103.043	FN1
positive regulation of tumor necrosis factor superfamily cytokine production (GO:1903557)	1932-01-01	0.0346326	0.0740482	0	0	30.6406	103.043	CLU
positive regulation of transcription factor import into nucleus (GO:0042993)	1932-01-01	0.0346326	0.0740482	0	0	30.6406	103.043	FLNA
regulation of erythrocyte differentiation (GO:0045646)	1932-01-01	0.0346326	0.0740482	0	0	30.6406	103.043	HSPA1A
global genome nucleotide-excision repair (GO:0070911)	1932-01-01	0.0346326	0.0740482	0	0	30.6406	103.043	UBC
regulation of programmed cell death (GO:0043067)	2/268	0.0346464	0.0740482	0	0	7.41053	24.9183	UBC;CLU
glycogen metabolic process (GO:0005977)	1933-01-01	0.0356962	0.0754047	0	0	29.6815	98.92	UBC
positive regulation of cytokine-mediated signaling pathway (GO:0001961)	1933-01-01	0.0356962	0.0754047	0	0	29.6815	98.92	HSPA1A
negative regulation of neurogenesis (GO:0050768)	1933-01-01	0.0356962	0.0754047	0	0	29.6815	98.92	COL3A1
cellular response to oxygen-containing compound (GO:1901701)	2/274	0.0360753	0.0759114	0	0	7.24485	24.0685	TPM1;ACTB
bone development (GO:0060348)	1934-01-01	0.0367587	0.0761729	0	0	28.7807	95.0735	GNAS
apoptotic mitochondrial changes (GO:0008637)	1934-01-01	0.0367587	0.0761729	0	0	28.7807	95.0735	CLU
regulation of interleukin-8 production (GO:0032677)	1934-01-01	0.0367587	0.0761729	0	0	28.7807	95.0735	HSPA1A
ventricular cardiac muscle tissue morphogenesis (GO:0055010)	1934-01-01	0.0367587	0.0761729	0	0	28.7807	95.0735	TPM1
positive regulation of RNA metabolic process (GO:0051254)	1935-01-01	0.03782	0.0774884	0	0	27.9328	91.4775	HSPA1A
positive regulation of ATPase activity (GO:0032781)	1935-01-01	0.03782	0.0774884	0	0	27.9328	91.4775	TPM1
regulation of mitotic spindle organization (GO:0060236)	1935-01-01	0.03782	0.0774884	0	0	27.9328	91.4775	HSPA1A
mRNA catabolic process (GO:0006402)	1936-01-01	0.0388803	0.0779035	0	0	27.1333	88.1092	HSPA1A
regulation of blood circulation (GO:1903522)	1936-01-01	0.0388803	0.0779035	0	0	27.1333	88.1092	TPM1
cardiac muscle contraction (GO:0060048)	1936-01-01	0.0388803	0.0779035	0	0	27.1333	88.1092	TPM1
endoderm formation (GO:0001706)	1936-01-01	0.0388803	0.0779035	0	0	27.1333	88.1092	FN1
cardiac muscle tissue morphogenesis (GO:0055008)	1936-01-01	0.0388803	0.0779035	0	0	27.1333	88.1092	TPM1
zymogen activation (GO:0031638)	1936-01-01	0.0388803	0.0779035	0	0	27.1333	88.1092	C1R
positive regulation of stress fiber assembly (GO:0051496)	1937-01-01	0.0399394	0.0794415	0	0	26.3783	84.9485	TPM1
nucleotide-excision repair, DNA incision, 5'-to lesion (GO:0006296)	1937-01-01	0.0399394	0.0794415	0	0	26.3783	84.9485	UBC
muscle filament sliding (GO:0030049)	1938-01-01	0.0409974	0.0806628	0	0	25.6641	81.9774	TPM1
actin-myosin filament sliding (GO:0033275)	1938-01-01	0.0409974	0.0806628	0	0	25.6641	81.9774	TPM1
positive regulation of neuron death (GO:1901216)	1938-01-01	0.0409974	0.0806628	0	0	25.6641	81.9774	CLU
negative regulation of protein catabolic process (GO:0042177)	1939-01-01	0.0420543	0.0812977	0	0	24.9875	79.1801	FLNA
ERBB2 signaling pathway (GO:0038128)	1939-01-01	0.0420543	0.0812977	0	0	24.9875	79.1801	UBC
purine ribonucleoside monophosphate metabolic process (GO:0009167)	1939-01-01	0.0420543	0.0812977	0	0	24.9875	79.1801	HSPA1A
positive regulation of cytokine biosynthetic process (GO:0042108)	1940-01-01	0.0431101	0.0812977	0	0	24.3455	76.5423	HSPB1
regulation of ATPase activity (GO:0043462)	1940-01-01	0.0431101	0.0812977	0	0	24.3455	76.5423	TPM1
positive regulation of Ras protein signal transduction (GO:0046579)	1940-01-01	0.0431101	0.0812977	0	0	24.3455	76.5423	COL3A1
nucleotide-excision repair, DNA incision (GO:0033683)	1940-01-01	0.0431101	0.0812977	0	0	24.3455	76.5423	UBC
regulation of release of cytochrome c from mitochondria (GO:0090199)	1940-01-01	0.0431101	0.0812977	0	0	24.3455	76.5423	CLU
negative regulation of catabolic process (GO:0009895)	1940-01-01	0.0431101	0.0812977	0	0	24.3455	76.5423	FLNA
negative regulation of epidermal growth factor receptor signaling pathway (GO:0042059)	1940-01-01	0.0431101	0.0812977	0	0	24.3455	76.5423	UBC
cognition (GO:0050890)	1940-01-01	0.0431101	0.0812977	0	0	24.3455	76.5423	GNAS
negative regulation of cytokine secretion (GO:0050710)	1940-01-01	0.0431101	0.0812977	0	0	24.3455	76.5423	FN1
DNA duplex unwinding (GO:0032508)	1941-01-01	0.0441648	0.0827142	0	0	23.7357	74.0513	UBC
regulation of substrate adhesion-dependent cell spreading (GO:1900024)	1941-01-01	0.0441648	0.0827142	0	0	23.7357	74.0513	FLNA
translesion synthesis (GO:0019985)	1942-01-01	0.0452184	0.0842831	0	0	23.1556	71.6957	UBC
regulation of cell proliferation (GO:0042127)	3/740	0.0460455	0.0842831	0	0	4.12219	12.6886	CD81;FN1;HSPA1A
substantia nigra development (GO:0021762)	1943-01-01	0.0462709	0.0842831	0	0	22.6032	69.465	ACTB
regulation of B cell proliferation (GO:0030888)	1943-01-01	0.0462709	0.0842831	0	0	22.6032	69.465	CD81
cardiac ventricle morphogenesis (GO:0003208)	1943-01-01	0.0462709	0.0842831	0	0	22.6032	69.465	TPM1
negative regulation of ERBB signaling pathway (GO:1901185)	1943-01-01	0.0462709	0.0842831	0	0	22.6032	69.465	UBC
RNA catabolic process (GO:0006401)	1943-01-01	0.0462709	0.0842831	0	0	22.6032	69.465	HSPA1A
regulation of cell migration (GO:0030334)	2/316	0.0466987	0.0842831	0	0	6.26242	19.1883	TPM1;FLNA
negative regulation of type I interferon production (GO:0032480)	1944-01-01	0.0473222	0.0842831	0	0	22.0764	67.3502	UBC
heart contraction (GO:0060047)	1944-01-01	0.0473222	0.0842831	0	0	22.0764	67.3502	TPM1
positive regulation of interleukin-8 production (GO:0032757)	1944-01-01	0.0473222	0.0842831	0	0	22.0764	67.3502	HSPA1A
negative regulation of immune response (GO:0050777)	1944-01-01	0.0473222	0.0842831	0	0	22.0764	67.3502	COL3A1
cholesterol transport (GO:0030301)	1944-01-01	0.0473222	0.0842831	0	0	22.0764	67.3502	CLU
positive regulation of actin filament bundle assembly (GO:0032233)	1944-01-01	0.0473222	0.0842831	0	0	22.0764	67.3502	TPM1
negative regulation of immune system process (GO:0002683)	1944-01-01	0.0473222	0.0842831	0	0	22.0764	67.3502	COL3A1
protein complex subunit organization (GO:0071822)	1945-01-01	0.0483725	0.0855942	0	0	21.5736	65.3426	COL3A1
positive regulation of blood vessel endothelial cell migration (GO:0043536)	1945-01-01	0.0483725	0.0855942	0	0	21.5736	65.3426	HSPB1
regulation of fibroblast proliferation (GO:0048145)	1946-01-01	0.0494216	0.086607	0	0	21.0931	63.4348	FN1
mitotic spindle assembly (GO:0090307)	1946-01-01	0.0494216	0.086607	0	0	21.0931	63.4348	FLNA
negative regulation of protein modification by small protein conjugation or removal (GO:1903321)	1946-01-01	0.0494216	0.086607	0	0	21.0931	63.4348	HSPA1A
cellular response to heat (GO:0034605)	1947-01-01	0.0504697	0.0873206	0	0	20.6335	61.6196	HSPA1A
postreplication repair (GO:0006301)	1947-01-01	0.0504697	0.0873206	0	0	20.6335	61.6196	UBC
myofibril assembly (GO:0030239)	1947-01-01	0.0504697	0.0873206	0	0	20.6335	61.6196	TPM1
positive regulation of gene expression, epigenetic (GO:0045815)	1947-01-01	0.0504697	0.0873206	0	0	20.6335	61.6196	ACTB
interstrand cross-link repair (GO:0036297)	1948-01-01	0.0515166	0.0885696	0	0	20.1935	59.891	UBC
positive regulation of chemotaxis (GO:0050921)	1948-01-01	0.0515166	0.0885696	0	0	20.1935	59.891	HSPB1
receptor internalization (GO:0031623)	1950-01-01	0.0536072	0.0910153	0	0	19.3673	56.6702	CD81
negative regulation of protein ubiquitination (GO:0031397)	1950-01-01	0.0536072	0.0910153	0	0	19.3673	56.6702	HSPA1A
blood circulation (GO:0008015)	1950-01-01	0.0536072	0.0910153	0	0	19.3673	56.6702	SERPING1
regulation of blood vessel endothelial cell migration (GO:0043535)	1950-01-01	0.0536072	0.0910153	0	0	19.3673	56.6702	HSPB1
positive regulation of protein import into nucleus (GO:0042307)	1953-01-01	0.0567348	0.0959984	0	0	18.2473	52.3581	FLNA
sensory perception (GO:0007600)	1954-01-01	0.0577752	0.0959984	0	0	17.9021	51.0423	GNAS
negative regulation of cellular component organization (GO:0051129)	1954-01-01	0.0577752	0.0959984	0	0	17.9021	51.0423	HSPA1A
cell morphogenesis involved in differentiation (GO:0000904)	1954-01-01	0.0577752	0.0959984	0	0	17.9021	51.0423	FN1
intracellular transport of virus (GO:0075733)	1954-01-01	0.0577752	0.0959984	0	0	17.9021	51.0423	UBC
transport of virus (GO:0046794)	1954-01-01	0.0577752	0.0959984	0	0	17.9021	51.0423	UBC
negative regulation of supramolecular fiber organization (GO:1902904)	1954-01-01	0.0577752	0.0959984	0	0	17.9021	51.0423	CLU
post-translational protein modification (GO:0043687)	2/357	0.0580427	0.0961498	0	0	5.52761	15.7347	FN1;MFGE8
regulation of cellular catabolic process (GO:0031329)	1955-01-01	0.0588144	0.0968394	0	0	17.5697	49.7813	HSPB1
Notch signaling pathway (GO:0007219)	1955-01-01	0.0588144	0.0968394	0	0	17.5697	49.7813	UBC
chromosome organization (GO:0051276)	1956-01-01	0.0598526	0.0973721	0	0	17.2494	48.5719	UBC
protein import (GO:0017038)	1956-01-01	0.0598526	0.0973721	0	0	17.2494	48.5719	CLU
cellular iron ion homeostasis (GO:0006879)	1956-01-01	0.0598526	0.0973721	0	0	17.2494	48.5719	UBC
ATP metabolic process (GO:0046034)	1956-01-01	0.0598526	0.0973721	0	0	17.2494	48.5719	HSPA1A
I-kappaB kinase/NF-kappaB signaling (GO:0007249)	1957-01-01	0.0608896	0.09818	0	0	16.9405	47.4112	UBC
positive regulation of cell death (GO:0010942)	1957-01-01	0.0608896	0.09818	0	0	16.9405	47.4112	CLU
regulation of Rho protein signal transduction (GO:0035023)	1957-01-01	0.0608896	0.09818	0	0	16.9405	47.4112	COL3A1
regulation of epidermal growth factor receptor signaling pathway (GO:0042058)	1958-01-01	0.0619256	0.0986826	0	0	16.6424	46.2963	UBC
positive regulation of cell morphogenesis involved in differentiation (GO:0010770)	1958-01-01	0.0619256	0.0986826	0	0	16.6424	46.2963	FLNA
receptor metabolic process (GO:0043112)	1958-01-01	0.0619256	0.0986826	0	0	16.6424	46.2963	CD81
integrin-mediated signaling pathway (GO:0007229)	1958-01-01	0.0619256	0.0986826	0	0	16.6424	46.2963	COL3A1
cell morphogenesis (GO:0000902)	1959-01-01	0.0629605	0.100039	0	0	16.3547	45.2247	CLU
positive regulation of protein binding (GO:0032092)	1960-01-01	0.0639943	0.1008	0	0	16.0767	44.1942	B2M
regulation of stress fiber assembly (GO:0051492)	1960-01-01	0.0639943	0.1008	0	0	16.0767	44.1942	TPM1
response to reactive oxygen species (GO:0000302)	1960-01-01	0.0639943	0.1008	0	0	16.0767	44.1942	TPM1
striated muscle contraction (GO:0006941)	1961-01-01	0.065027	0.101256	0	0	15.8079	43.2023	TPM1
actin cytoskeleton reorganization (GO:0031532)	1961-01-01	0.065027	0.101256	0	0	15.8079	43.2023	FLNA
regulation of tumor necrosis factor production (GO:0032680)	1961-01-01	0.065027	0.101256	0	0	15.8079	43.2023	CLU
positive regulation of cellular amide metabolic process (GO:0034250)	1961-01-01	0.065027	0.101256	0	0	15.8079	43.2023	CLU
stress-activated MAPK cascade (GO:0051403)	1962-01-01	0.0660586	0.101414	0	0	15.548	42.2473	UBC
DNA damage response, signal transduction by p53 class mediator resulting in cell cycle arrest (GO:0006977)	1962-01-01	0.0660586	0.101414	0	0	15.548	42.2473	UBC
negative regulation of peptidase activity (GO:0010466)	1962-01-01	0.0660586	0.101414	0	0	15.548	42.2473	SERPING1
negative regulation of G2/M transition of mitotic cell cycle (GO:0010972)	1962-01-01	0.0660586	0.101414	0	0	15.548	42.2473	UBC
regulation of translational initiation (GO:0006446)	1962-01-01	0.0660586	0.101414	0	0	15.548	42.2473	HSPB1
signal transduction involved in mitotic G1 DNA damage checkpoint (GO:0072431)	1963-01-01	0.0670891	0.102419	0	0	15.2965	41.327	UBC
adenylate cyclase-inhibiting G-protein coupled receptor signaling pathway (GO:0007193)	1963-01-01	0.0670891	0.102419	0	0	15.2965	41.327	FLNA
positive regulation of cell adhesion (GO:0045785)	1964-01-01	0.0681186	0.1037	0	0	15.0529	40.4397	TPM1
cellular response to reactive oxygen species (GO:0034614)	1965-01-01	0.0691469	0.104681	0	0	14.817	39.5838	TPM1
DNA synthesis involved in DNA repair (GO:0000731)	1965-01-01	0.0691469	0.104681	0	0	14.817	39.5838	UBC
JNK cascade (GO:0007254)	1966-01-01	0.0701742	0.105649	0	0	14.5883	38.7578	UBC
purine ribonucleotide metabolic process (GO:0009150)	1966-01-01	0.0701742	0.105649	0	0	14.5883	38.7578	HSPA1A
regulation of endopeptidase activity (GO:0052548)	1968-01-01	0.0722255	0.108438	0	0	14.1514	37.1893	SERPING1
negative regulation of cell cycle G2/M phase transition (GO:1902750)	1969-01-01	0.0732495	0.109673	0	0	13.9426	36.4443	UBC
positive regulation of endothelial cell migration (GO:0010595)	1970-01-01	0.0742725	0.109996	0	0	13.7398	35.7237	HSPB1
regulation of Notch signaling pathway (GO:0008593)	1970-01-01	0.0742725	0.109996	0	0	13.7398	35.7237	UBC
stress-activated protein kinase signaling cascade (GO:0031098)	1970-01-01	0.0742725	0.109996	0	0	13.7398	35.7237	UBC
interferon-gamma-mediated signaling pathway (GO:0060333)	1970-01-01	0.0742725	0.109996	0	0	13.7398	35.7237	B2M
actomyosin structure organization (GO:0031032)	1971-01-01	0.0752944	0.110608	0	0	13.5429	35.0266	TPM1
negative regulation of ubiquitin-protein ligase activity involved in mitotic cell cycle (GO:0051436)	1971-01-01	0.0752944	0.110608	0	0	13.5429	35.0266	UBC
positive regulation of lymphocyte proliferation (GO:0050671)	1971-01-01	0.0752944	0.110608	0	0	13.5429	35.0266	CD81
regulation of ubiquitin-protein ligase activity involved in mitotic cell cycle (GO:0051439)	1972-01-01	0.0763152	0.111208	0	0	13.3514	34.3517	UBC
regulation of neuron death (GO:1901214)	1972-01-01	0.0763152	0.111208	0	0	13.3514	34.3517	CLU
SCF-dependent proteasomal ubiquitin-dependent protein catabolic process (GO:0031146)	1972-01-01	0.0763152	0.111208	0	0	13.3514	34.3517	UBC
nucleic acid phosphodiester bond hydrolysis (GO:0090305)	1973-01-01	0.0773349	0.112094	0	0	13.1653	33.6981	UBC
transcription-coupled nucleotide-excision repair (GO:0006283)	1973-01-01	0.0773349	0.112094	0	0	13.1653	33.6981	UBC
regulation of gene expression, epigenetic (GO:0040029)	1974-01-01	0.0783535	0.11244	0	0	12.9843	33.0649	ACTB
mitotic nuclear division (GO:0140014)	1974-01-01	0.0783535	0.11244	0	0	12.9843	33.0649	FLNA
mitotic spindle organization (GO:0007052)	1974-01-01	0.0783535	0.11244	0	0	12.9843	33.0649	FLNA
positive regulation of cell proliferation (GO:0008284)	2/424	0.0783987	0.11244	0	0	4.63412	11.7982	CD81;FN1
antigen processing and presentation of exogenous peptide antigen via MHC class I, TAP-dependent (GO:0002479)	1975-01-01	0.0793711	0.112943	0	0	12.8082	32.4512	B2M
negative regulation of cellular amide metabolic process (GO:0034249)	1975-01-01	0.0793711	0.112943	0	0	12.8082	32.4512	CLU
cAMP-mediated signaling (GO:0019933)	1975-01-01	0.0793711	0.112943	0	0	12.8082	32.4512	GNAS
positive regulation of ubiquitin-protein ligase activity involved in regulation of mitotic cell cycle transition (GO:0051437)	1976-01-01	0.0803876	0.113501	0	0	12.6368	31.8561	UBC
negative regulation of extrinsic apoptotic signaling pathway (GO:2001237)	1976-01-01	0.0803876	0.113501	0	0	12.6368	31.8561	HSPA1A
regulation of hematopoietic stem cell differentiation (GO:1902036)	1976-01-01	0.0803876	0.113501	0	0	12.6368	31.8561	UBC
regulation of hematopoietic progenitor cell differentiation (GO:1901532)	1977-01-01	0.081403	0.114294	0	0	12.4699	31.2788	UBC
negative regulation of ubiquitin protein ligase activity (GO:1904667)	1977-01-01	0.081403	0.114294	0	0	12.4699	31.2788	UBC
adenylate cyclase-activating G-protein coupled receptor signaling pathway (GO:0007189)	1978-01-01	0.0824174	0.114294	0	0	12.3074	30.7187	GNAS
antigen processing and presentation of exogenous peptide antigen via MHC class I (GO:0042590)	1978-01-01	0.0824174	0.114294	0	0	12.3074	30.7187	B2M
fibroblast growth factor receptor signaling pathway (GO:0008543)	1978-01-01	0.0824174	0.114294	0	0	12.3074	30.7187	UBC
regulation of transcription from RNA polymerase II promoter in response to hypoxia (GO:0061418)	1978-01-01	0.0824174	0.114294	0	0	12.3074	30.7187	UBC
regulation of cellular response to heat (GO:1900034)	1978-01-01	0.0824174	0.114294	0	0	12.3074	30.7187	HSPA1A
anaphase-promoting complex-dependent catabolic process (GO:0031145)	1979-01-01	0.0834307	0.115113	0	0	12.149	30.1749	UBC
negative regulation of mitotic cell cycle phase transition (GO:1901991)	1979-01-01	0.0834307	0.115113	0	0	12.149	30.1749	UBC
ERBB signaling pathway (GO:0038127)	1980-01-01	0.0844429	0.115632	0	0	11.9946	29.6467	UBC
NIK/NF-kappaB signaling (GO:0038061)	1980-01-01	0.0844429	0.115632	0	0	11.9946	29.6467	UBC
spindle assembly (GO:0051225)	1980-01-01	0.0844429	0.115632	0	0	11.9946	29.6467	FLNA
positive regulation of binding (GO:0051099)	1981-01-01	0.0854541	0.116641	0	0	11.844	29.1337	B2M
DNA damage response, signal transduction by p53 class mediator (GO:0030330)	1982-01-01	0.0864642	0.116641	0	0	11.6972	28.6351	UBC
negative regulation of binding (GO:0051100)	1982-01-01	0.0864642	0.116641	0	0	11.6972	28.6351	ACTB
positive regulation of cell cycle arrest (GO:0071158)	1982-01-01	0.0864642	0.116641	0	0	11.6972	28.6351	UBC
ephrin receptor signaling pathway (GO:0048013)	1982-01-01	0.0864642	0.116641	0	0	11.6972	28.6351	ACTB
positive regulation of ubiquitin protein ligase activity (GO:1904668)	1982-01-01	0.0864642	0.116641	0	0	11.6972	28.6351	UBC
negative regulation of endopeptidase activity (GO:0010951)	1983-01-01	0.0874732	0.117132	0	0	11.554	28.1504	SERPING1
positive regulation of homeostatic process (GO:0032846)	1983-01-01	0.0874732	0.117132	0	0	11.554	28.1504	HSPA1A
positive regulation of protein ubiquitination (GO:0031398)	1983-01-01	0.0874732	0.117132	0	0	11.554	28.1504	CLU
regulation of mitotic nuclear division (GO:0007088)	1984-01-01	0.0884811	0.117903	0	0	11.4142	27.6791	HSPA1A
positive regulation of supramolecular fiber organization (GO:1902905)	1984-01-01	0.0884811	0.117903	0	0	11.4142	27.6791	CLU
cellular response to cytokine stimulus (GO:0071345)	2/456	0.0888213	0.118067	0	0	4.30044	10.4119	UBC;FN1
regulation of peptidyl-tyrosine phosphorylation (GO:0050730)	1985-01-01	0.089488	0.118376	0	0	11.2778	27.2206	CD81
regulation of type I interferon production (GO:0032479)	1985-01-01	0.089488	0.118376	0	0	11.2778	27.2206	UBC
toll-like receptor signaling pathway (GO:0002224)	1986-01-01	0.0904939	0.119417	0	0	11.1445	26.7745	UBC
regulation of stem cell differentiation (GO:2000736)	1988-01-01	0.0925024	0.121479	0	0	10.8872	25.9173	UBC
Wnt signaling pathway, planar cell polarity pathway (GO:0060071)	1988-01-01	0.0925024	0.121479	0	0	10.8872	25.9173	UBC
regulation of establishment of planar polarity (GO:0090175)	1989-01-01	0.093505	0.122501	0	0	10.763	25.5055	UBC
cell-matrix adhesion (GO:0007160)	1990-01-01	0.0945066	0.12322	0	0	10.6415	25.1043	COL3A1
regulation of cytokine-mediated signaling pathway (GO:0001959)	1990-01-01	0.0945066	0.12322	0	0	10.6415	25.1043	UBC
cellular protein modification process (GO:0006464)	3/1001	0.094937	0.123345	0	0	3.00285	7.07033	COL3A1;FN1;MFGE8
negative regulation of kinase activity (GO:0033673)	1991-01-01	0.0955072	0.123345	0	0	10.5228	24.7132	HSPB1
regulation of protein catabolic process (GO:0042176)	1991-01-01	0.0955072	0.123345	0	0	10.5228	24.7132	FLNA
protein-DNA complex assembly (GO:0065004)	1991-01-01	0.0955072	0.123345	0	0	10.5228	24.7132	UBC
positive regulation of intracellular signal transduction (GO:1902533)	2/479	0.0965609	0.124117	0	0	4.08826	9.55664	UBC;FLNA
neutrophil degranulation (GO:0043312)	2/479	0.0965609	0.124117	0	0	4.08826	9.55664	B2M;HSPA1A
cellular transition metal ion homeostasis (GO:0046916)	1993-01-01	0.0975051	0.124742	0	0	10.293	23.9605	UBC
proteolysis involved in cellular protein catabolic process (GO:0051603)	1993-01-01	0.0975051	0.124742	0	0	10.293	23.9605	UBC
neutrophil activation involved in immune response (GO:0002283)	2/483	0.0979269	0.124989	0	0	4.05343	9.41828	B2M;HSPA1A
skin development (GO:0043588)	1994-01-01	0.0985025	0.125137	0	0	10.1818	23.598	COL3A1
cellular response to fibroblast growth factor stimulus (GO:0044344)	1994-01-01	0.0985025	0.125137	0	0	10.1818	23.598	UBC
neutrophil mediated immunity (GO:0002446)	2/487	0.0992987	0.125525	0	0	4.01918	9.28278	B2M;HSPA1A
regulation of heart contraction (GO:0008016)	1995-01-01	0.0994988	0.125525	0	0	10.0729	23.2444	TPM1
interleukin-1-mediated signaling pathway (GO:0070498)	1995-01-01	0.0994988	0.125525	0	0	10.0729	23.2444	UBC
positive regulation of protein metabolic process (GO:0051247)	1996-01-01	0.100494	0.126488	0	0	9.96642	22.8994	CLU
cellular response to organonitrogen compound (GO:0071417)	1997-01-01	0.101488	0.12686	0	0	9.8621	22.5626	ACTB
mRNA metabolic process (GO:0016071)	1997-01-01	0.101488	0.12686	0	0	9.8621	22.5626	HSPA1A
negative regulation of cell motility (GO:2000146)	1997-01-01	0.101488	0.12686	0	0	9.8621	22.5626	TPM1
cellular response to metal ion (GO:0071248)	1/100	0.104465	0.130282	0	0	9.56181	21.5992	B2M
protein processing (GO:0016485)	1/101	0.105455	0.130918	0	0	9.46571	21.2929	C1R
regulation of protein ubiquitination (GO:0031396)	1/101	0.105455	0.130918	0	0	9.46571	21.2929	HSPA1A
positive regulation of angiogenesis (GO:0045766)	1/103	0.107432	0.133069	0	0	9.27918	20.7009	HSPB1
regulation of cellular response to stress (GO:0080135)	1/104	0.108419	0.133684	0	0	9.18863	20.4149	HSPA1A
positive regulation of vasculature development (GO:1904018)	1/104	0.108419	0.133684	0	0	9.18863	20.4149	HSPB1
nucleotide-excision repair (GO:0006289)	1/108	0.112356	0.137877	0	0	8.84335	19.3323	UBC
regulation of cytokine production (GO:0001817)	1/108	0.112356	0.137877	0	0	8.84335	19.3323	UBC
circulatory system development (GO:0072359)	1/109	0.113338	0.137877	0	0	8.76102	19.0761	COL3A1
regulation of cell motility (GO:2000145)	1/109	0.113338	0.137877	0	0	8.76102	19.0761	FLNA
Wnt signaling pathway (GO:0016055)	1/109	0.113338	0.137877	0	0	8.76102	19.0761	UBC
negative regulation of protein kinase activity (GO:0006469)	1/109	0.113338	0.137877	0	0	8.76102	19.0761	HSPB1
macroautophagy (GO:0016236)	1/110	0.114318	0.138452	0	0	8.68021	18.8254	UBC
negative regulation of cytokine production (GO:0001818)	1/110	0.114318	0.138452	0	0	8.68021	18.8254	UBC
negative regulation of cellular process (GO:0048523)	2/534	0.115822	0.139962	0	0	3.65526	7.87965	CLU;HSPA1A
positive regulation of canonical Wnt signaling pathway (GO:0090263)	1/113	0.117254	0.141379	0	0	8.44643	18.1042	UBC
negative regulation of cell growth (GO:0030308)	1/115	0.119206	0.143416	0	0	8.29741	17.6478	HSPA1A
positive regulation of peptidyl-tyrosine phosphorylation (GO:0050731)	1/116	0.120181	0.143637	0	0	8.22484	17.4265	CD81
cellular response to interferon-gamma (GO:0071346)	1/116	0.120181	0.143637	0	0	8.22484	17.4265	B2M
chromatin remodeling (GO:0006338)	1/116	0.120181	0.143637	0	0	8.22484	17.4265	ACTB
protein localization to cell periphery (GO:1990778)	1/117	0.121154	0.144483	0	0	8.15353	17.2096	FLNA
plasma membrane bounded cell projection organization (GO:0120036)	1/118	0.122126	0.145325	0	0	8.08344	16.997	TPM1
positive regulation of B cell activation (GO:0050871)	1/119	0.123098	0.146162	0	0	8.01453	16.7886	CD81
negative regulation of growth (GO:0045926)	1/120	0.124068	0.146994	0	0	7.94678	16.5843	HSPA1A
stimulatory C-type lectin receptor signaling pathway (GO:0002223)	1/121	0.125037	0.147821	0	0	7.88016	16.384	UBC
tumor necrosis factor-mediated signaling pathway (GO:0033209)	1/123	0.126973	0.149604	0	0	7.7502	15.9947	UBC
negative regulation of transcription from RNA polymerase II promoter (GO:0000122)	2/565	0.127095	0.149604	0	0	3.44849	7.11362	UBC;HSPA1A
innate immune response activating cell surface receptor signaling pathway (GO:0002220)	1/124	0.127939	0.150274	0	0	7.6868	15.8056	UBC
G-protein coupled receptor signaling pathway, coupled to cyclic nucleotide second messenger (GO:0007187)	1/125	0.128905	0.151082	0	0	7.62442	15.62	GNAS
G2/M transition of mitotic cell cycle (GO:0000086)	1/126	0.129869	0.15156	0	0	7.56305	15.4379	UBC
cytoskeleton organization (GO:0007010)	1/126	0.129869	0.15156	0	0	7.56305	15.4379	TPM1
non-canonical Wnt signaling pathway (GO:0035567)	1/127	0.130832	0.152033	0	0	7.50265	15.2592	UBC
cell cycle G2/M phase transition (GO:0044839)	1/127	0.130832	0.152033	0	0	7.50265	15.2592	UBC
protein localization to plasma membrane (GO:0072659)	1/130	0.133716	0.155053	0	0	7.32706	14.7423	FLNA
cellular response to hypoxia (GO:0071456)	1/132	0.135633	0.156942	0	0	7.21447	14.4131	UBC
Fc-gamma receptor signaling pathway involved in phagocytosis (GO:0038096)	1/133	0.13659	0.157715	0	0	7.15945	14.2528	ACTB
Fc-gamma receptor signaling pathway (GO:0038094)	1/134	0.137546	0.158149	0	0	7.10526	14.0954	ACTB
adenylate cyclase-modulating G-protein coupled receptor signaling pathway (GO:0007188)	1/134	0.137546	0.158149	0	0	7.10526	14.0954	GNAS
cellular response to organic cyclic compound (GO:0071407)	1/135	0.138501	0.158578	0	0	7.05188	13.9407	ACTB
Fc receptor mediated stimulatory signaling pathway (GO:0002431)	1/135	0.138501	0.158578	0	0	7.05188	13.9407	ACTB
regulation of signal transduction by p53 class mediator (GO:1901796)	1/138	0.14136	0.161175	0	0	6.89642	13.4924	UBC
response to cytokine (GO:0034097)	1/138	0.14136	0.161175	0	0	6.89642	13.4924	COL3A1
cellular response to growth factor stimulus (GO:0071363)	1/139	0.142311	0.16192	0	0	6.8461	13.3481	HSPB1
regulation of small GTPase mediated signal transduction (GO:0051056)	1/140	0.143262	0.161987	0	0	6.79651	13.2062	A2M
negative regulation of sequence-specific DNA binding transcription factor activity (GO:0043433)	1/140	0.143262	0.161987	0	0	6.79651	13.2062	FLNA
positive regulation of Wnt signaling pathway (GO:0030177)	1/140	0.143262	0.161987	0	0	6.79651	13.2062	UBC
modification-dependent protein catabolic process (GO:0019941)	1/141	0.144211	0.162722	0	0	6.74762	13.0666	UBC
skeletal system development (GO:0001501)	1/146	0.148941	0.167712	0	0	6.5133	12.4027	GNAS
regulation of protein kinase activity (GO:0045859)	1/147	0.149884	0.168426	0	0	6.46836	12.2763	HSPB1
negative regulation of canonical Wnt signaling pathway (GO:0090090)	1/148	0.150826	0.169136	0	0	6.42404	12.1519	UBC
heart development (GO:0007507)	1/149	0.151767	0.169494	0	0	6.38031	12.0295	COL3A1
regulation of G2/M transition of mitotic cell cycle (GO:0010389)	1/149	0.151767	0.169494	0	0	6.38031	12.0295	UBC
cellular response to interleukin-1 (GO:0071347)	1/150	0.152707	0.170195	0	0	6.33717	11.909	UBC
positive regulation of cellular biosynthetic process (GO:0031328)	1/159	0.161123	0.179208	0	0	5.97348	10.9051	CLU
protein localization to membrane (GO:0072657)	1/160	0.162053	0.179876	0	0	5.93561	10.8018	FLNA
T cell receptor signaling pathway (GO:0050852)	1/163	0.164838	0.182595	0	0	5.82481	10.5009	UBC
positive regulation of protein kinase activity (GO:0045860)	1/172	0.173138	0.191013	0	0	5.51573	9.67274	CLU
positive regulation of hydrolase activity (GO:0051345)	1/172	0.173138	0.191013	0	0	5.51573	9.67274	TPM1
negative regulation of Wnt signaling pathway (GO:0030178)	1/174	0.174972	0.192646	0	0	5.45142	9.50251	UBC
regulation of angiogenesis (GO:0045765)	1/177	0.177716	0.195273	0	0	5.35768	9.25577	HSPB1
negative regulation of protein phosphorylation (GO:0001933)	1/178	0.178629	0.19588	0	0	5.32715	9.17573	HSPB1
Fc-epsilon receptor signaling pathway (GO:0038095)	1/182	0.182269	0.199471	0	0	5.20837	8.86605	UBC
Fc receptor signaling pathway (GO:0038093)	1/183	0.183177	0.200063	0	0	5.17949	8.79116	UBC
regulation of mitotic cell cycle phase transition (GO:1901990)	1/184	0.184084	0.200651	0	0	5.15092	8.71724	UBC
receptor-mediated endocytosis (GO:0006898)	1/188	0.187701	0.204186	0	0	5.03972	8.43097	CD81
protein complex assembly (GO:0006461)	1/189	0.188603	0.204759	0	0	5.01266	8.36167	FN1
cilium organization (GO:0044782)	1/192	0.191304	0.207277	0	0	4.93318	8.15896	FLNA
cellular response to tumor necrosis factor (GO:0071356)	1/194	0.193099	0.208808	0	0	4.88157	8.02799	UBC
regulation of cell growth (GO:0001558)	1/201	0.199353	0.215144	0	0	4.70905	7.59417	HSPA1A
regulation of autophagy (GO:0010506)	1/203	0.201132	0.216206	0	0	4.66195	7.47682	HSPB1
regulation of MAPK cascade (GO:0043408)	1/203	0.201132	0.216206	0	0	4.66195	7.47682	FN1
positive regulation of signal transduction (GO:0009967)	1/206	0.203792	0.218635	0	0	4.59303	7.30593	FLNA
regulation of canonical Wnt signaling pathway (GO:0060828)	1/213	0.209967	0.224376	0	0	4.4398	6.92967	UBC
regulation of translation (GO:0006417)	1/213	0.209967	0.224376	0	0	4.4398	6.92967	HSPB1
ion transmembrane transport (GO:0034220)	1/219	0.215223	0.229543	0	0	4.3163	6.63017	UBC
positive regulation of cytokine production (GO:0001819)	1/220	0.216096	0.230024	0	0	4.29637	6.58217	HSPA1A
positive regulation of cell migration (GO:0030335)	1/221	0.216968	0.230054	0	0	4.27662	6.5347	FN1
mitotic cell cycle phase transition (GO:0044772)	1/221	0.216968	0.230054	0	0	4.27662	6.5347	UBC
endosomal transport (GO:0016197)	1/229	0.22391	0.236953	0	0	4.1249	6.17296	UBC
negative regulation of transcription, DNA-templated (GO:0045892)	2/813	0.224533	0.237152	0	0	2.36338	3.53026	UBC;FLNA
regulation of signal transduction (GO:0009966)	1/233	0.227359	0.239672	0	0	4.05296	6.00335	CLU
proteasomal protein catabolic process (GO:0010498)	1/237	0.230793	0.242823	0	0	3.98345	5.84068	UBC
plasma membrane bounded cell projection assembly (GO:0120031)	1/241	0.234212	0.245946	0	0	3.91627	5.68457	FLNA
positive regulation of transcription from RNA polymerase II promoter (GO:0045944)	2/848	0.238914	0.250339	0	0	2.26147	3.23763	CD81;UBC
regulation of ERK1 and ERK2 cascade (GO:0070372)	1/247	0.239315	0.250339	0	0	3.81959	5.46192	FN1
antigen receptor-mediated signaling pathway (GO:0050851)	1/257	0.247746	0.258168	0	0	3.66853	5.11888	UBC
positive regulation of programmed cell death (GO:0043068)	1/257	0.247746	0.258168	0	0	3.66853	5.11888	UBC
MAPK cascade (GO:0000165)	1/278	0.265164	0.27579	0	0	3.3868	4.49566	UBC
protein polyubiquitination (GO:0000209)	1/283	0.269254	0.278979	0	0	3.3259	4.36392	UBC
negative regulation of signal transduction (GO:0009968)	1/283	0.269254	0.278979	0	0	3.3259	4.36392	UBC
DNA repair (GO:0006281)	1/288	0.273322	0.282122	0	0	3.26713	4.23782	UBC
cilium assembly (GO:0060271)	1/288	0.273322	0.282122	0	0	3.26713	4.23782	FLNA
ion transport (GO:0006811)	1/289	0.274133	0.282424	0	0	3.25562	4.21324	UBC
proteasome-mediated ubiquitin-dependent protein catabolic process (GO:0043161)	1/291	0.275752	0.283556	0	0	3.23284	4.16472	UBC
positive regulation of apoptotic process (GO:0043065)	1/307	0.288584	0.296193	0	0	3.06131	3.8045	UBC
DNA metabolic process (GO:0006259)	1/314	0.29413	0.301317	0	0	2.99178	3.66115	UBC
protein transport (GO:0015031)	1/326	0.30354	0.310007	0	0	2.87956	3.43313	CLU
cellular protein localization (GO:0034613)	1/327	0.304319	0.310007	0	0	2.87058	3.41507	FLNA
sensory perception of chemical stimulus (GO:0007606)	1/327	0.304319	0.310007	0	0	2.87058	3.41507	GNAS
ubiquitin-dependent protein catabolic process (GO:0006511)	1/341	0.315136	0.320427	0	0	2.75042	3.17605	UBC
negative regulation of cell proliferation (GO:0008285)	1/363	0.331809	0.336752	0	0	2.58037	2.84666	HSPA1A
organelle assembly (GO:0070925)	1/376	0.341478	0.345921	0	0	2.48927	2.67465	FLNA
transmembrane transport (GO:0055085)	1/378	0.342954	0.346772	0	0	2.47581	2.64951	UBC
positive regulation of transcription, DNA-templated (GO:0045893)	2/1120	0.351295	0.354548	0	0	1.68694	1.76476	CD81;UBC
protein modification by small protein conjugation (GO:0032446)	1/398	0.357539	0.360182	0	0	2.34869	2.41565	UBC
positive regulation of protein phosphorylation (GO:0001934)	1/412	0.367563	0.369598	0	0	2.26706	2.26901	CD81
protein ubiquitination (GO:0016567)	1/506	0.431106	0.432694	0	0	1.83621	1.54499	UBC
regulation of transcription from RNA polymerase II promoter (GO:0006357)	2/1478	0.491146	0.492049	0	0	1.25352	0.891273	CD81;UBC
negative regulation of gene expression (GO:0010629)	1/618	0.498871	0.498871	0	0	1.49425	1.03911	HSPA1A

## Sheet: Alveolar
	baseMean	log2FoldChange	lfcSE	stat	pvalue	padj
A2M	148.337	1.61306	0.186106	8.66746	4.41867e-18	2.82972e-16
ACTB	609.15	1.25121	0.151776	8.24383	1.66781e-16	7.85344e-15
B2M	504.168	2.39821	0.240982	9.95182	2.47621e-23	3.60401e-21
C1QA	69.3028	1.38872	0.186691	7.43859	1.01765e-13	3.2585e-12
C1QB	55.3297	1.2795	0.179572	7.12523	1.03907e-12	2.64057e-11
C1R	49.5843	1.29165	0.140866	9.16936	4.7583e-20	4.00949e-18
CCL2	152.07	2.28827	0.247441	9.24772	2.2933e-20	2.1623e-18
CD163	67.8638	1.02698	0.168378	6.09924	1.06574e-09	1.68936e-08
CD44	63.6903	1.07971	0.126708	8.52122	1.57877e-17	8.71589e-16
CD63	89.1757	1.25951	0.179397	7.02076	2.20663e-12	5.27285e-11
CD68	71.8644	1.41608	0.173766	8.14931	3.66015e-16	1.62775e-14
CD74	405.662	1.85544	0.250035	7.42073	1.16474e-13	3.51841e-12
CD81	89.1483	1.19955	0.157901	7.59685	3.03425e-14	1.01205e-12
COL1A1	103.965	2.32377	0.230118	10.0982	5.62861e-24	1.00127e-21
COL1A2	88.9603	1.86576	0.204352	9.13013	6.84175e-20	5.21602e-18
COL3A1	146.826	3.02185	0.257798	11.7218	9.85799e-32	5.26088e-29
COL6A3	68.5458	1.54424	0.163662	9.43552	3.89052e-21	4.44908e-19
CTSS	54.0518	1.01165	0.170917	5.91897	3.23963e-09	4.7584e-08
FN1	173.722	2.38842	0.220229	10.8452	2.10221e-27	6.73127e-25
GNAS	96.3139	1.11811	0.136166	8.21135	2.18715e-16	1.00046e-14
HLA.A	246.116	1.7216	0.178008	9.67147	3.98599e-22	4.9089e-20
HLA.B	362.648	2.04141	0.205084	9.954	2.42255e-23	3.60401e-21
HLA.C	139.903	1.55622	0.182295	8.53681	1.37974e-17	8.06979e-16
HLA.DRA	106.72	1.40635	0.205439	6.8456	7.61584e-12	1.74185e-10
HLA.DRB	235.144	1.38124	0.200729	6.88112	5.93841e-12	1.39815e-10
HLA.DRB4	90.4754	1.15261	0.181505	6.35026	2.14945e-10	3.95549e-09
HLA.DRB5	63.0378	1.8219	0.217124	8.39104	4.8187e-17	2.48863e-15
HLA.E	120.665	1.38576	0.149901	9.24453	2.36287e-20	2.1623e-18
HLA.F	129.262	1.61652	0.16517	9.78702	1.28014e-22	1.70791e-20
HSP90B1	61.5578	1.14291	0.167733	6.81386	9.50146e-12	2.14251e-10
HSPA1A	212.03	1.70155	0.161558	10.5322	6.13971e-26	1.63828e-23
HSPB1	152.834	1.25002	0.145225	8.60747	7.4691e-18	4.59924e-16
ID1	124.279	1.17631	0.147516	7.97411	1.53478e-15	6.14295e-14
IFI27	89.6615	1.48873	0.169792	8.76795	1.81956e-18	1.32415e-16
IFI6	63.3296	1.09128	0.16806	6.49342	8.39095e-11	1.65851e-09
IFITM1	62.1892	1.18818	0.136658	8.69458	3.48105e-18	2.42311e-16
IFITM2	78.1962	1.00027	0.107508	9.30416	1.35057e-20	1.44151e-18
IL6	45.6947	1.03976	0.17677	5.88198	4.05382e-09	5.90015e-08
LY6E	84.4242	1.42978	0.164778	8.67703	4.06223e-18	2.70984e-16
OAZ1	84.4159	1.01799	0.126411	8.053	8.07857e-16	3.40363e-14
S100A8	54.8611	1.20018	0.115802	10.3641	3.61025e-25	8.25716e-23
S100A9	108.921	1.79902	0.153249	11.7392	8.02601e-32	5.26088e-29
SERPING1	94.9535	1.55847	0.15329	10.1668	2.78931e-24	5.5821e-22
SOD2	174.418	2.29554	0.208526	11.0084	3.48097e-28	1.39326e-25
SPP1	80.2201	2.01161	0.235712	8.5342	1.41133e-17	8.06979e-16
THBS1	170.723	1.44685	0.197256	7.33491	2.21877e-13	6.23201e-12
TYMP	90.6165	1.2615	0.158475	7.96021	1.71751e-15	6.70668e-14

## Sheet: GO_BP_Alveolar
Term	Overlap	P-value	Adjusted P-value	Old P-value	Old Adjusted P-value	Odds Ratio	Combined Score	Genes
extracellular matrix organization (GO:0030198)	10/229	1.13715e-10	8.42627e-08	0	0	24.3539	557.64	COL1A1;COL3A1;COL1A2;SPP1;FN1;COL6A3;A2M;THBS1;CTSS;CD44
cytokine-mediated signaling pathway (GO:0019221)	12/633	1.72638e-08	6.39623e-06	0	0	10.6733	190.781	IFITM1;IL6;IFITM2;COL1A2;IFI27;IFI6;FN1;CCL2;SOD2;B2M;CD44;HSP90B1
negative regulation of apoptotic process (GO:0043066)	10/485	1.48476e-07	3.66737e-05	0	0	11.0828	174.253	CD74;IL6;IFI6;HSPB1;CCL2;SOD2;THBS1;CD44;HSP90B1;HSPA1A
regulation of acute inflammatory response (GO:0002673)	6/121	3.79447e-07	6.2668e-05	0	0	25.2445	373.229	C1QB;C1QA;IL6;C1R;CD81;SERPING1
leukocyte aggregation (GO:0070486)	2021-03-07	4.22861e-07	6.2668e-05	0	0	340.04	4990.5	S100A9;CD44;S100A8
extracellular matrix disassembly (GO:0022617)	1978-05-01	1.06905e-06	0.000132028	0	0	32.4201	445.735	SPP1;FN1;A2M;CTSS;CD44
neutrophil mediated immunity (GO:0002446)	9/487	1.67323e-06	0.000177124	0	0	9.64958	128.347	CD63;IL6;CD68;B2M;S100A9;CTSS;CD44;S100A8;HSPA1A
pattern recognition receptor signaling pathway (GO:0002221)	1948-04-01	4.82744e-06	0.000415235	0	0	42.0909	515.243	S100A9;CTSS;S100A8;HSP90B1
regulation of protein activation cascade (GO:2000257)	5/108	5.35602e-06	0.000415235	0	0	22.9427	278.462	C1QB;C1QA;C1R;CD81;SERPING1
regulation of complement activation (GO:0030449)	5/109	5.60371e-06	0.000415235	0	0	22.7209	274.743	C1QB;C1QA;C1R;CD81;SERPING1
regulation of humoral immune response (GO:0002920)	5/113	6.68568e-06	0.000431023	0	0	21.875	260.653	C1QB;C1QA;C1R;CD81;SERPING1
regulation of immune effector process (GO:0002697)	5/114	6.98013e-06	0.000431023	0	0	21.6732	257.314	C1QB;C1QA;C1R;CD81;SERPING1
platelet degranulation (GO:0002576)	5/124	1.05196e-05	0.000599619	0	0	19.8419	227.434	CD63;FN1;SERPING1;A2M;THBS1
regulation of protein processing (GO:0070613)	5/128	1.22751e-05	0.000649702	0	0	19.1928	217.031	C1QB;C1QA;C1R;CD81;SERPING1
neutrophil degranulation (GO:0043312)	8/479	1.41324e-05	0.000671573	0	0	8.48473	94.7493	CD63;CD68;B2M;S100A9;CTSS;CD44;S100A8;HSPA1A
neutrophil activation involved in immune response (GO:0002283)	8/483	1.50064e-05	0.000671573	0	0	8.41155	93.4274	CD63;CD68;B2M;S100A9;CTSS;CD44;S100A8;HSPA1A
cellular response to type I interferon (GO:0071357)	1965-04-01	1.63135e-05	0.000671573	0	0	30.3347	334.395	IFITM1;IFITM2;IFI27;IFI6
type I interferon signaling pathway (GO:0060337)	1965-04-01	1.63135e-05	0.000671573	0	0	30.3347	334.395	IFITM1;IFITM2;IFI27;IFI6
regulated exocytosis (GO:0045055)	5/148	2.47613e-05	0.000951477	0	0	16.4918	174.916	CD63;FN1;SERPING1;A2M;THBS1
regulation of immune response (GO:0050776)	6/251	2.56809e-05	0.000951477	0	0	11.7718	124.425	COL1A1;IFITM1;COL3A1;COL1A2;CD81;B2M
regulation of viral entry into host cell (GO:0046596)	2021-03-26	3.04445e-05	0.00107426	0	0	59.081	614.419	CD74;IFITM1;IFITM2
collagen fibril organization (GO:0030199)	2021-03-29	4.25753e-05	0.00139957	0	0	52.2561	525.918	COL1A1;COL3A1;COL1A2
negative regulation of programmed cell death (GO:0043069)	7/408	4.34415e-05	0.00139957	0	0	8.53267	85.7029	CD74;IL6;HSPB1;THBS1;CD44;HSP90B1;HSPA1A
regulation of peptidyl-tyrosine phosphorylation (GO:0050730)	1985-04-01	4.71405e-05	0.00145546	0	0	22.8217	227.358	CD74;IL6;CD81;CD44
toll-like receptor signaling pathway (GO:0002224)	1986-04-01	4.93552e-05	0.00146289	0	0	22.5423	223.54	S100A9;CTSS;S100A8;HSP90B1
platelet aggregation (GO:0070527)	1933-03-01	6.31541e-05	0.00179989	0	0	45.2795	437.85	GNAS;HSPB1;ACTB
negative regulation of complement activation (GO:0045916)	2021-02-06	8.05903e-05	0.00221176	0	0	221.656	2089.35	SERPING1;A2M
homotypic cell-cell adhesion (GO:0034109)	1938-03-01	9.68472e-05	0.00247461	0	0	38.8013	358.616	GNAS;HSPB1;ACTB
retina homeostasis (GO:0001895)	1938-03-01	9.68472e-05	0.00247461	0	0	38.8013	358.616	HSPB1;B2M;ACTB
positive regulation of tumor necrosis factor biosynthetic process (GO:0042535)	2021-02-08	0.000149985	0.00370464	0	0	147.756	1300.98	HSPB1;THBS1
positive regulation of peptidyl-tyrosine phosphorylation (GO:0050731)	4/116	0.000158066	0.00372903	0	0	16.4792	144.234	CD74;IL6;CD81;CD44
protein complex subunit organization (GO:0071822)	1945-03-01	0.000161038	0.00372903	0	0	32.3231	282.305	COL1A1;COL3A1;COL1A2
peptide cross-linking (GO:0018149)	1947-03-01	0.000183414	0.00411848	0	0	30.8507	265.432	COL3A1;FN1;THBS1
positive regulation of chemotaxis (GO:0050921)	1948-03-01	0.00019532	0.00425682	0	0	30.1636	257.624	IL6;HSPB1;THBS1
neutrophil chemotaxis (GO:0030593)	1953-03-01	0.000262377	0.00555489	0	0	27.1405	223.793	CCL2;S100A9;S100A8
cellular response to organic cyclic compound (GO:0071407)	4/135	0.000282757	0.00571921	0	0	14.0756	115.011	SPP1;CCL2;ACTB;HSP90B1
regulation of tumor necrosis factor biosynthetic process (GO:0042534)	2021-02-11	0.000293293	0.00571921	0	0	98.4889	801.142	HSPB1;THBS1
negative regulation of intrinsic apoptotic signaling pathway in response to DNA damage by p53 class mediator (GO:1902166)	2021-02-11	0.000293293	0.00571921	0	0	98.4889	801.142	CD74;CD44
inflammatory response (GO:0006954)	5/252	0.000303954	0.00572315	0	0	9.49778	76.9191	IL6;CCL2;THBS1;S100A9;S100A8
granulocyte chemotaxis (GO:0071621)	1956-03-01	0.000308942	0.00572315	0	0	25.6003	206.911	CCL2;S100A9;S100A8
neutrophil migration (GO:1990266)	1958-03-01	0.000342763	0.00591831	0	0	24.6669	196.804	CCL2;S100A9;S100A8
regulation of intrinsic apoptotic signaling pathway in response to DNA damage by p53 class mediator (GO:1902165)	2021-02-12	0.000351425	0.00591831	0	0	88.6356	704.964	CD74;CD44
positive regulation of T cell cytokine production (GO:0002726)	2021-02-12	0.000351425	0.00591831	0	0	88.6356	704.964	IL6;B2M
negative regulation of DNA damage response, signal transduction by p53 class mediator (GO:0043518)	2021-02-12	0.000351425	0.00591831	0	0	88.6356	704.964	CD74;CD44
skeletal system development (GO:0001501)	4/146	0.000380873	0.00627171	0	0	12.9781	102.177	COL1A1;COL1A2;GNAS;CD44
positive regulation of gene expression (GO:0010628)	8/771	0.000389748	0.00627834	0	0	5.15912	40.4992	COL1A1;CD74;IL6;SPP1;FN1;THBS1;ACTB;HSPA1A
regulation of endothelial cell chemotaxis (GO:2001026)	2021-02-13	0.000414699	0.00644312	0	0	80.5737	627.505	HSPB1;THBS1
negative regulation of intrinsic apoptotic signaling pathway (GO:2001243)	1962-03-01	0.000417368	0.00644312	0	0	22.99	178.898	HSPB1;SOD2;HSPA1A
negative regulation of intrinsic apoptotic signaling pathway by p53 class mediator (GO:1902254)	2021-02-14	0.000483091	0.00730552	0	0	73.8556	563.91	CD74;CD44
negative regulation of cysteine-type endopeptidase activity involved in apoptotic process (GO:0043154)	1968-03-01	0.000547634	0.0077816	0	0	20.8615	156.668	IFI6;THBS1;CD44
response to interferon-gamma (GO:0034341)	1968-03-01	0.000547634	0.0077816	0	0	20.8615	156.668	IFITM1;IFITM2;CCL2
negative regulation of signal transduction by p53 class mediator (GO:1901797)	2021-02-15	0.000556579	0.0077816	0	0	68.1709	510.853	CD74;CD44
negative regulation of viral entry into host cell (GO:0046597)	2021-02-15	0.000556579	0.0077816	0	0	68.1709	510.853	IFITM1;IFITM2
positive regulation of lymphocyte proliferation (GO:0050671)	1971-03-01	0.00062148	0.00852809	0	0	19.9382	147.212	CD74;IL6;CD81
positive regulation of epithelial cell apoptotic process (GO:1904037)	2021-02-16	0.000635138	0.00855704	0	0	63.2984	465.982	IL6;THBS1
negative regulation of cysteine-type endopeptidase activity (GO:2000117)	1972-03-01	0.000647436	0.00856697	0	0	19.6482	144.267	IFI6;THBS1;CD44
positive regulation of inflammatory response (GO:0050729)	1973-03-01	0.000674075	0.00876298	0	0	19.3666	141.418	IL6;S100A9;S100A8
response to interferon-alpha (GO:0035455)	2021-02-17	0.000718746	0.00902697	0	0	59.0756	427.589	IFITM1;IFITM2
defense response to fungus (GO:0050832)	2021-02-17	0.000718746	0.00902697	0	0	59.0756	427.589	S100A9;S100A8
transforming growth factor beta receptor signaling pathway (GO:0007179)	1976-03-01	0.00075816	0.00920978	0	0	18.5679	133.403	COL3A1;COL1A2;ID1
negative regulation of extrinsic apoptotic signaling pathway (GO:2001237)	1976-03-01	0.00075816	0.00920978	0	0	18.5679	133.403	IFI6;THBS1;HSPA1A
negative regulation of oxidative stress-induced intrinsic apoptotic signaling pathway (GO:1902176)	2021-02-18	0.00080738	0.00934795	0	0	55.3806	394.405	HSPB1;SOD2
regulation of oxidative stress-induced intrinsic apoptotic signaling pathway (GO:1902175)	2021-02-18	0.00080738	0.00934795	0	0	55.3806	394.405	HSPB1;SOD2
release of cytochrome c from mitochondria (GO:0001836)	2021-02-18	0.00080738	0.00934795	0	0	55.3806	394.405	IFI6;SOD2
activation of cysteine-type endopeptidase activity involved in apoptotic process (GO:0006919)	1979-03-01	0.000848646	0.00967456	0	0	17.8322	126.107	IFI27;S100A9;S100A8
response to interferon-beta (GO:0035456)	2021-02-19	0.000901016	0.010116	0	0	52.1203	365.467	IFITM1;IFITM2
negative regulation of innate immune response (GO:0045824)	2021-02-20	0.000999632	0.0110556	0	0	49.2222	340.033	SERPING1;A2M
positive regulation of leukocyte cell-cell adhesion (GO:1903039)	2021-02-21	0.0011032	0.0118474	0	0	46.6292	317.524	CCL2;CD44
regulation of macrophage activation (GO:0043030)	2021-02-21	0.0011032	0.0118474	0	0	46.6292	317.524	CD74;THBS1
regulation of bone resorption (GO:0045124)	2021-02-22	0.00121171	0.012743	0	0	44.2956	297.477	IL6;SPP1
cell-matrix adhesion (GO:0007160)	1990-03-01	0.00123819	0.012743	0	0	15.569	104.22	CD63;COL3A1;CD44
positive regulation of response to external stimulus (GO:0032103)	1990-03-01	0.00123819	0.012743	0	0	15.569	104.22	THBS1;S100A9;S100A8
positive regulation of cellular process (GO:0048522)	6/519	0.00129153	0.0130922	0	0	5.54557	36.8887	IL6;CD81;FN1;THBS1;S100A9;S100A8
negative regulation of signal transduction in absence of ligand (GO:1901099)	2021-02-23	0.00132513	0.0130922	0	0	42.1841	279.522	IFI6;HSPA1A
negative regulation of extrinsic apoptotic signaling pathway in absence of ligand (GO:2001240)	2021-02-23	0.00132513	0.0130922	0	0	42.1841	279.522	IFI6;HSPA1A
regulation of cysteine-type endopeptidase activity involved in apoptotic process (GO:0043281)	1993-03-01	0.00136096	0.0132694	0	0	15.0477	99.3084	IFI6;THBS1;CD44
skin development (GO:0043588)	1994-03-01	0.00140352	0.0135066	0	0	14.8816	97.7539	COL1A1;COL3A1;COL1A2
negative regulation of intrinsic apoptotic signaling pathway in response to DNA damage (GO:1902230)	2021-02-24	0.00144343	0.013539	0	0	40.2646	263.36	CD74;CD44
negative regulation of oxidative stress-induced cell death (GO:1903202)	2021-02-24	0.00144343	0.013539	0	0	40.2646	263.36	HSPB1;SOD2
regulation of DNA damage response, signal transduction by p53 class mediator (GO:0043516)	2021-02-25	0.0015666	0.0145107	0	0	38.5121	248.744	CD74;CD44
regulation of cell proliferation (GO:0042127)	7/740	0.00159787	0.0145763	0	0	4.58868	29.5469	IFITM1;IL6;CD81;FN1;SOD2;THBS1;HSPA1A
positive regulation of sequence-specific DNA binding transcription factor activity (GO:0051091)	4/215	0.00161303	0.0145763	0	0	8.70363	55.9612	IL6;S100A9;S100A8;HSPA1A
cellular response to transforming growth factor beta stimulus (GO:0071560)	3/100	0.00167652	0.0149675	0	0	13.9569	89.199	COL3A1;COL1A2;ID1
positive regulation of cell migration (GO:0030335)	4/221	0.00178376	0.0157353	0	0	8.4604	53.5461	COL1A1;FN1;SOD2;THBS1
regulation of extrinsic apoptotic signaling pathway in absence of ligand (GO:2001239)	2021-02-27	0.00182745	0.0159311	0	0	35.4276	223.365	IFI6;HSPA1A
negative regulation of response to DNA damage stimulus (GO:2001021)	2021-02-28	0.00196508	0.0167371	0	0	34.0632	212.29	CD74;CD44
positive regulation of fibroblast proliferation (GO:0048146)	2021-02-28	0.00196508	0.0167371	0	0	34.0632	212.29	CD74;FN1
positive regulation of cysteine-type endopeptidase activity involved in apoptotic process (GO:0043280)	3/109	0.00214474	0.0180597	0	0	12.7661	78.4442	IFI27;S100A9;S100A8
positive regulation of B cell proliferation (GO:0030890)	1930-02-01	0.00225465	0.0187719	0	0	31.627	192.759	CD74;CD81
cellular zinc ion homeostasis (GO:0006882)	1931-02-01	0.00240655	0.0198139	0	0	30.5349	184.112	S100A9;S100A8
cellular response to interferon-gamma (GO:0071346)	3/116	0.00255988	0.0206428	0	0	11.971	71.4407	CCL2;B2M;CD44
regulation of ERK1 and ERK2 cascade (GO:0070372)	4/247	0.00267007	0.0206428	0	0	7.54522	44.7103	CD74;FN1;CCL2;CD44
positive regulation of cytokine-mediated signaling pathway (GO:0001961)	1933-02-01	0.00272444	0.0206428	0	0	28.562	168.673	CD74;HSPA1A
positive regulation of intrinsic apoptotic signaling pathway (GO:2001244)	1933-02-01	0.00272444	0.0206428	0	0	28.562	168.673	S100A9;S100A8
regulation of intracellular protein transport (GO:0033157)	1933-02-01	0.00272444	0.0206428	0	0	28.562	168.673	IFI27;OAZ1
negative regulation of neurogenesis (GO:0050768)	1933-02-01	0.00272444	0.0206428	0	0	28.562	168.673	COL3A1;ID1
regulation of phosphorylation (GO:0042325)	3/119	0.00275195	0.0206428	0	0	11.6597	68.739	FN1;HSPB1;THBS1
positive regulation of B cell activation (GO:0050871)	3/119	0.00275195	0.0206428	0	0	11.6597	68.739	CD74;IL6;CD81
regulation of apoptotic process (GO:0042981)	7/815	0.00275795	0.0206428	0	0	4.1465	24.4365	CD74;IL6;HSPB1;THBS1;CD44;HSP90B1;HSPA1A
positive regulation of chemokine production (GO:0032722)	1934-02-01	0.0028904	0.0212058	0	0	27.6681	161.757	CD74;IL6
apoptotic mitochondrial changes (GO:0008637)	1934-02-01	0.0028904	0.0212058	0	0	27.6681	161.757	IFI6;SOD2
complement activation, classical pathway (GO:0006958)	3/123	0.00302157	0.0219508	0	0	11.2688	65.3811	C1QB;C1QA;C1R
positive regulation of osteoblast differentiation (GO:0045669)	1935-02-01	0.003061	0.021985	0	0	26.8283	155.309	IFITM1;IL6
positive regulation of cell proliferation (GO:0008284)	5/424	0.00308562	0.021985	0	0	5.55006	32.0849	CD74;IL6;CD81;FN1;THBS1
humoral immune response mediated by circulating immunoglobulin (GO:0002455)	3/125	0.00316226	0.0223165	0	0	11.0829	63.7984	C1QB;C1QA;C1R
positive regulation of NF-kappaB transcription factor activity (GO:0051092)	3/128	0.00338075	0.0236333	0	0	10.8153	61.5352	S100A9;S100A8;HSPA1A
positive regulation of smooth muscle cell proliferation (GO:0048661)	1937-02-01	0.00341604	0.0236569	0	0	25.2927	143.644	IL6;THBS1
cellular response to oxygen-containing compound (GO:1901701)	4/274	0.00387061	0.0265567	0	0	6.7814	37.6662	IL6;CCL2;ACTB;HSP90B1
positive regulation of macromolecule metabolic process (GO:0010604)	4/276	0.00397193	0.0268302	0	0	6.73085	37.2115	CD63;IL6;FN1;HSPA1A
positive regulation of cytokine biosynthetic process (GO:0042108)	1940-02-01	0.0039829	0.0268302	0	0	23.2924	128.708	HSPB1;THBS1
response to cytokine (GO:0034097)	3/138	0.00417507	0.0271002	0	0	10.0091	54.8361	IFITM1;COL3A1;IFITM2
odontogenesis (GO:0042476)	1941-02-01	0.0041809	0.0271002	0	0	22.694	124.3	COL1A1;COL1A2
positive regulation of receptor-mediated endocytosis (GO:0048260)	1941-02-01	0.0041809	0.0271002	0	0	22.694	124.3	CD63;B2M
monocyte chemotaxis (GO:0002548)	1941-02-01	0.0041809	0.0271002	0	0	22.694	124.3	IL6;CCL2
cellular response to cytokine stimulus (GO:0071345)	5/456	0.00420584	0.0271002	0	0	5.14782	28.1652	IL6;COL1A2;FN1;CCL2;HSP90B1
cellular response to growth factor stimulus (GO:0071363)	3/139	0.00426019	0.0272138	0	0	9.93499	54.2296	HSPB1;CCL2;CD44
regulation of protein modification process (GO:0031399)	1942-02-01	0.0043834	0.0277615	0	0	22.1256	120.14	FN1;HSPB1
positive regulation of macromolecule biosynthetic process (GO:0010557)	3/142	0.00452189	0.0283456	0	0	9.7191	52.4717	IL6;CCL2;THBS1
regulation of B cell proliferation (GO:0030888)	1943-02-01	0.00459037	0.0283456	0	0	21.5848	116.208	CD74;CD81
response to unfolded protein (GO:0006986)	1943-02-01	0.00459037	0.0283456	0	0	21.5848	116.208	HSPB1;HSPA1A
positive regulation of MAPK cascade (GO:0043410)	4/289	0.00467477	0.0285569	0	0	6.41958	34.4448	CD74;IL6;CCL2;CD44
transmembrane receptor protein serine/threonine kinase signaling pathway (GO:0007178)	3/144	0.00470167	0.0285569	0	0	9.58027	51.3487	COL3A1;COL1A2;ID1
regulation of smooth muscle cell proliferation (GO:0048660)	1944-02-01	0.00480179	0.0289279	0	0	21.0698	112.487	IL6;THBS1
positive regulation of blood vessel endothelial cell migration (GO:0043536)	1945-02-01	0.00501764	0.0299845	0	0	20.5788	108.961	HSPB1;THBS1
positive regulation of intracellular signal transduction (GO:1902533)	5/479	0.0051734	0.0306679	0	0	4.89225	25.7539	CD74;IL6;THBS1;S100A9;S100A8
regulation of fibroblast proliferation (GO:0048145)	1946-02-01	0.0052379	0.0308039	0	0	20.1101	105.615	CD74;FN1
cellular protein metabolic process (GO:0044267)	5/484	0.00540307	0.0311365	0	0	4.83994	25.2683	IL6;SPP1;FN1;B2M;HSP90B1
positive regulation of tumor necrosis factor production (GO:0032760)	1947-02-01	0.00546255	0.0311365	0	0	19.6622	102.437	HSPB1;THBS1
cellular response to heat (GO:0034605)	1947-02-01	0.00546255	0.0311365	0	0	19.6622	102.437	THBS1;HSPA1A
regulation of intrinsic apoptotic signaling pathway (GO:2001242)	1947-02-01	0.00546255	0.0311365	0	0	19.6622	102.437	S100A9;S100A8
regulation of blood vessel endothelial cell migration (GO:0043535)	1950-02-01	0.00616259	0.0345946	0	0	18.4306	93.7978	HSPB1;THBS1
negative regulation of viral genome replication (GO:0045071)	1950-02-01	0.00616259	0.0345946	0	0	18.4306	93.7978	IFITM1;IFITM2
regulation of cell migration (GO:0030334)	4/316	0.00639325	0.0356195	0	0	5.85599	29.5875	COL1A1;IFITM1;SOD2;THBS1
positive regulation of ossification (GO:0045778)	1952-02-01	0.00665084	0.0367782	0	0	17.6916	88.688	IFITM1;IL6
regulation of angiogenesis (GO:0045765)	3/177	0.00830613	0.0455914	0	0	7.75039	37.1303	IL6;HSPB1;THBS1
cellular protein modification process (GO:0006464)	7/1001	0.00840886	0.0456216	0	0	3.33785	15.9498	COL3A1;IL6;SPP1;FN1;CCL2;THBS1;HSP90B1
cellular response to lipid (GO:0071396)	3/178	0.00843476	0.0456216	0	0	7.70571	36.7978	IL6;SPP1;CCL2
positive regulation of cell motility (GO:2000147)	3/179	0.00856457	0.045988	0	0	7.66154	36.4699	COL1A1;SOD2;THBS1
positive regulation of leukocyte chemotaxis (GO:0002690)	1961-02-01	0.0090566	0.0475953	0	0	14.9861	70.4984	IL6;THBS1
negative regulation of viral life cycle (GO:1903901)	1961-02-01	0.0090566	0.0475953	0	0	14.9861	70.4984	IFITM1;IFITM2
positive regulation of cellular amide metabolic process (GO:0034250)	1961-02-01	0.0090566	0.0475953	0	0	14.9861	70.4984	IL6;THBS1
regulation of viral genome replication (GO:0045069)	1963-02-01	0.00963661	0.0499352	0	0	14.4933	67.2804	IFITM1;IFITM2
negative regulation of neuron apoptotic process (GO:0043524)	1963-02-01	0.00963661	0.0499352	0	0	14.4933	67.2804	CCL2;SOD2
post-translational protein modification (GO:0043687)	4/357	0.00973458	0.0500097	0	0	5.16503	23.9248	IL6;SPP1;FN1;HSP90B1
receptor-mediated endocytosis (GO:0006898)	3/188	0.00978597	0.0500097	0	0	7.2855	33.7086	CD163;CD81;HSP90B1
positive regulation of endocytosis (GO:0045807)	1964-02-01	0.00993269	0.0504118	0	0	14.2588	65.7604	CD63;B2M
negative regulation of apoptotic signaling pathway (GO:2001234)	1965-02-01	0.0102328	0.0515816	0	0	14.0317	64.2957	THBS1;HSPA1A
negative regulation of cell proliferation (GO:0008285)	4/363	0.010303	0.0515848	0	0	5.07715	23.2296	IFITM1;IL6;SOD2;HSPA1A
positive regulation of cell differentiation (GO:0045597)	3/194	0.0106539	0.0529836	0	0	7.0545	32.0403	COL1A1;IFITM1;IL6
negative regulation of protein binding (GO:0032091)	1967-02-01	0.010845	0.0535741	0	0	13.5986	61.521	B2M;ACTB
positive regulation of T cell activation (GO:0050870)	1968-02-01	0.011157	0.0547506	0	0	13.3919	60.2059	IL6;CCL2
response to organic cyclic compound (GO:0014070)	1969-02-01	0.011473	0.0553072	0	0	13.1914	58.9359	SPP1;CCL2
regulation of osteoblast differentiation (GO:0045667)	1969-02-01	0.011473	0.0553072	0	0	13.1914	58.9359	IFITM1;IL6
positive regulation of ERK1 and ERK2 cascade (GO:0070374)	3/201	0.0117215	0.0553072	0	0	6.80269	30.247	CD74;CCL2;CD44
regulation of cell growth (GO:0001558)	3/201	0.0117215	0.0553072	0	0	6.80269	30.247	S100A9;S100A8;HSPA1A
positive regulation of endothelial cell migration (GO:0010595)	1970-02-01	0.0117929	0.0553072	0	0	12.9967	57.7088	HSPB1;THBS1
vascular endothelial growth factor receptor signaling pathway (GO:0048010)	1970-02-01	0.0117929	0.0553072	0	0	12.9967	57.7088	HSPB1;ACTB
interferon-gamma-mediated signaling pathway (GO:0060333)	1970-02-01	0.0117929	0.0553072	0	0	12.9967	57.7088	B2M;CD44
regulation of MAPK cascade (GO:0043408)	3/203	0.0120374	0.0560989	0	0	6.73398	29.7624	CD74;IL6;FN1
positive regulation of growth (GO:0045927)	1971-02-01	0.0121167	0.0561155	0	0	12.8077	56.5227	S100A9;S100A8
positive regulation of defense response (GO:0031349)	1974-02-01	0.0131114	0.0586899	0	0	12.2722	53.1912	S100A9;S100A8
regulation of translation (GO:0006417)	3/213	0.0136907	0.0586899	0	0	6.41006	27.5058	IL6;HSPB1;THBS1
positive regulation of apoptotic signaling pathway (GO:2001235)	1976-02-01	0.0137936	0.0586899	0	0	11.9393	51.1427	S100A9;S100A8
oxygen homeostasis (GO:0032364)	2021-01-06	0.014019	0.0586899	0	0	86.7304	370.108	SOD2
regulation of glial cell apoptotic process (GO:0034350)	2021-01-06	0.014019	0.0586899	0	0	86.7304	370.108	CCL2
cellular response to iron ion (GO:0071281)	2021-01-06	0.014019	0.0586899	0	0	86.7304	370.108	B2M
T-helper 17 cell lineage commitment (GO:0072540)	2021-01-06	0.014019	0.0586899	0	0	86.7304	370.108	IL6
antigen processing and presentation of endogenous peptide antigen (GO:0002483)	2021-01-06	0.014019	0.0586899	0	0	86.7304	370.108	B2M
negative regulation of systemic arterial blood pressure (GO:0003085)	2021-01-06	0.014019	0.0586899	0	0	86.7304	370.108	SOD2
regulation of digestive system process (GO:0044058)	2021-01-06	0.014019	0.0586899	0	0	86.7304	370.108	TYMP
positive regulation of receptor binding (GO:1900122)	2021-01-06	0.014019	0.0586899	0	0	86.7304	370.108	B2M
negative regulation of bone resorption (GO:0045779)	2021-01-06	0.014019	0.0586899	0	0	86.7304	370.108	IL6
positive regulation of extrinsic apoptotic signaling pathway via death domain receptors (GO:1902043)	2021-01-06	0.014019	0.0586899	0	0	86.7304	370.108	THBS1
positive regulation of myeloid leukocyte cytokine production involved in immune response (GO:0061081)	2021-01-06	0.014019	0.0586899	0	0	86.7304	370.108	CD74
collagen biosynthetic process (GO:0032964)	2021-01-06	0.014019	0.0586899	0	0	86.7304	370.108	COL1A1
positive regulation of fibroblast migration (GO:0010763)	2021-01-06	0.014019	0.0586899	0	0	86.7304	370.108	THBS1
regulation of microtubule nucleation (GO:0010968)	2021-01-06	0.014019	0.0586899	0	0	86.7304	370.108	HSPA1A
positive regulation of translation (GO:0045727)	1978-02-01	0.0144911	0.0603252	0	0	11.624	49.2185	IL6;THBS1
regulation of transforming growth factor beta receptor signaling pathway (GO:0017015)	1979-02-01	0.0148454	0.0611392	0	0	11.4724	48.2997	THBS1;HSPA1A
positive regulation of protein phosphorylation (GO:0001934)	4/412	0.0157644	0.0611392	0	0	4.45622	18.4933	CD74;IL6;CD81;CD44
negative regulation of binding (GO:0051100)	1982-02-01	0.0159308	0.0611392	0	0	11.0406	45.7024	ID1;ACTB
positive regulation of peptidyl-serine phosphorylation (GO:0033138)	1983-02-01	0.0163	0.0611392	0	0	10.9037	44.8861	IL6;CD44
positive regulation of homeostatic process (GO:0032846)	1983-02-01	0.0163	0.0611392	0	0	10.9037	44.8861	SPP1;HSPA1A
negative regulation of neuron death (GO:1901215)	1983-02-01	0.0163	0.0611392	0	0	10.9037	44.8861	CCL2;SOD2
regulation of cyclic nucleotide metabolic process (GO:0030799)	2021-01-07	0.0163368	0.0611392	0	0	72.2717	297.35	THBS1
adenylate cyclase-activating dopamine receptor signaling pathway (GO:0007191)	2021-01-07	0.0163368	0.0611392	0	0	72.2717	297.35	GNAS
negative regulation of mitochondrial outer membrane permeabilization involved in apoptotic signaling pathway (GO:1901029)	2021-01-07	0.0163368	0.0611392	0	0	72.2717	297.35	HSPA1A
regulation of chemokine biosynthetic process (GO:0045073)	2021-01-07	0.0163368	0.0611392	0	0	72.2717	297.35	IL6
gas homeostasis (GO:0033483)	2021-01-07	0.0163368	0.0611392	0	0	72.2717	297.35	SOD2
positive regulation of lipid transport (GO:0032370)	2021-01-07	0.0163368	0.0611392	0	0	72.2717	297.35	SPP1
tooth mineralization (GO:0034505)	2021-01-07	0.0163368	0.0611392	0	0	72.2717	297.35	COL1A1
positive regulation of macrophage chemotaxis (GO:0010759)	2021-01-07	0.0163368	0.0611392	0	0	72.2717	297.35	THBS1
negative regulation of glial cell apoptotic process (GO:0034351)	2021-01-07	0.0163368	0.0611392	0	0	72.2717	297.35	CCL2
positive regulation of tumor necrosis factor-mediated signaling pathway (GO:1903265)	2021-01-07	0.0163368	0.0611392	0	0	72.2717	297.35	HSPA1A
positive regulation of cell migration by vascular endothelial growth factor signaling pathway (GO:0038089)	2021-01-07	0.0163368	0.0611392	0	0	72.2717	297.35	HSPB1
regulation of natural killer cell chemotaxis (GO:2000501)	2021-01-07	0.0163368	0.0611392	0	0	72.2717	297.35	CCL2
positive regulation of apoptotic cell clearance (GO:2000427)	2021-01-07	0.0163368	0.0611392	0	0	72.2717	297.35	CCL2
positive regulation of macrophage migration (GO:1905523)	2021-01-07	0.0163368	0.0611392	0	0	72.2717	297.35	THBS1
cellular response to molecule of bacterial origin (GO:0071219)	1984-02-01	0.0166728	0.062083	0	0	10.7702	44.0929	IL6;CCL2
regulation of peptidyl-serine phosphorylation (GO:0033135)	1986-02-01	0.0174293	0.0625238	0	0	10.5127	42.5722	IL6;CD44
regulation of neuron apoptotic process (GO:0043523)	1989-02-01	0.0185911	0.0625238	0	0	10.1487	40.4431	CCL2;SOD2
positive regulation of monocyte differentiation (GO:0045657)	2021-01-08	0.0186492	0.0625238	0	0	61.9441	246.658	CD74
peptidyl-cysteine modification (GO:0018198)	2021-01-08	0.0186492	0.0625238	0	0	61.9441	246.658	S100A8
biomineral tissue development (GO:0031214)	2021-01-08	0.0186492	0.0625238	0	0	61.9441	246.658	COL1A1
positive regulation of viral entry into host cell (GO:0046598)	2021-01-08	0.0186492	0.0625238	0	0	61.9441	246.658	CD74
T-helper cell lineage commitment (GO:0002295)	2021-01-08	0.0186492	0.0625238	0	0	61.9441	246.658	IL6
integrin activation (GO:0033622)	2021-01-08	0.0186492	0.0625238	0	0	61.9441	246.658	FN1
response to magnesium ion (GO:0032026)	2021-01-08	0.0186492	0.0625238	0	0	61.9441	246.658	THBS1
immunoglobulin mediated immune response (GO:0016064)	2021-01-08	0.0186492	0.0625238	0	0	61.9441	246.658	CD74
basement membrane organization (GO:0071711)	2021-01-08	0.0186492	0.0625238	0	0	61.9441	246.658	CTSS
negative regulation of anion transmembrane transport (GO:1903960)	2021-01-08	0.0186492	0.0625238	0	0	61.9441	246.658	THBS1
T-helper 17 cell differentiation (GO:0072539)	2021-01-08	0.0186492	0.0625238	0	0	61.9441	246.658	IL6
positive regulation of IRE1-mediated unfolded protein response (GO:1903896)	2021-01-08	0.0186492	0.0625238	0	0	61.9441	246.658	HSPA1A
positive regulation of transforming growth factor beta production (GO:0071636)	2021-01-08	0.0186492	0.0625238	0	0	61.9441	246.658	THBS1
regulation of T-helper 2 cell cytokine production (GO:2000551)	2021-01-08	0.0186492	0.0625238	0	0	61.9441	246.658	IL6
regulation of receptor binding (GO:1900120)	2021-01-08	0.0186492	0.0625238	0	0	61.9441	246.658	B2M
response to vitamin D (GO:0033280)	2021-01-08	0.0186492	0.0625238	0	0	61.9441	246.658	SPP1
negative regulation of bone remodeling (GO:0046851)	2021-01-08	0.0186492	0.0625238	0	0	61.9441	246.658	IL6
B cell mediated immunity (GO:0019724)	2021-01-08	0.0186492	0.0625238	0	0	61.9441	246.658	CD74
regulation of dendritic cell antigen processing and presentation (GO:0002604)	2021-01-08	0.0186492	0.0625238	0	0	61.9441	246.658	THBS1
regulation of apoptotic cell clearance (GO:2000425)	2021-01-08	0.0186492	0.0625238	0	0	61.9441	246.658	CCL2
defense response to bacterium (GO:0042742)	3/241	0.0189809	0.0625238	0	0	5.64792	22.3902	IL6;S100A9;S100A8
protein tetramerization (GO:0051262)	1990-02-01	0.0189855	0.0625238	0	0	10.0328	39.7709	CD74;SOD2
positive regulation of cellular protein metabolic process (GO:0032270)	1991-02-01	0.0193834	0.0625238	0	0	9.9196	39.1163	IL6;THBS1
cellular response to lipopolysaccharide (GO:0071222)	1991-02-01	0.0193834	0.0625238	0	0	9.9196	39.1163	IL6;CCL2
positive regulation of cellular metabolic process (GO:0031325)	1992-02-01	0.0197848	0.0625238	0	0	9.80889	38.4787	CD63;THBS1
cellular response to fibroblast growth factor stimulus (GO:0044344)	1994-02-01	0.0205982	0.0625238	0	0	9.59469	37.2519	CCL2;CD44
myeloid leukocyte mediated immunity (GO:0002444)	2021-01-09	0.0209563	0.0625238	0	0	54.1984	209.494	IL6
regulation of immunoglobulin secretion (GO:0051023)	2021-01-09	0.0209563	0.0625238	0	0	54.1984	209.494	IL6
negative regulation of lipid localization (GO:1905953)	2021-01-09	0.0209563	0.0625238	0	0	54.1984	209.494	IL6
removal of superoxide radicals (GO:0019430)	2021-01-09	0.0209563	0.0625238	0	0	54.1984	209.494	SOD2
endosome to melanosome transport (GO:0035646)	2021-01-09	0.0209563	0.0625238	0	0	54.1984	209.494	CD63
regulation of macrophage cytokine production (GO:0010935)	2021-01-09	0.0209563	0.0625238	0	0	54.1984	209.494	CD74
ATF6-mediated unfolded protein response (GO:0036500)	2021-01-09	0.0209563	0.0625238	0	0	54.1984	209.494	HSP90B1
positive regulation of hemostasis (GO:1900048)	2021-01-09	0.0209563	0.0625238	0	0	54.1984	209.494	THBS1
endosome to pigment granule transport (GO:0043485)	2021-01-09	0.0209563	0.0625238	0	0	54.1984	209.494	CD63
engulfment of apoptotic cell (GO:0043652)	2021-01-09	0.0209563	0.0625238	0	0	54.1984	209.494	THBS1
cellular response to superoxide (GO:0071451)	2021-01-09	0.0209563	0.0625238	0	0	54.1984	209.494	SOD2
positive regulation of coagulation (GO:0050820)	2021-01-09	0.0209563	0.0625238	0	0	54.1984	209.494	THBS1
antigen processing and presentation of exogenous peptide antigen via MHC class I, TAP-independent (GO:0002480)	2021-01-09	0.0209563	0.0625238	0	0	54.1984	209.494	B2M
virion attachment to host cell (GO:0019062)	2021-01-09	0.0209563	0.0625238	0	0	54.1984	209.494	CD81
regulation of leukocyte activation (GO:0002694)	2021-01-09	0.0209563	0.0625238	0	0	54.1984	209.494	CD74
negative regulation of fibrinolysis (GO:0051918)	2021-01-09	0.0209563	0.0625238	0	0	54.1984	209.494	THBS1
vasodilation (GO:0042311)	2021-01-09	0.0209563	0.0625238	0	0	54.1984	209.494	SOD2
positive regulation of nitric-oxide synthase biosynthetic process (GO:0051770)	2021-01-09	0.0209563	0.0625238	0	0	54.1984	209.494	CCL2
protein localization to vacuole (GO:0072665)	2021-01-09	0.0209563	0.0625238	0	0	54.1984	209.494	CD81
positive regulation of immunoglobulin secretion (GO:0051024)	2021-01-09	0.0209563	0.0625238	0	0	54.1984	209.494	IL6
response to vitamin (GO:0033273)	2021-01-09	0.0209563	0.0625238	0	0	54.1984	209.494	SPP1
regulation of cytoskeleton organization (GO:0051493)	1995-02-01	0.02101	0.0625238	0	0	9.49104	36.6616	S100A9;S100A8
cellular response to organonitrogen compound (GO:0071417)	1997-02-01	0.021844	0.0638304	0	0	9.29029	35.5245	ACTB;HSP90B1
antigen processing and presentation of exogenous peptide antigen (GO:0002478)	1997-02-01	0.021844	0.0638304	0	0	9.29029	35.5245	CD74;CTSS
antigen processing and presentation of exogenous peptide antigen via MHC class II (GO:0019886)	1997-02-01	0.021844	0.0638304	0	0	9.29029	35.5245	CD74;CTSS
positive regulation of cell growth (GO:0030307)	1998-02-01	0.0222662	0.0638304	0	0	9.19306	34.9767	S100A9;S100A8
antigen processing and presentation of peptide antigen via MHC class II (GO:0002495)	1998-02-01	0.0222662	0.0638304	0	0	9.19306	34.9767	CD74;CTSS
cellular response to thyroid hormone stimulus (GO:0097067)	2021-01-10	0.0232581	0.0638304	0	0	48.1739	181.187	CTSS
positive regulation of calcium ion import (GO:0090280)	2021-01-10	0.0232581	0.0638304	0	0	48.1739	181.187	CCL2
macrophage chemotaxis (GO:0048246)	2021-01-10	0.0232581	0.0638304	0	0	48.1739	181.187	CCL2
positive regulation of bone resorption (GO:0045780)	2021-01-10	0.0232581	0.0638304	0	0	48.1739	181.187	SPP1
macrophage migration (GO:1905517)	2021-01-10	0.0232581	0.0638304	0	0	48.1739	181.187	CCL2
cellular biogenic amine metabolic process (GO:0006576)	2021-01-10	0.0232581	0.0638304	0	0	48.1739	181.187	OAZ1
negative regulation of transcription from RNA polymerase II promoter in response to stress (GO:0097201)	2021-01-10	0.0232581	0.0638304	0	0	48.1739	181.187	HSPA1A
response to acidic pH (GO:0010447)	2021-01-10	0.0232581	0.0638304	0	0	48.1739	181.187	CTSS
regulation of plasminogen activation (GO:0010755)	2021-01-10	0.0232581	0.0638304	0	0	48.1739	181.187	THBS1
positive regulation of nuclease activity (GO:0032075)	2021-01-10	0.0232581	0.0638304	0	0	48.1739	181.187	HSPA1A
positive regulation of bone remodeling (GO:0046852)	2021-01-10	0.0232581	0.0638304	0	0	48.1739	181.187	SPP1
cellular response to ATP (GO:0071318)	2021-01-10	0.0232581	0.0638304	0	0	48.1739	181.187	HSP90B1
nucleoside metabolic process (GO:0009116)	2021-01-10	0.0232581	0.0638304	0	0	48.1739	181.187	TYMP
negative regulation of inclusion body assembly (GO:0090084)	2021-01-10	0.0232581	0.0638304	0	0	48.1739	181.187	HSPA1A
regulation of mitochondrial depolarization (GO:0051900)	2021-01-10	0.0232581	0.0638304	0	0	48.1739	181.187	IFI6
positive regulation of type 2 immune response (GO:0002830)	2021-01-10	0.0232581	0.0638304	0	0	48.1739	181.187	IL6
regulation of protein phosphorylation (GO:0001932)	3/261	0.0233634	0.0638829	0	0	5.20481	19.5523	CD74;FN1;HSPB1
protein processing (GO:0016485)	2/101	0.0235528	0.064164	0	0	8.91313	33.411	C1R;CTSS
positive regulation of angiogenesis (GO:0045766)	2/103	0.0244272	0.0657497	0	0	8.73575	32.4276	HSPB1;THBS1
positive regulation of vasculature development (GO:1904018)	2/104	0.0248694	0.0657497	0	0	8.64967	31.9529	HSPB1;THBS1
positive regulation of lymphocyte activation (GO:0051251)	2/104	0.0248694	0.0657497	0	0	8.64967	31.9529	IL6;CCL2
positive regulation of endothelial cell apoptotic process (GO:2000353)	2021-01-11	0.0255545	0.0657497	0	0	43.3543	158.978	THBS1
positive regulation of heterotypic cell-cell adhesion (GO:0034116)	2021-01-11	0.0255545	0.0657497	0	0	43.3543	158.978	CD44
negative regulation of peptide secretion (GO:0002792)	2021-01-11	0.0255545	0.0657497	0	0	43.3543	158.978	CD74
regulation of inclusion body assembly (GO:0090083)	2021-01-11	0.0255545	0.0657497	0	0	43.3543	158.978	HSPA1A
regulation of lamellipodium morphogenesis (GO:2000392)	2021-01-11	0.0255545	0.0657497	0	0	43.3543	158.978	CD44
regulation of vascular endothelial growth factor signaling pathway (GO:1900746)	2021-01-11	0.0255545	0.0657497	0	0	43.3543	158.978	CD63
pyrimidine nucleoside catabolic process (GO:0046135)	2021-01-11	0.0255545	0.0657497	0	0	43.3543	158.978	TYMP
negative regulation of chemotaxis (GO:0050922)	2021-01-11	0.0255545	0.0657497	0	0	43.3543	158.978	THBS1
response to corticosteroid (GO:0031960)	2021-01-11	0.0255545	0.0657497	0	0	43.3543	158.978	IL6
regulation of blood vessel endothelial cell proliferation involved in sprouting angiogenesis (GO:1903587)	2021-01-11	0.0255545	0.0657497	0	0	43.3543	158.978	THBS1
negative regulation of receptor binding (GO:1900121)	2021-01-11	0.0255545	0.0657497	0	0	43.3543	158.978	B2M
regulation of integrin-mediated signaling pathway (GO:2001044)	2021-01-11	0.0255545	0.0657497	0	0	43.3543	158.978	CD63
response to thyroid hormone (GO:0097066)	2021-01-11	0.0255545	0.0657497	0	0	43.3543	158.978	CTSS
response to endoplasmic reticulum stress (GO:0034976)	2/106	0.0257636	0.0660583	0	0	8.48248	31.0356	THBS1;HSP90B1
viral life cycle (GO:0019058)	2/107	0.0262156	0.0669855	0	0	8.40127	30.5924	CD81;CCL2
PERK-mediated unfolded protein response (GO:0036499)	2021-01-12	0.0278457	0.0685505	0	0	39.4111	141.134	CCL2
regulation of nitric-oxide synthase biosynthetic process (GO:0051769)	2021-01-12	0.0278457	0.0685505	0	0	39.4111	141.134	CCL2
pyrimidine-containing compound salvage (GO:0008655)	2021-01-12	0.0278457	0.0685505	0	0	39.4111	141.134	TYMP
regulation of mononuclear cell migration (GO:0071675)	2021-01-12	0.0278457	0.0685505	0	0	39.4111	141.134	THBS1
positive regulation of interleukin-1 production (GO:0032732)	2021-01-12	0.0278457	0.0685505	0	0	39.4111	141.134	HSPB1
polyamine metabolic process (GO:0006595)	2021-01-12	0.0278457	0.0685505	0	0	39.4111	141.134	OAZ1
collagen metabolic process (GO:0032963)	2021-01-12	0.0278457	0.0685505	0	0	39.4111	141.134	COL1A1
pyrimidine nucleoside salvage (GO:0043097)	2021-01-12	0.0278457	0.0685505	0	0	39.4111	141.134	TYMP
negative regulation of fibroblast growth factor receptor signaling pathway (GO:0040037)	2021-01-12	0.0278457	0.0685505	0	0	39.4111	141.134	THBS1
negative regulation of interleukin-12 production (GO:0032695)	2021-01-12	0.0278457	0.0685505	0	0	39.4111	141.134	THBS1
nucleoside catabolic process (GO:0009164)	2021-01-12	0.0278457	0.0685505	0	0	39.4111	141.134	TYMP
regulation of protein binding (GO:0043393)	2/111	0.0280557	0.0688387	0	0	8.09134	28.9149	B2M;ACTB
regulation of organelle organization (GO:0033043)	2/113	0.0289948	0.0706568	0	0	7.94474	28.1295	S100A9;S100A8
positive regulation of nucleic acid-templated transcription (GO:1903508)	4/502	0.0299191	0.0706568	0	0	3.63407	12.7529	COL1A1;CD74;IL6;SPP1
cellular response to oxidative stress (GO:0034599)	2/115	0.0299464	0.0706568	0	0	7.80334	27.3768	SOD2;HSPA1A
response to iron ion (GO:0010039)	2021-01-13	0.0301317	0.0706568	0	0	36.125	126.516	B2M
regulation of interleukin-1 beta production (GO:0032651)	2021-01-13	0.0301317	0.0706568	0	0	36.125	126.516	HSPB1
cellular response to low-density lipoprotein particle stimulus (GO:0071404)	2021-01-13	0.0301317	0.0706568	0	0	36.125	126.516	CD81
regulation of granulocyte chemotaxis (GO:0071622)	2021-01-13	0.0301317	0.0706568	0	0	36.125	126.516	THBS1
mitochondrial genome maintenance (GO:0000002)	2021-01-13	0.0301317	0.0706568	0	0	36.125	126.516	TYMP
prostanoid biosynthetic process (GO:0046457)	2021-01-13	0.0301317	0.0706568	0	0	36.125	126.516	CD74
negative regulation of chemokine production (GO:0032682)	2021-01-13	0.0301317	0.0706568	0	0	36.125	126.516	IL6
steroid catabolic process (GO:0006706)	2021-01-13	0.0301317	0.0706568	0	0	36.125	126.516	SPP1
regulation of fibrinolysis (GO:0051917)	2021-01-13	0.0301317	0.0706568	0	0	36.125	126.516	THBS1
regulation of T cell cytokine production (GO:0002724)	2021-01-13	0.0301317	0.0706568	0	0	36.125	126.516	B2M
positive regulation of endothelial cell chemotaxis (GO:2001028)	2021-01-13	0.0301317	0.0706568	0	0	36.125	126.516	HSPB1
activation of MAPK activity (GO:0000187)	2/117	0.0309105	0.0722544	0	0	7.66686	26.6551	CD81;THBS1
regulation of fibroblast migration (GO:0010762)	2021-01-14	0.0324123	0.0725605	0	0	33.3445	114.345	THBS1
nucleoside salvage (GO:0043174)	2021-01-14	0.0324123	0.0725605	0	0	33.3445	114.345	TYMP
interleukin-6-mediated signaling pathway (GO:0070102)	2021-01-14	0.0324123	0.0725605	0	0	33.3445	114.345	IL6
negative regulation of focal adhesion assembly (GO:0051895)	2021-01-14	0.0324123	0.0725605	0	0	33.3445	114.345	THBS1
regulation of protein modification by small protein conjugation or removal (GO:1903320)	2021-01-14	0.0324123	0.0725605	0	0	33.3445	114.345	HSPA1A
pyrimidine-containing compound catabolic process (GO:0072529)	2021-01-14	0.0324123	0.0725605	0	0	33.3445	114.345	TYMP
negative regulation of endoplasmic reticulum stress-induced intrinsic apoptotic signaling pathway (GO:1902236)	2021-01-14	0.0324123	0.0725605	0	0	33.3445	114.345	HSPA1A
negative regulation of cell migration involved in sprouting angiogenesis (GO:0090051)	2021-01-14	0.0324123	0.0725605	0	0	33.3445	114.345	THBS1
negative regulation of secretion (GO:0051048)	2021-01-14	0.0324123	0.0725605	0	0	33.3445	114.345	CD74
epiboly involved in wound healing (GO:0090505)	2021-01-14	0.0324123	0.0725605	0	0	33.3445	114.345	CD44
regulation of nucleocytoplasmic transport (GO:0046822)	2021-01-14	0.0324123	0.0725605	0	0	33.3445	114.345	IFI27
positive regulation of response to cytokine stimulus (GO:0060760)	2021-01-14	0.0324123	0.0725605	0	0	33.3445	114.345	CD74
regulation of monocyte differentiation (GO:0045655)	2021-01-14	0.0324123	0.0725605	0	0	33.3445	114.345	CD74
response to ATP (GO:0033198)	2021-01-14	0.0324123	0.0725605	0	0	33.3445	114.345	HSP90B1
negative regulation of cell migration (GO:0030336)	2/121	0.0328751	0.0733749	0	0	7.40766	25.2974	IFITM1;COL3A1
positive regulation of acute inflammatory response (GO:0002675)	2021-01-15	0.0346877	0.0751568	0	0	30.9612	104.072	IL6
protein O-linked fucosylation (GO:0036066)	2021-01-15	0.0346877	0.0751568	0	0	30.9612	104.072	THBS1
negative regulation of protein processing (GO:0010955)	2021-01-15	0.0346877	0.0751568	0	0	30.9612	104.072	THBS1
negative regulation of adherens junction organization (GO:1903392)	2021-01-15	0.0346877	0.0751568	0	0	30.9612	104.072	THBS1
regulation of macrophage chemotaxis (GO:0010758)	2021-01-15	0.0346877	0.0751568	0	0	30.9612	104.072	THBS1
pyrimidine nucleoside metabolic process (GO:0006213)	2021-01-15	0.0346877	0.0751568	0	0	30.9612	104.072	TYMP
regulation of peptide secretion (GO:0002791)	2021-01-15	0.0346877	0.0751568	0	0	30.9612	104.072	CD74
pyrimidine nucleoside biosynthetic process (GO:0046134)	2021-01-15	0.0346877	0.0751568	0	0	30.9612	104.072	TYMP
pyrimidine-containing compound metabolic process (GO:0072527)	2021-01-15	0.0346877	0.0751568	0	0	30.9612	104.072	TYMP
positive regulation of cytokine production involved in immune response (GO:0002720)	2021-01-15	0.0346877	0.0751568	0	0	30.9612	104.072	B2M
G-protein coupled receptor signaling pathway, coupled to cyclic nucleotide second messenger (GO:0007187)	2/125	0.0348878	0.0753699	0	0	7.16531	24.044	GNAS;CCL2
negative regulation of cellular process (GO:0048523)	4/534	0.0363231	0.0778006	0	0	3.40904	11.302	IFITM1;IL6;SOD2;HSPA1A
regulation of mRNA stability (GO:0043488)	2/128	0.0364282	0.0778006	0	0	6.99365	23.1659	HSPB1;HSPA1A
lipopolysaccharide-mediated signaling pathway (GO:0031663)	2021-01-16	0.0369579	0.0778006	0	0	28.8957	95.2971	CCL2
positive regulation of secretion (GO:0051047)	2021-01-16	0.0369579	0.0778006	0	0	28.8957	95.2971	SPP1
positive regulation of leukocyte activation (GO:0002696)	2021-01-16	0.0369579	0.0778006	0	0	28.8957	95.2971	THBS1
endoplasmic reticulum to cytosol transport (GO:1903513)	2021-01-16	0.0369579	0.0778006	0	0	28.8957	95.2971	HSP90B1
hyaluronan catabolic process (GO:0030214)	2021-01-16	0.0369579	0.0778006	0	0	28.8957	95.2971	CD44
negative regulation of lipid storage (GO:0010888)	2021-01-16	0.0369579	0.0778006	0	0	28.8957	95.2971	IL6
positive regulation of mRNA processing (GO:0050685)	2021-01-16	0.0369579	0.0778006	0	0	28.8957	95.2971	HSPA1A
chaperone-mediated protein complex assembly (GO:0051131)	2021-01-17	0.0392229	0.0802877	0	0	27.0883	87.7254	HSPA1A
regulation of collagen biosynthetic process (GO:0032965)	2021-01-17	0.0392229	0.0802877	0	0	27.0883	87.7254	IL6
regulation of lamellipodium organization (GO:1902743)	2021-01-17	0.0392229	0.0802877	0	0	27.0883	87.7254	CD44
positive regulation of cation transmembrane transport (GO:1904064)	2021-01-17	0.0392229	0.0802877	0	0	27.0883	87.7254	CTSS
regulation of myelination (GO:0031641)	2021-01-17	0.0392229	0.0802877	0	0	27.0883	87.7254	TYMP
viral entry into host cell (GO:0046718)	2021-01-17	0.0392229	0.0802877	0	0	27.0883	87.7254	CD81
positive regulation of macrophage activation (GO:0043032)	2021-01-17	0.0392229	0.0802877	0	0	27.0883	87.7254	THBS1
negative regulation of intracellular transport (GO:0032387)	2021-01-17	0.0392229	0.0802877	0	0	27.0883	87.7254	HSPA1A
positive regulation of cellular protein catabolic process (GO:1903364)	2021-01-17	0.0392229	0.0802877	0	0	27.0883	87.7254	CD81
regulation of mitochondrial outer membrane permeabilization involved in apoptotic signaling pathway (GO:1901028)	2021-01-17	0.0392229	0.0802877	0	0	27.0883	87.7254	HSPA1A
cellular protein localization (GO:0034613)	3/327	0.0414018	0.0835289	0	0	4.13068	13.1539	CD63;CD74;ID1
blood vessel endothelial cell migration (GO:0043534)	2021-01-18	0.0414826	0.0835289	0	0	25.4936	81.1329	ID1
retrograde protein transport, ER to cytosol (GO:0030970)	2021-01-18	0.0414826	0.0835289	0	0	25.4936	81.1329	HSP90B1
regulation of chemokine production (GO:0032642)	2021-01-18	0.0414826	0.0835289	0	0	25.4936	81.1329	IL6
acute-phase response (GO:0006953)	2021-01-18	0.0414826	0.0835289	0	0	25.4936	81.1329	IL6
prostaglandin biosynthetic process (GO:0001516)	2021-01-18	0.0414826	0.0835289	0	0	25.4936	81.1329	CD74
regulation of mitotic spindle assembly (GO:1901673)	2021-01-19	0.0437372	0.0852875	0	0	24.0761	75.3475	HSPA1A
positive regulation of transforming growth factor beta receptor signaling pathway (GO:0030511)	2021-01-19	0.0437372	0.0852875	0	0	24.0761	75.3475	THBS1
negative regulation of cell junction assembly (GO:1901889)	2021-01-19	0.0437372	0.0852875	0	0	24.0761	75.3475	THBS1
regulation of neuron migration (GO:2001222)	2021-01-19	0.0437372	0.0852875	0	0	24.0761	75.3475	COL3A1
macromolecule biosynthetic process (GO:0009059)	2021-01-19	0.0437372	0.0852875	0	0	24.0761	75.3475	COL1A1
positive regulation of immunoglobulin production (GO:0002639)	2021-01-19	0.0437372	0.0852875	0	0	24.0761	75.3475	IL6
protein heterotetramerization (GO:0051290)	2021-01-19	0.0437372	0.0852875	0	0	24.0761	75.3475	CD74
positive regulation of blood coagulation (GO:0030194)	2021-01-19	0.0437372	0.0852875	0	0	24.0761	75.3475	THBS1
positive regulation of STAT cascade (GO:1904894)	2021-01-19	0.0437372	0.0852875	0	0	24.0761	75.3475	IL6
protein exit from endoplasmic reticulum (GO:0032527)	2021-01-19	0.0437372	0.0852875	0	0	24.0761	75.3475	HSP90B1
positive regulation of cellular response to transforming growth factor beta stimulus (GO:1903846)	2021-01-19	0.0437372	0.0852875	0	0	24.0761	75.3475	THBS1
regulation of heterotypic cell-cell adhesion (GO:0034114)	2021-01-19	0.0437372	0.0852875	0	0	24.0761	75.3475	CD44
regulation of endoplasmic reticulum stress-induced intrinsic apoptotic signaling pathway (GO:1902235)	2021-01-20	0.0459865	0.0882798	0	0	22.8078	70.2344	HSPA1A
negative regulation of macromolecule biosynthetic process (GO:0010558)	2021-01-20	0.0459865	0.0882798	0	0	22.8078	70.2344	IL6
wound healing, spreading of cells (GO:0044319)	2021-01-20	0.0459865	0.0882798	0	0	22.8078	70.2344	CD44
response to progesterone (GO:0032570)	2021-01-20	0.0459865	0.0882798	0	0	22.8078	70.2344	THBS1
androgen metabolic process (GO:0008209)	2021-01-20	0.0459865	0.0882798	0	0	22.8078	70.2344	SPP1
regulation of fibroblast growth factor receptor signaling pathway (GO:0040036)	2021-01-20	0.0459865	0.0882798	0	0	22.8078	70.2344	THBS1
hyaluronan metabolic process (GO:0030212)	2021-01-21	0.0482307	0.0914039	0	0	21.6663	65.687	CD44
positive regulation of receptor internalization (GO:0002092)	2021-01-21	0.0482307	0.0914039	0	0	21.6663	65.687	CD63
embryonic skeletal system development (GO:0048706)	2021-01-21	0.0482307	0.0914039	0	0	21.6663	65.687	COL1A1
negative regulation of cytokine biosynthetic process (GO:0042036)	2021-01-21	0.0482307	0.0914039	0	0	21.6663	65.687	IL6
positive regulation of T cell mediated immunity (GO:0002711)	2021-01-21	0.0482307	0.0914039	0	0	21.6663	65.687	B2M
negative regulation of response to endoplasmic reticulum stress (GO:1903573)	2021-01-22	0.0504697	0.0937294	0	0	20.6335	61.6196	HSPA1A
STAT cascade (GO:0097696)	2021-01-22	0.0504697	0.0937294	0	0	20.6335	61.6196	CCL2
regulation of calcium ion import (GO:0090279)	2021-01-22	0.0504697	0.0937294	0	0	20.6335	61.6196	CCL2
positive regulation of RNA splicing (GO:0033120)	2021-01-22	0.0504697	0.0937294	0	0	20.6335	61.6196	HSPA1A
positive regulation of erythrocyte differentiation (GO:0045648)	2021-01-22	0.0504697	0.0937294	0	0	20.6335	61.6196	HSPA1A
cellular response to unfolded protein (GO:0034620)	2021-01-22	0.0504697	0.0937294	0	0	20.6335	61.6196	HSPA1A
negative regulation of sprouting angiogenesis (GO:1903671)	2021-01-22	0.0504697	0.0937294	0	0	20.6335	61.6196	THBS1
viral genome replication (GO:0019079)	2021-01-22	0.0504697	0.0937294	0	0	20.6335	61.6196	CCL2
response to lipopolysaccharide (GO:0032496)	2/155	0.0514109	0.0952388	0	0	5.75163	17.0703	IL6;CCL2
positive regulation of ion transmembrane transporter activity (GO:0032414)	2021-01-23	0.0527035	0.0971475	0	0	19.6947	57.9628	CTSS
cellular response to interleukin-6 (GO:0071354)	2021-01-23	0.0527035	0.0971475	0	0	19.6947	57.9628	IL6
positive regulation of cellular biosynthetic process (GO:0031328)	2/159	0.0537914	0.0989067	0	0	5.60396	16.3784	IL6;THBS1
eosinophil migration (GO:0072677)	2021-01-24	0.0549322	0.0990384	0	0	18.8374	54.6597	CCL2
positive regulation of microtubule polymerization (GO:0031116)	2021-01-24	0.0549322	0.0990384	0	0	18.8374	54.6597	HSPA1A
positive regulation of neutrophil chemotaxis (GO:0090023)	2021-01-24	0.0549322	0.0990384	0	0	18.8374	54.6597	CD74
response to glucocorticoid (GO:0051384)	2021-01-24	0.0549322	0.0990384	0	0	18.8374	54.6597	IL6
eosinophil chemotaxis (GO:0048245)	2021-01-24	0.0549322	0.0990384	0	0	18.8374	54.6597	CCL2
chaperone mediated protein folding requiring cofactor (GO:0051085)	2021-01-24	0.0549322	0.0990384	0	0	18.8374	54.6597	HSPA1A
regulation of chemotaxis (GO:0050920)	2021-01-24	0.0549322	0.0990384	0	0	18.8374	54.6597	THBS1
transition metal ion homeostasis (GO:0055076)	2021-01-24	0.0549322	0.0990384	0	0	18.8374	54.6597	B2M
cellular response to vascular endothelial growth factor stimulus (GO:0035924)	2021-01-25	0.0571558	0.101322	0	0	18.0516	51.6633	HSPB1
regulation of nervous system development (GO:0051960)	2021-01-25	0.0571558	0.101322	0	0	18.0516	51.6633	TYMP
regulation of spindle assembly (GO:0090169)	2021-01-25	0.0571558	0.101322	0	0	18.0516	51.6633	HSPA1A
positive regulation of neutrophil migration (GO:1902624)	2021-01-25	0.0571558	0.101322	0	0	18.0516	51.6633	CD74
peptide hormone secretion (GO:0030072)	2021-01-25	0.0571558	0.101322	0	0	18.0516	51.6633	IL6
positive regulation of Rho protein signal transduction (GO:0035025)	2021-01-25	0.0571558	0.101322	0	0	18.0516	51.6633	COL3A1
prostaglandin metabolic process (GO:0006693)	2021-01-25	0.0571558	0.101322	0	0	18.0516	51.6633	CD74
regulation of inflammatory response (GO:0050727)	2/166	0.0580499	0.102661	0	0	5.36287	15.2652	S100A9;S100A8
mitochondrion organization (GO:0007005)	2/167	0.0586677	0.103507	0	0	5.3301	15.1155	SOD2;TYMP
apoptotic cell clearance (GO:0043277)	2021-01-26	0.0593743	0.103765	0	0	17.3287	48.9344	THBS1
positive regulation of granulocyte chemotaxis (GO:0071624)	2021-01-26	0.0593743	0.103765	0	0	17.3287	48.9344	CD74
positive regulation of wound healing (GO:0090303)	2021-01-26	0.0593743	0.103765	0	0	17.3287	48.9344	THBS1
response to ketone (GO:1901654)	2021-01-26	0.0593743	0.103765	0	0	17.3287	48.9344	THBS1
negative regulation of cell-matrix adhesion (GO:0001953)	2021-01-27	0.0615876	0.106379	0	0	16.6614	46.4402	THBS1
positive regulation of lipid kinase activity (GO:0090218)	2021-01-27	0.0615876	0.106379	0	0	16.6614	46.4402	CD81
regulation of vascular endothelial growth factor production (GO:0010574)	2021-01-27	0.0615876	0.106379	0	0	16.6614	46.4402	IL6
response to hexose (GO:0009746)	2021-01-27	0.0615876	0.106379	0	0	16.6614	46.4402	THBS1
cellular response to topologically incorrect protein (GO:0035967)	2021-01-27	0.0615876	0.106379	0	0	16.6614	46.4402	HSPA1A
regulation of vasculature development (GO:1901342)	2021-01-28	0.0637958	0.10671	0	0	16.0435	44.1527	IL6
regulation of defense response to virus by virus (GO:0050690)	2021-01-28	0.0637958	0.10671	0	0	16.0435	44.1527	B2M
positive regulation of phospholipid metabolic process (GO:1903727)	2021-01-28	0.0637958	0.10671	0	0	16.0435	44.1527	CD81
cellular response to ketone (GO:1901655)	2021-01-28	0.0637958	0.10671	0	0	16.0435	44.1527	SPP1
cellular response to hydrogen peroxide (GO:0070301)	2021-01-28	0.0637958	0.10671	0	0	16.0435	44.1527	IL6
negative regulation of homeostatic process (GO:0032845)	2021-01-28	0.0637958	0.10671	0	0	16.0435	44.1527	IL6
carboxylic acid catabolic process (GO:0046395)	2021-01-28	0.0637958	0.10671	0	0	16.0435	44.1527	CD44
acute inflammatory response (GO:0002526)	2021-01-28	0.0637958	0.10671	0	0	16.0435	44.1527	IL6
positive regulation of extrinsic apoptotic signaling pathway (GO:2001238)	2021-01-28	0.0637958	0.10671	0	0	16.0435	44.1527	THBS1
regulation of cell morphogenesis (GO:0022604)	2021-01-28	0.0637958	0.10671	0	0	16.0435	44.1527	CD44
regulation of receptor internalization (GO:0002090)	2021-01-28	0.0637958	0.10671	0	0	16.0435	44.1527	CD63
antigen processing and presentation of peptide antigen via MHC class I (GO:0002474)	2021-01-28	0.0637958	0.10671	0	0	16.0435	44.1527	B2M
positive regulation of phosphate metabolic process (GO:0045937)	2021-01-28	0.0637958	0.10671	0	0	16.0435	44.1527	THBS1
dopamine receptor signaling pathway (GO:0007212)	2021-01-28	0.0637958	0.10671	0	0	16.0435	44.1527	GNAS
positive regulation of MAP kinase activity (GO:0043406)	2/177	0.0649703	0.10843	0	0	5.02298	13.732	CD81;THBS1
positive regulation of myeloid cell differentiation (GO:0045639)	2021-01-29	0.065999	0.109408	0	0	15.4697	42.0485	HSPA1A
regulation of neutrophil chemotaxis (GO:0090022)	2021-01-29	0.065999	0.109408	0	0	15.4697	42.0485	CD74
superoxide metabolic process (GO:0006801)	2021-01-29	0.065999	0.109408	0	0	15.4697	42.0485	SOD2
positive regulation of cation channel activity (GO:2001259)	2021-01-30	0.0681971	0.110578	0	0	14.9355	40.1072	CTSS
ATP-dependent chromatin remodeling (GO:0043044)	2021-01-30	0.0681971	0.110578	0	0	14.9355	40.1072	ACTB
regulation of leukocyte chemotaxis (GO:0002688)	2021-01-30	0.0681971	0.110578	0	0	14.9355	40.1072	IL6
protein localization to lysosome (GO:0061462)	2021-01-30	0.0681971	0.110578	0	0	14.9355	40.1072	CD81
regulation of blood coagulation (GO:0030193)	2021-01-30	0.0681971	0.110578	0	0	14.9355	40.1072	THBS1
regulation of cell migration involved in sprouting angiogenesis (GO:0090049)	2021-01-30	0.0681971	0.110578	0	0	14.9355	40.1072	THBS1
negative regulation of endothelial cell proliferation (GO:0001937)	2021-01-30	0.0681971	0.110578	0	0	14.9355	40.1072	THBS1
connective tissue development (GO:0061448)	2021-01-30	0.0681971	0.110578	0	0	14.9355	40.1072	CD44
regulation of cation transmembrane transport (GO:1904062)	2021-01-30	0.0681971	0.110578	0	0	14.9355	40.1072	CD63
'de novo' posttranslational protein folding (GO:0051084)	2021-01-30	0.0681971	0.110578	0	0	14.9355	40.1072	HSPA1A
positive regulation of interleukin-1 beta production (GO:0032731)	2021-01-31	0.0703901	0.113143	0	0	14.437	38.3114	HSPB1
regulation of protein export from nucleus (GO:0046825)	2021-01-31	0.0703901	0.113143	0	0	14.437	38.3114	IFI27
anterograde axonal transport (GO:0008089)	2021-01-31	0.0703901	0.113143	0	0	14.437	38.3114	HSPB1
negative regulation of blood vessel endothelial cell migration (GO:0043537)	2021-01-31	0.0703901	0.113143	0	0	14.437	38.3114	THBS1
endodermal cell differentiation (GO:0035987)	1932-01-01	0.0725781	0.114915	0	0	13.9705	36.646	FN1
regulation of potassium ion transmembrane transport (GO:1901379)	1932-01-01	0.0725781	0.114915	0	0	13.9705	36.646	CD63
purine ribonucleoside triphosphate metabolic process (GO:0009205)	1932-01-01	0.0725781	0.114915	0	0	13.9705	36.646	HSPA1A
substrate adhesion-dependent cell spreading (GO:0034446)	1932-01-01	0.0725781	0.114915	0	0	13.9705	36.646	FN1
negative regulation of fat cell differentiation (GO:0045599)	1932-01-01	0.0725781	0.114915	0	0	13.9705	36.646	IL6
positive regulation of myeloid leukocyte differentiation (GO:0002763)	1932-01-01	0.0725781	0.114915	0	0	13.9705	36.646	CD74
regulation of erythrocyte differentiation (GO:0045646)	1932-01-01	0.0725781	0.114915	0	0	13.9705	36.646	HSPA1A
positive regulation of locomotion (GO:0040017)	1933-01-01	0.074761	0.116873	0	0	13.5333	35.098	THBS1
positive regulation of cell-cell adhesion (GO:0022409)	1933-01-01	0.074761	0.116873	0	0	13.5333	35.098	CD44
entry into host cell (GO:0030260)	1933-01-01	0.074761	0.116873	0	0	13.5333	35.098	CD81
negative regulation of mitochondrion organization (GO:0010823)	1933-01-01	0.074761	0.116873	0	0	13.5333	35.098	HSPA1A
regulation of interleukin-12 production (GO:0032655)	1933-01-01	0.074761	0.116873	0	0	13.5333	35.098	THBS1
positive regulation of calcium ion transport (GO:0051928)	1933-01-01	0.074761	0.116873	0	0	13.5333	35.098	CCL2
bone development (GO:0060348)	1934-01-01	0.0769389	0.119022	0	0	13.1225	33.6559	GNAS
regulation of interleukin-8 production (GO:0032677)	1934-01-01	0.0769389	0.119022	0	0	13.1225	33.6559	HSPA1A
positive regulation of leukocyte migration (GO:0002687)	1934-01-01	0.0769389	0.119022	0	0	13.1225	33.6559	IL6
negative regulation of DNA binding (GO:0043392)	1934-01-01	0.0769389	0.119022	0	0	13.1225	33.6559	ID1
negative regulation of endothelial cell migration (GO:0010596)	1934-01-01	0.0769389	0.119022	0	0	13.1225	33.6559	THBS1
positive regulation of RNA metabolic process (GO:0051254)	1935-01-01	0.0791118	0.120373	0	0	12.7359	32.3097	HSPA1A
regulation of phosphoprotein phosphatase activity (GO:0043666)	1935-01-01	0.0791118	0.120373	0	0	12.7359	32.3097	HSP90B1
negative regulation of cell-substrate adhesion (GO:0010812)	1935-01-01	0.0791118	0.120373	0	0	12.7359	32.3097	THBS1
regulation of mitotic spindle organization (GO:0060236)	1935-01-01	0.0791118	0.120373	0	0	12.7359	32.3097	HSPA1A
regulation of endothelial cell apoptotic process (GO:2000351)	1935-01-01	0.0791118	0.120373	0	0	12.7359	32.3097	THBS1
endothelial cell migration (GO:0043542)	1935-01-01	0.0791118	0.120373	0	0	12.7359	32.3097	ID1
negative regulation of epithelial cell migration (GO:0010633)	1935-01-01	0.0791118	0.120373	0	0	12.7359	32.3097	THBS1
protein kinase B signaling (GO:0043491)	1935-01-01	0.0791118	0.120373	0	0	12.7359	32.3097	CCL2
regulation of potassium ion transport (GO:0043266)	1936-01-01	0.0812797	0.122415	0	0	12.3714	31.0505	CD63
regulation of receptor-mediated endocytosis (GO:0048259)	1936-01-01	0.0812797	0.122415	0	0	12.3714	31.0505	B2M
mRNA catabolic process (GO:0006402)	1936-01-01	0.0812797	0.122415	0	0	12.3714	31.0505	HSPA1A
endoderm formation (GO:0001706)	1936-01-01	0.0812797	0.122415	0	0	12.3714	31.0505	FN1
zymogen activation (GO:0031638)	1936-01-01	0.0812797	0.122415	0	0	12.3714	31.0505	C1R
regulation of I-kappaB kinase/NF-kappaB signaling (GO:0043122)	2/204	0.0830378	0.124809	0	0	4.34565	10.814	CD74;HSPB1
actin filament bundle assembly (GO:0051017)	1937-01-01	0.0834426	0.124911	0	0	12.0272	29.8707	HSP90B1
response to steroid hormone (GO:0048545)	1937-01-01	0.0834426	0.124911	0	0	12.0272	29.8707	THBS1
positive regulation of signal transduction (GO:0009967)	2/206	0.0844323	0.126138	0	0	4.30261	10.6352	CD63;CD74
positive regulation of phosphorylation (GO:0042327)	2/208	0.0858341	0.127974	0	0	4.26041	10.4608	CD74;THBS1
positive regulation of phagocytosis (GO:0050766)	1939-01-01	0.0877534	0.129791	0	0	11.393	27.7218	CCL2
positive regulation of reactive oxygen species metabolic process (GO:2000379)	1939-01-01	0.0877534	0.129791	0	0	11.393	27.7218	THBS1
regulation of extrinsic apoptotic signaling pathway via death domain receptors (GO:1902041)	1939-01-01	0.0877534	0.129791	0	0	11.393	27.7218	THBS1
purine ribonucleoside monophosphate metabolic process (GO:0009167)	1939-01-01	0.0877534	0.129791	0	0	11.393	27.7218	HSPA1A
positive regulation of Ras protein signal transduction (GO:0046579)	1940-01-01	0.0899013	0.131136	0	0	11.1003	26.7412	COL3A1
negative regulation of cytokine-mediated signaling pathway (GO:0001960)	1940-01-01	0.0899013	0.131136	0	0	11.1003	26.7412	IL6
positive regulation of epithelial to mesenchymal transition (GO:0010718)	1940-01-01	0.0899013	0.131136	0	0	11.1003	26.7412	COL1A1
regulation of protein dephosphorylation (GO:0035304)	1940-01-01	0.0899013	0.131136	0	0	11.1003	26.7412	HSP90B1
cognition (GO:0050890)	1940-01-01	0.0899013	0.131136	0	0	11.1003	26.7412	GNAS
JAK-STAT cascade (GO:0007259)	1940-01-01	0.0899013	0.131136	0	0	11.1003	26.7412	CCL2
negative regulation of cytokine secretion (GO:0050710)	1940-01-01	0.0899013	0.131136	0	0	11.1003	26.7412	FN1
peptide transport (GO:0015833)	1941-01-01	0.0920444	0.133998	0	0	10.8223	25.8164	HSP90B1
regulation of interleukin-6 production (GO:0032675)	1942-01-01	0.0941824	0.13661	0	0	10.5578	24.943	IL6
viral process (GO:0016032)	2/220	0.0943915	0.13661	0	0	4.02345	9.49655	CCL2;B2M
positive regulation of cytokine production (GO:0001819)	2/220	0.0943915	0.13661	0	0	4.02345	9.49655	IL6;HSPA1A
substantia nigra development (GO:0021762)	1943-01-01	0.0963156	0.138314	0	0	10.3059	24.1171	ACTB
response to hydrogen peroxide (GO:0042542)	1943-01-01	0.0963156	0.138314	0	0	10.3059	24.1171	IL6
positive regulation of interleukin-6 production (GO:0032755)	1943-01-01	0.0963156	0.138314	0	0	10.3059	24.1171	IL6
RNA catabolic process (GO:0006401)	1943-01-01	0.0963156	0.138314	0	0	10.3059	24.1171	HSPA1A
positive regulation of transport (GO:0051050)	1944-01-01	0.0984438	0.138682	0	0	10.0657	23.3351	CD63
regulation of focal adhesion assembly (GO:0051893)	1944-01-01	0.0984438	0.138682	0	0	10.0657	23.3351	THBS1
positive regulation of interleukin-8 production (GO:0032757)	1944-01-01	0.0984438	0.138682	0	0	10.0657	23.3351	HSPA1A
negative regulation of immune response (GO:0050777)	1944-01-01	0.0984438	0.138682	0	0	10.0657	23.3351	COL3A1
sprouting angiogenesis (GO:0002040)	1944-01-01	0.0984438	0.138682	0	0	10.0657	23.3351	THBS1
lymphocyte chemotaxis (GO:0048247)	1944-01-01	0.0984438	0.138682	0	0	10.0657	23.3351	CCL2
regulation of T cell activation (GO:0050863)	1944-01-01	0.0984438	0.138682	0	0	10.0657	23.3351	CCL2
positive regulation of intracellular transport (GO:0032388)	1944-01-01	0.0984438	0.138682	0	0	10.0657	23.3351	OAZ1
positive regulation of viral life cycle (GO:1903902)	1944-01-01	0.0984438	0.138682	0	0	10.0657	23.3351	CD74
negative regulation of immune system process (GO:0002683)	1944-01-01	0.0984438	0.138682	0	0	10.0657	23.3351	COL3A1
interleukin-12-mediated signaling pathway (GO:0035722)	1946-01-01	0.102686	0.143566	0	0	9.61739	21.89	SOD2
negative regulation of protein modification by small protein conjugation or removal (GO:1903321)	1946-01-01	0.102686	0.143566	0	0	9.61739	21.89	HSPA1A
cellular response to interleukin-12 (GO:0071349)	1946-01-01	0.102686	0.143566	0	0	9.61739	21.89	SOD2
cartilage development (GO:0051216)	1946-01-01	0.102686	0.143566	0	0	9.61739	21.89	CD44
activation of protein kinase activity (GO:0032147)	2/233	0.103929	0.145031	0	0	3.79452	8.59095	CD81;THBS1
response to glucose (GO:0009749)	1947-01-01	0.104799	0.145696	0	0	9.40784	21.2214	THBS1
positive regulation of gene expression, epigenetic (GO:0045815)	1947-01-01	0.104799	0.145696	0	0	9.40784	21.2214	ACTB
regulation of megakaryocyte differentiation (GO:0045652)	1949-01-01	0.109012	0.150424	0	0	9.01495	19.9798	THBS1
antimicrobial humoral immune response mediated by antimicrobial peptide (GO:0061844)	1949-01-01	0.109012	0.150424	0	0	9.01495	19.9798	S100A9
regulation of reactive oxygen species metabolic process (GO:2000377)	1949-01-01	0.109012	0.150424	0	0	9.01495	19.9798	THBS1
protein heterooligomerization (GO:0051291)	1949-01-01	0.109012	0.150424	0	0	9.01495	19.9798	CD74
wound healing (GO:0042060)	1950-01-01	0.111111	0.152187	0	0	8.83052	19.4027	COL3A1
receptor internalization (GO:0031623)	1950-01-01	0.111111	0.152187	0	0	8.83052	19.4027	CD81
negative regulation of protein ubiquitination (GO:0031397)	1950-01-01	0.111111	0.152187	0	0	8.83052	19.4027	HSPA1A
blood circulation (GO:0008015)	1950-01-01	0.111111	0.152187	0	0	8.83052	19.4027	SERPING1
regulation of cellular amino acid metabolic process (GO:0006521)	1951-01-01	0.113205	0.1542	0	0	8.65348	18.8521	OAZ1
response to organonitrogen compound (GO:0010243)	1951-01-01	0.113205	0.1542	0	0	8.65348	18.8521	IL6
regulation of cellular amine metabolic process (GO:0033238)	1951-01-01	0.113205	0.1542	0	0	8.65348	18.8521	OAZ1
regulation of DNA binding (GO:0051101)	1952-01-01	0.115294	0.155899	0	0	8.48338	18.3264	ID1
positive regulation of cell-substrate adhesion (GO:0010811)	1952-01-01	0.115294	0.155899	0	0	8.48338	18.3264	FN1
chemokine-mediated signaling pathway (GO:0070098)	1952-01-01	0.115294	0.155899	0	0	8.48338	18.3264	CCL2
regulation of cell-matrix adhesion (GO:0001952)	1952-01-01	0.115294	0.155899	0	0	8.48338	18.3264	THBS1
positive regulation of protein import into nucleus (GO:0042307)	1953-01-01	0.117378	0.157854	0	0	8.31982	17.824	IL6
negative regulation of cellular response to transforming growth factor beta stimulus (GO:1903845)	1953-01-01	0.117378	0.157854	0	0	8.31982	17.824	HSPA1A
positive regulation of tyrosine phosphorylation of STAT protein (GO:0042531)	1953-01-01	0.117378	0.157854	0	0	8.31982	17.824	IL6
sensory perception (GO:0007600)	1954-01-01	0.119458	0.159781	0	0	8.16243	17.3434	GNAS
negative regulation of cellular component organization (GO:0051129)	1954-01-01	0.119458	0.159781	0	0	8.16243	17.3434	HSPA1A
cell morphogenesis involved in differentiation (GO:0000904)	1954-01-01	0.119458	0.159781	0	0	8.16243	17.3434	FN1
positive regulation of transcription, DNA-templated (GO:0045893)	5/1120	0.121134	0.161391	0	0	2.01132	4.24561	COL1A1;CD74;IL6;CD81;SPP1
regulation of cellular catabolic process (GO:0031329)	1955-01-01	0.121533	0.161391	0	0	8.01087	16.8835	HSPB1
negative regulation of transforming growth factor beta receptor signaling pathway (GO:0030512)	1955-01-01	0.121533	0.161391	0	0	8.01087	16.8835	HSPA1A
negative regulation of cellular response to growth factor stimulus (GO:0090288)	1955-01-01	0.121533	0.161391	0	0	8.01087	16.8835	THBS1
regulation of tumor necrosis factor-mediated signaling pathway (GO:0010803)	1956-01-01	0.123603	0.162682	0	0	7.86482	16.4428	HSPA1A
positive regulation of protein transport (GO:0051222)	1956-01-01	0.123603	0.162682	0	0	7.86482	16.4428	OAZ1
chordate embryonic development (GO:0043009)	1956-01-01	0.123603	0.162682	0	0	7.86482	16.4428	COL1A1
ATP metabolic process (GO:0046034)	1956-01-01	0.123603	0.162682	0	0	7.86482	16.4428	HSPA1A
glycosaminoglycan catabolic process (GO:0006027)	1956-01-01	0.123603	0.162682	0	0	7.86482	16.4428	CD44
protein homotetramerization (GO:0051289)	1957-01-01	0.125668	0.164815	0	0	7.72399	16.0204	SOD2
regulation of Rho protein signal transduction (GO:0035023)	1957-01-01	0.125668	0.164815	0	0	7.72399	16.0204	COL3A1
endocytosis (GO:0006897)	2/263	0.126872	0.166099	0	0	3.35326	6.92307	CD163;HSP90B1
receptor metabolic process (GO:0043112)	1958-01-01	0.127729	0.166339	0	0	7.5881	15.6151	CD81
integrin-mediated signaling pathway (GO:0007229)	1958-01-01	0.127729	0.166339	0	0	7.5881	15.6151	COL3A1
ubiquitin-dependent ERAD pathway (GO:0030433)	1958-01-01	0.127729	0.166339	0	0	7.5881	15.6151	HSP90B1
regulation of extrinsic apoptotic signaling pathway (GO:2001236)	1959-01-01	0.129785	0.168425	0	0	7.4569	15.2261	THBS1
cell junction assembly (GO:0034329)	1959-01-01	0.129785	0.168425	0	0	7.4569	15.2261	ACTB
positive regulation of protein binding (GO:0032092)	1960-01-01	0.131836	0.170192	0	0	7.33014	14.8523	B2M
response to reactive oxygen species (GO:0000302)	1960-01-01	0.131836	0.170192	0	0	7.33014	14.8523	SOD2
muscle organ development (GO:0007517)	1960-01-01	0.131836	0.170192	0	0	7.33014	14.8523	COL6A3
positive regulation of T cell proliferation (GO:0042102)	1961-01-01	0.133882	0.171935	0	0	7.20761	14.493	IL6
regulation of cellular ketone metabolic process (GO:0010565)	1961-01-01	0.133882	0.171935	0	0	7.20761	14.493	OAZ1
regulation of tyrosine phosphorylation of STAT protein (GO:0042509)	1961-01-01	0.133882	0.171935	0	0	7.20761	14.493	IL6
negative regulation of peptidase activity (GO:0010466)	1962-01-01	0.135924	0.173058	0	0	7.08909	14.1474	SERPING1
positive regulation of catabolic process (GO:0009896)	1962-01-01	0.135924	0.173058	0	0	7.08909	14.1474	OAZ1
regulation of T cell proliferation (GO:0042129)	1962-01-01	0.135924	0.173058	0	0	7.08909	14.1474	IL6
cellular protein catabolic process (GO:0044257)	1962-01-01	0.135924	0.173058	0	0	7.08909	14.1474	CTSS
regulation of translational initiation (GO:0006446)	1962-01-01	0.135924	0.173058	0	0	7.08909	14.1474	HSPB1
iron ion homeostasis (GO:0055072)	1963-01-01	0.137961	0.175049	0	0	6.9744	13.8148	B2M
positive regulation of cell projection organization (GO:0031346)	1963-01-01	0.137961	0.175049	0	0	6.9744	13.8148	S100A9
negative regulation of neuron differentiation (GO:0045665)	1964-01-01	0.139993	0.177022	0	0	6.86335	13.4945	ID1
positive regulation of JAK-STAT cascade (GO:0046427)	1964-01-01	0.139993	0.177022	0	0	6.86335	13.4945	IL6
regulation of JAK-STAT cascade (GO:0046425)	1965-01-01	0.14202	0.178066	0	0	6.75577	13.1858	IL6
cellular response to reactive oxygen species (GO:0034614)	1965-01-01	0.14202	0.178066	0	0	6.75577	13.1858	IL6
defense response to Gram-positive bacterium (GO:0050830)	1965-01-01	0.14202	0.178066	0	0	6.75577	13.1858	IL6
negative regulation of blood vessel morphogenesis (GO:2000181)	1965-01-01	0.14202	0.178066	0	0	6.75577	13.1858	THBS1
regulation of myeloid cell differentiation (GO:0045637)	1965-01-01	0.14202	0.178066	0	0	6.75577	13.1858	THBS1
purine ribonucleotide metabolic process (GO:0009150)	1966-01-01	0.144043	0.17969	0	0	6.65151	12.8882	HSPA1A
negative regulation of epithelial cell proliferation (GO:0050680)	1966-01-01	0.144043	0.17969	0	0	6.65151	12.8882	THBS1
positive regulation of cellular protein localization (GO:1903829)	1966-01-01	0.144043	0.17969	0	0	6.65151	12.8882	OAZ1
regulation of endopeptidase activity (GO:0052548)	1968-01-01	0.148075	0.1841	0	0	6.4523	12.3241	SERPING1
regulation of epithelial to mesenchymal transition (GO:0010717)	1968-01-01	0.148075	0.1841	0	0	6.4523	12.3241	COL1A1
negative regulation of angiogenesis (GO:0016525)	1969-01-01	0.150084	0.185663	0	0	6.3571	12.0566	THBS1
regulation of endothelial cell migration (GO:0010594)	1969-01-01	0.150084	0.185663	0	0	6.3571	12.0566	THBS1
regulation of endocytosis (GO:0030100)	1969-01-01	0.150084	0.185663	0	0	6.3571	12.0566	CD63
positive regulation of proteasomal ubiquitin-dependent protein catabolic process (GO:0032436)	1970-01-01	0.152088	0.187828	0	0	6.26465	11.7982	HSPA1A
regulation of cation channel activity (GO:2001257)	1971-01-01	0.154087	0.189351	0	0	6.17484	11.5484	CTSS
regulation of cell communication (GO:0010646)	1971-01-01	0.154087	0.189351	0	0	6.17484	11.5484	TYMP
defense response to Gram-negative bacterium (GO:0050829)	1971-01-01	0.154087	0.189351	0	0	6.17484	11.5484	IL6
response to metal ion (GO:0010038)	1972-01-01	0.156082	0.190539	0	0	6.08757	11.3069	THBS1
regulation of phosphatase activity (GO:0010921)	1972-01-01	0.156082	0.190539	0	0	6.08757	11.3069	HSP90B1
Rho protein signal transduction (GO:0007266)	1972-01-01	0.156082	0.190539	0	0	6.08757	11.3069	COL1A2
regulation of fat cell differentiation (GO:0045598)	1972-01-01	0.156082	0.190539	0	0	6.08757	11.3069	IL6
positive regulation of proteasomal protein catabolic process (GO:1901800)	1973-01-01	0.158073	0.192651	0	0	6.00272	11.0732	HSPA1A
regulation of gene expression, epigenetic (GO:0040029)	1974-01-01	0.160059	0.194432	0	0	5.92019	10.8471	ACTB
positive regulation of epithelial cell migration (GO:0010634)	1974-01-01	0.160059	0.194432	0	0	5.92019	10.8471	THBS1
antigen processing and presentation of exogenous peptide antigen via MHC class I, TAP-dependent (GO:0002479)	1975-01-01	0.16204	0.195875	0	0	5.83989	10.6281	B2M
C-terminal protein lipidation (GO:0006501)	1975-01-01	0.16204	0.195875	0	0	5.83989	10.6281	LY6E
cAMP-mediated signaling (GO:0019933)	1975-01-01	0.16204	0.195875	0	0	5.83989	10.6281	GNAS
response to interleukin-1 (GO:0070555)	1976-01-01	0.164016	0.197942	0	0	5.76174	10.416	CCL2
ERAD pathway (GO:0036503)	1977-01-01	0.165988	0.199671	0	0	5.68564	10.2105	HSP90B1
negative regulation of transmembrane receptor protein serine/threonine kinase signaling pathway (GO:0090101)	1977-01-01	0.165988	0.199671	0	0	5.68564	10.2105	HSPA1A
adenylate cyclase-activating G-protein coupled receptor signaling pathway (GO:0007189)	1978-01-01	0.167956	0.200411	0	0	5.61152	10.0113	GNAS
antigen processing and presentation of exogenous peptide antigen via MHC class I (GO:0042590)	1978-01-01	0.167956	0.200411	0	0	5.61152	10.0113	B2M
sensory perception of mechanical stimulus (GO:0050954)	1978-01-01	0.167956	0.200411	0	0	5.61152	10.0113	COL1A1
visual perception (GO:0007601)	1978-01-01	0.167956	0.200411	0	0	5.61152	10.0113	COL1A1
regulation of cellular response to heat (GO:1900034)	1978-01-01	0.167956	0.200411	0	0	5.61152	10.0113	HSPA1A
regulation of transcription, DNA-templated (GO:0006355)	6/1598	0.169892	0.201779	0	0	1.6878	2.99178	COL1A1;CD74;IL6;ID1;SPP1;SOD2
regulation of endothelial cell proliferation (GO:0001936)	1979-01-01	0.169919	0.201779	0	0	5.5393	9.81804	THBS1
response to calcium ion (GO:0051592)	1979-01-01	0.169919	0.201779	0	0	5.5393	9.81804	THBS1
cellular response to hormone stimulus (GO:0032870)	1980-01-01	0.171877	0.203778	0	0	5.4689	9.6306	CTSS
sensory perception of sound (GO:0007605)	1981-01-01	0.173831	0.204459	0	0	5.40027	9.4487	COL1A1
positive regulation of binding (GO:0051099)	1981-01-01	0.173831	0.204459	0	0	5.40027	9.4487	B2M
negative regulation of cell death (GO:0060548)	1981-01-01	0.173831	0.204459	0	0	5.40027	9.4487	HSPA1A
positive regulation of protein catabolic process (GO:0045732)	1981-01-01	0.173831	0.204459	0	0	5.40027	9.4487	OAZ1
sensory perception of light stimulus (GO:0050953)	1981-01-01	0.173831	0.204459	0	0	5.40027	9.4487	COL1A1
positive regulation of protein secretion (GO:0050714)	1982-01-01	0.175781	0.205123	0	0	5.33333	9.2721	IL6
regulation of anatomical structure morphogenesis (GO:0022603)	1982-01-01	0.175781	0.205123	0	0	5.33333	9.2721	IL6
positive regulation of transmembrane receptor protein serine/threonine kinase signaling pathway (GO:0090100)	1982-01-01	0.175781	0.205123	0	0	5.33333	9.2721	THBS1
ephrin receptor signaling pathway (GO:0048013)	1982-01-01	0.175781	0.205123	0	0	5.33333	9.2721	ACTB
C-terminal protein amino acid modification (GO:0018410)	1982-01-01	0.175781	0.205123	0	0	5.33333	9.2721	LY6E
negative regulation of endopeptidase activity (GO:0010951)	1983-01-01	0.177725	0.206742	0	0	5.26803	9.1006	SERPING1
protein maturation (GO:0051604)	1983-01-01	0.177725	0.206742	0	0	5.26803	9.1006	CTSS
protein transport (GO:0015031)	2/326	0.178273	0.207054	0	0	2.69259	4.64321	CD74;HSP90B1
regulation of neuron differentiation (GO:0045664)	1984-01-01	0.179666	0.208019	0	0	5.2043	8.93399	ID1
regulation of mitotic nuclear division (GO:0007088)	1984-01-01	0.179666	0.208019	0	0	5.2043	8.93399	HSPA1A
regulation of proteasomal ubiquitin-dependent protein catabolic process (GO:0032434)	1988-01-01	0.187383	0.216616	0	0	4.96402	8.31276	HSPA1A
regulation of cytokine-mediated signaling pathway (GO:0001959)	1990-01-01	0.191214	0.220701	0	0	4.85198	8.02692	CD74
negative regulation of kinase activity (GO:0033673)	1991-01-01	0.193124	0.222212	0	0	4.79783	7.88966	HSPB1
regulation of protein catabolic process (GO:0042176)	1991-01-01	0.193124	0.222212	0	0	4.79783	7.88966	OAZ1
proteolysis involved in cellular protein catabolic process (GO:0051603)	1993-01-01	0.196929	0.225889	0	0	4.69305	7.6258	CTSS
regulation of transcription from RNA polymerase II promoter in response to stress (GO:0043618)	1993-01-01	0.196929	0.225889	0	0	4.69305	7.6258	HSPA1A
regulation of B cell activation (GO:0050864)	1995-01-01	0.200717	0.229878	0	0	4.59274	7.3753	IL6
regulation of cell death (GO:0010941)	1996-01-01	0.202604	0.230968	0	0	4.54416	7.25477	HSPA1A
protein localization to nucleus (GO:0034504)	1996-01-01	0.202604	0.230968	0	0	4.54416	7.25477	COL1A1
positive regulation of protein metabolic process (GO:0051247)	1996-01-01	0.202604	0.230968	0	0	4.54416	7.25477	OAZ1
mRNA metabolic process (GO:0016071)	1997-01-01	0.204487	0.231335	0	0	4.4966	7.13724	HSPA1A
positive regulation of neuron projection development (GO:0010976)	1997-01-01	0.204487	0.231335	0	0	4.4966	7.13724	S100A9
negative regulation of cell motility (GO:2000146)	1997-01-01	0.204487	0.231335	0	0	4.4966	7.13724	IFITM1
protein localization to organelle (GO:0033365)	1997-01-01	0.204487	0.231335	0	0	4.4966	7.13724	COL1A1
response to tumor necrosis factor (GO:0034612)	1997-01-01	0.204487	0.231335	0	0	4.4966	7.13724	CCL2
response to molecule of bacterial origin (GO:0002237)	1998-01-01	0.206365	0.23275	0	0	4.45002	7.02261	IL6
positive regulation of neuron differentiation (GO:0045666)	1998-01-01	0.206365	0.23275	0	0	4.45002	7.02261	S100A9
cellular response to metal ion (GO:0071248)	1/100	0.210109	0.236613	0	0	4.35968	6.80166	B2M
regulation of protein ubiquitination (GO:0031396)	1/101	0.211975	0.23799	0	0	4.31587	6.69515	HSPA1A
regulation of kinase activity (GO:0043549)	1/101	0.211975	0.23799	0	0	4.31587	6.69515	CD74
regulation of cellular response to stress (GO:0080135)	1/104	0.217546	0.243507	0	0	4.18953	6.39048	HSPA1A
phagocytosis, engulfment (GO:0006911)	1/104	0.217546	0.243507	0	0	4.18953	6.39048	THBS1
positive regulation of cellular component organization (GO:0051130)	1/106	0.221238	0.247266	0	0	4.10932	6.19896	CD63
regulation of cytokine production (GO:0001817)	1/108	0.224914	0.250996	0	0	4.0321	6.01605	IL6
circulatory system development (GO:0072359)	1/109	0.226745	0.25228	0	0	3.99457	5.92765	COL3A1
negative regulation of protein kinase activity (GO:0006469)	1/109	0.226745	0.25228	0	0	3.99457	5.92765	HSPB1
negative regulation of cytokine production (GO:0001818)	1/110	0.228572	0.253931	0	0	3.95772	5.84121	THBS1
positive regulation of canonical Wnt signaling pathway (GO:0090263)	1/113	0.234028	0.259215	0	0	3.85113	5.59304	COL1A1
positive regulation of kinase activity (GO:0033674)	1/113	0.234028	0.259215	0	0	3.85113	5.59304	CD74
protein O-linked glycosylation (GO:0006493)	1/115	0.237645	0.262436	0	0	3.78318	5.43635	THBS1
negative regulation of cell growth (GO:0030308)	1/115	0.237645	0.262436	0	0	3.78318	5.43635	HSPA1A
transmembrane receptor protein tyrosine kinase signaling pathway (GO:0007169)	2/396	0.238423	0.262904	0	0	2.20632	3.16322	HSPB1;ACTB
chromatin remodeling (GO:0006338)	1/116	0.239446	0.26364	0	0	3.75009	5.36048	ACTB
plasma membrane bounded cell projection organization (GO:0120036)	1/118	0.243038	0.267197	0	0	3.68562	5.21345	IL6
regulation of neuron projection development (GO:0010975)	1/119	0.244827	0.268766	0	0	3.6542	5.1422	S100A9
negative regulation of growth (GO:0045926)	1/120	0.246612	0.269926	0	0	3.62331	5.07241	HSPA1A
macromolecular complex assembly (GO:0065003)	1/120	0.246612	0.269926	0	0	3.62331	5.07241	CD74
cytoskeleton organization (GO:0007010)	1/126	0.257238	0.28114	0	0	3.44835	4.68201	CCL2
negative regulation of response to stimulus (GO:0048585)	1/127	0.258994	0.281813	0	0	3.42081	4.62134	COL3A1
protein lipidation (GO:0006497)	1/127	0.258994	0.281813	0	0	3.42081	4.62134	LY6E
positive regulation of protein kinase B signaling (GO:0051897)	1/127	0.258994	0.281813	0	0	3.42081	4.62134	THBS1
regulation of intracellular signal transduction (GO:1902531)	2/422	0.261127	0.283717	0	0	2.06698	2.77544	HSPB1;A2M
generation of neurons (GO:0048699)	1/130	0.26424	0.286679	0	0	3.34075	4.4462	ID1
Fc-gamma receptor signaling pathway involved in phagocytosis (GO:0038096)	1/133	0.269449	0.291476	0	0	3.26433	4.28077	ACTB
cellular response to organic substance (GO:0071310)	1/133	0.269449	0.291476	0	0	3.26433	4.28077	CCL2
Fc-gamma receptor signaling pathway (GO:0038094)	1/134	0.271177	0.292492	0	0	3.23962	4.22765	ACTB
adenylate cyclase-modulating G-protein coupled receptor signaling pathway (GO:0007188)	1/134	0.271177	0.292492	0	0	3.23962	4.22765	GNAS
Fc receptor mediated stimulatory signaling pathway (GO:0002431)	1/135	0.272901	0.293924	0	0	3.21528	4.17551	ACTB
positive regulation of transferase activity (GO:0051347)	1/137	0.276338	0.297193	0	0	3.16768	4.07405	CD74
regulation of primary metabolic process (GO:0080090)	1/139	0.279758	0.300001	0	0	3.12146	3.9762	OAZ1
neuron differentiation (GO:0030182)	1/139	0.279758	0.300001	0	0	3.12146	3.9762	ID1
response to lipid (GO:0033993)	1/140	0.281463	0.300092	0	0	3.09884	3.92857	SPP1
regulation of small GTPase mediated signal transduction (GO:0051056)	1/140	0.281463	0.300092	0	0	3.09884	3.92857	A2M
negative regulation of sequence-specific DNA binding transcription factor activity (GO:0043433)	1/140	0.281463	0.300092	0	0	3.09884	3.92857	ID1
positive regulation of Wnt signaling pathway (GO:0030177)	1/140	0.281463	0.300092	0	0	3.09884	3.92857	COL1A1
cellular protein complex assembly (GO:0043623)	1/144	0.288241	0.306437	0	0	3.01155	3.74625	HSPA1A
neuron development (GO:0048666)	1/144	0.288241	0.306437	0	0	3.01155	3.74625	IL6
regulation of protein kinase activity (GO:0045859)	1/147	0.293284	0.311351	0	0	2.94923	3.61756	HSPB1
heart development (GO:0007507)	1/149	0.296626	0.314449	0	0	2.90908	3.53535	COL3A1
cellular response to interleukin-1 (GO:0071347)	1/150	0.298291	0.315312	0	0	2.88941	3.49527	CCL2
negative regulation of cell differentiation (GO:0045596)	1/150	0.298291	0.315312	0	0	2.88941	3.49527	IL6
positive regulation of intracellular protein transport (GO:0090316)	1/152	0.30161	0.317914	0	0	2.85085	3.41708	OAZ1
protein stabilization (GO:0050821)	1/152	0.30161	0.317914	0	0	2.85085	3.41708	HSPA1A
negative regulation of intracellular signal transduction (GO:1902532)	1/161	0.316357	0.332984	0	0	2.68927	3.09503	THBS1
positive regulation of I-kappaB kinase/NF-kappaB signaling (GO:0043123)	1/163	0.319593	0.334962	0	0	2.6558	3.02949	CD74
positive regulation of protein modification process (GO:0031401)	1/163	0.319593	0.334962	0	0	2.6558	3.02949	CD74
regulation of protein kinase B signaling (GO:0051896)	1/163	0.319593	0.334962	0	0	2.6558	3.02949	THBS1
neuron projection development (GO:0031175)	1/167	0.326019	0.341214	0	0	2.59128	2.90431	IL6
positive regulation of hydrolase activity (GO:0051345)	1/172	0.333968	0.349041	0	0	2.51487	2.75809	CCL2
negative regulation of protein phosphorylation (GO:0001933)	1/178	0.343385	0.358378	0	0	2.42889	2.59624	HSPB1
regulation of GTPase activity (GO:0043087)	1/188	0.358793	0.373932	0	0	2.29784	2.35531	CCL2
protein complex assembly (GO:0006461)	1/189	0.360314	0.374989	0	0	2.2855	2.33299	FN1
protein homooligomerization (GO:0051260)	1/190	0.361831	0.376041	0	0	2.27329	2.31098	SOD2
positive regulation of GTPase activity (GO:0043547)	1/192	0.364856	0.378653	0	0	2.24926	2.26782	CCL2
cellular response to tumor necrosis factor (GO:0071356)	1/194	0.367867	0.381244	0	0	2.22573	2.2258	CCL2
positive regulation of multicellular organismal process (GO:0051240)	1/202	0.37977	0.39303	0	0	2.13628	2.06832	COL1A1
regulation of autophagy (GO:0010506)	1/203	0.381242	0.394004	0	0	2.12559	2.04975	HSPB1
negative regulation of transcription from RNA polymerase II promoter (GO:0000122)	2/565	0.384746	0.397071	0	0	1.53069	1.46207	IFI27;HSPA1A
regulation of canonical Wnt signaling pathway (GO:0060828)	1/213	0.39578	0.40789	0	0	2.0243	1.87632	COL1A1
regulation of cell cycle (GO:0051726)	1/215	0.398647	0.410274	0	0	2.00518	1.84412	ID1
Ras protein signal transduction (GO:0007265)	1/223	0.409982	0.421355	0	0	1.93214	1.72277	COL1A2
regulation of signal transduction (GO:0009966)	1/233	0.423858	0.435012	0	0	1.84792	1.58617	CD63
negative regulation of gene expression (GO:0010629)	2/618	0.428663	0.439335	0	0	1.39517	1.18182	ID1;HSPA1A
regulation of gene expression (GO:0010468)	3/1037	0.443039	0.453442	0	0	1.24752	1.0156	IL6;FN1;HSPA1A
protein deubiquitination (GO:0016579)	1/257	0.45587	0.465289	0	0	1.67264	1.31394	ACTB
positive regulation of programmed cell death (GO:0043068)	1/257	0.45587	0.465289	0	0	1.67264	1.31394	IL6
protein modification by small protein removal (GO:0070646)	1/261	0.461034	0.469855	0	0	1.64657	1.27492	ACTB
regulation of transcription from RNA polymerase II promoter (GO:0006357)	4/1478	0.461612	0.469855	0	0	1.1662	0.901508	IL6;IFI27;CD81;SOD2
MAPK cascade (GO:0000165)	1/278	0.482448	0.490389	0	0	1.54418	1.12553	CCL2
negative regulation of signal transduction (GO:0009968)	1/283	0.488586	0.495948	0	0	1.51642	1.08612	THBS1
proteasome-mediated ubiquitin-dependent protein catabolic process (GO:0043161)	1/291	0.498259	0.504385	0	0	1.47399	1.02683	HSP90B1
proteolysis (GO:0006508)	1/291	0.498259	0.504385	0	0	1.47399	1.02683	CTSS
positive regulation of apoptotic process (GO:0043065)	1/307	0.517072	0.522715	0	0	1.39578	0.92062	IL6
sensory perception of chemical stimulus (GO:0007606)	1/327	0.539618	0.544765	0	0	1.30882	0.807399	GNAS
intracellular protein transport (GO:0006886)	1/347	0.561134	0.565715	0	0	1.23191	0.711789	CD74
negative regulation of transcription, DNA-templated (GO:0045892)	2/813	0.57488	0.578785	0	0	1.04902	0.580731	IFI27;ID1
positive regulation of transcription from RNA polymerase II promoter (GO:0045944)	2/848	0.598193	0.60144	0	0	1.00378	0.515785	IL6;CD81
phosphorylation (GO:0016310)	1/386	0.600296	0.602736	0	0	1.10491	0.563873	CCL2
negative regulation of nucleic acid-templated transcription (GO:1903507)	1/444	0.652289	0.654054	0	0	0.957405	0.409069	ID1
protein phosphorylation (GO:0006468)	1/470	0.673389	0.674299	0	0	0.903124	0.357124	CCL2
negative regulation of cellular macromolecule biosynthetic process (GO:2000113)	1/512	0.704855	0.704855	0	0	0.827108	0.289292	ID1

## Sheet: LargeAirway
	baseMean	log2FoldChange	lfcSE	stat	pvalue	padj
ALDOA	88.3261	1.30342	0.292898	4.45008	8.58402e-06	0.000138844
APOL6	33.958	1.16522	0.227354	5.12514	2.97318e-07	8.08263e-06
APP	61.5412	1.4249	0.287104	4.963	6.94138e-07	1.70064e-05
B2M	504.168	2.60056	0.54819	4.74391	2.09629e-06	4.15764e-05
BST2	37.7911	1.15383	0.240831	4.79105	1.65912e-06	3.54371e-05
CAPN2	44.2391	1.01002	0.239005	4.22594	2.37941e-05	0.000333862
CCL2	152.07	2.70477	0.561767	4.81475	1.47386e-06	3.23086e-05
CCL20	59.1911	3.70669	0.40184	9.22431	2.85402e-20	7.92465e-18
CD164	43.4435	1.00476	0.220999	4.54645	5.45595e-06	9.20901e-05
CD44	63.6903	1.15993	0.291392	3.98067	6.87224e-05	0.000848085
CD63	89.1757	1.10243	0.406857	2.70961	0.00673616	0.0343194
CD74	405.662	1.9685	0.568426	3.46308	0.000534039	0.00453933
CD81	89.1483	1.48899	0.357759	4.16199	3.15483e-05	0.000430815
CD9	54.5864	1.13148	0.218678	5.1742	2.28895e-07	6.5748e-06
CFB	63.4892	2.68107	0.272656	9.83317	8.10241e-23	2.69972e-20
CLU	61.0169	1.62774	0.261657	6.22089	4.94347e-10	2.61515e-08
CSF1	31.6999	1.33495	0.186326	7.1646	7.80142e-13	7.22065e-11
CXCL1	53.8727	1.78695	0.234966	7.60515	2.84566e-14	3.64682e-12
CXCL6	30.2528	2.41393	0.239505	10.0788	6.85335e-24	2.85442e-21
CXCL8	45.0801	1.78549	0.308705	5.78381	7.30254e-09	3.04151e-07
DDIT4	62.8653	2.16667	0.247312	8.76087	1.93753e-18	3.58658e-16
EGFR	31.0401	1.04889	0.125268	8.37317	5.60887e-17	9.34439e-15
GNAS	96.3139	1.3433	0.307405	4.36979	1.24367e-05	0.000193641
HLA.A	246.116	2.68744	0.40615	6.61686	3.66918e-11	2.65777e-09
HLA.B	362.648	2.54399	0.467311	5.44389	5.21296e-08	1.80933e-06
HLA.C	139.903	1.8072	0.415863	4.34566	1.38856e-05	0.000212233
HLA.DRA	106.72	1.26386	0.467642	2.70263	0.00687936	0.0347662
HLA.DRB	235.144	1.45619	0.456974	3.1866	0.00143957	0.00991042
HLA.DRB4	90.4754	1.33276	0.414571	3.21478	0.00130542	0.00917652
HLA.DRB5	63.0378	1.65842	0.493581	3.35998	0.000779469	0.00613664
HLA.E	120.665	1.57465	0.341985	4.60445	4.13562e-06	7.32972e-05
HLA.F	129.262	2.34691	0.377415	6.21838	5.02311e-10	2.61515e-08
HSPA1A	212.03	2.56056	0.369049	6.93824	3.97001e-12	3.14954e-10
HSPB1	152.834	1.42399	0.328012	4.34128	1.41654e-05	0.000214542
ID1	124.279	1.32163	0.334155	3.95513	7.64927e-05	0.000923456
IFI27	89.6615	2.76186	0.386283	7.14984	8.68771e-13	7.61775e-11
IFI6	63.3296	2.38398	0.380653	6.26286	3.77973e-10	2.17139e-08
IFIT3	44.9044	1.43367	0.267637	5.35677	8.47241e-08	2.82301e-06
IFITM1	62.1892	2.03958	0.30803	6.62137	3.55875e-11	2.65777e-09
IGFBP3	30.4141	1.35439	0.187005	7.24254	4.40344e-13	4.58508e-11
IRF7	45.5038	1.15361	0.223228	5.16785	2.36808e-07	6.68681e-06
ISG15	46.2876	1.70113	0.331379	5.1335	2.84408e-07	7.89707e-06
ITGB4	32.2387	1.19046	0.145869	8.16111	3.31947e-16	5.02749e-14
KRT17	53.0895	1.75307	0.196176	8.93621	4.02742e-19	8.38711e-17
KRT19	45.8525	2.04171	0.347223	5.88011	4.09991e-09	1.79749e-07
KRT5	50.7703	2.11562	0.208451	10.1492	3.34087e-24	1.8553e-21
LAMB3	38.3981	1.0494	0.145826	7.19624	6.18952e-13	6.06573e-11
LCN2	80.2067	2.96065	0.287	10.3159	5.97424e-25	4.97654e-22
LIF	40.2852	1.09542	0.249597	4.38874	1.14008e-05	0.000180893
LY6E	84.4242	2.3783	0.371519	6.40157	1.53789e-10	9.48933e-09
MMP1	30.0739	1.64229	0.217805	7.54019	4.69283e-14	5.58447e-12
MUC4	46.6347	1.54001	0.169112	9.10647	8.51045e-20	2.02549e-17
MUC5AC	48.6126	1.24163	0.188428	6.58942	4.41534e-11	3.06499e-09
MUC5B	56.6689	1.2083	0.171804	7.03303	2.02091e-12	1.68342e-10
MX1	55.9921	1.90226	0.314841	6.04197	1.52242e-09	7.24672e-08
NFKBIA	64.611	1.17066	0.302288	3.87267	0.000107651	0.00122005
OAS3	36.5394	1.25125	0.203673	6.14343	8.07562e-10	4.07696e-08
PKM	69.8246	1.35097	0.278649	4.8483	1.24524e-06	2.76609e-05
S100A9	108.921	1.85428	0.352583	5.25913	1.44739e-07	4.54972e-06
SAA1	111.482	3.66159	0.345071	10.6111	2.64544e-26	4.4073e-23
SERPING1	94.9535	1.0627	0.350683	3.03037	0.00244251	0.0148908
SLC1A5	36.1351	1.07495	0.143401	7.49616	6.5714e-14	7.29864e-12
SOD2	174.418	3.00492	0.472936	6.35377	2.10102e-10	1.2501e-08
STAT1	43.7672	1.08281	0.302317	3.58173	0.000341333	0.00312451
STAT6	44.722	1.10681	0.194942	5.67763	1.3657e-08	5.54942e-07
TNFAIP3	60.7091	1.18361	0.247667	4.77905	1.76123e-06	3.6922e-05
TNFSF10	39.9382	1.0089	0.185653	5.43435	5.49969e-08	1.8699e-06
TXNIP	98.0074	1.77034	0.314007	5.6379	1.72132e-08	6.51755e-07
TYMP	90.6165	1.51634	0.354525	4.2771	1.89346e-05	0.000274305
VEGFA	48.868	1.30191	0.257192	5.062	4.14878e-07	1.09712e-05

## Sheet: GO_BP_LargeAirway
Term	Overlap	P-value	Adjusted P-value	Old P-value	Old Adjusted P-value	Odds Ratio	Combined Score	Genes
cytokine-mediated signaling pathway (GO:0019221)	26/633	1.86567e-21	2.03731e-18	0	0	18.8108	897.851	CXCL6;IFITM1;CXCL8;CSF1;IFI6;CXCL1;IFIT3;CCL2;STAT6;B2M;MMP1;CCL20;STAT1;MX1;LIF;ISG15;SOD2;VEGFA;BST2;NFKBIA;IFI27;OAS3;IRF7;LCN2;SAA1;CD44
cellular response to type I interferon (GO:0071357)	1965-10-01	2.16911e-14	7.89556e-12	0	0	60.2273	1894.86	BST2;IFITM1;IFI27;STAT1;OAS3;MX1;IRF7;IFI6;ISG15;IFIT3
type I interferon signaling pathway (GO:0060337)	1965-10-01	2.16911e-14	7.89556e-12	0	0	60.2273	1894.86	BST2;IFITM1;IFI27;STAT1;OAS3;MX1;IRF7;IFI6;ISG15;IFIT3
regulation of peptidyl-tyrosine phosphorylation (GO:0050730)	1985-07-01	1.8801e-08	5.13266e-06	0	0	28.2792	503.069	APP;CD74;CD81;LIF;CD44;EGFR;VEGFA
neutrophil chemotaxis (GO:0030593)	1953-06-01	2.97806e-08	5.58214e-06	0	0	39.6602	687.289	CXCL6;CXCL8;CCL20;SAA1;CCL2;S100A9
regulation of cell proliferation (GO:0042127)	15/740	3.14219e-08	5.58214e-06	0	0	7.22445	124.808	APP;CXCL6;CD164;IFITM1;CXCL8;CSF1;CD81;IGFBP3;LIF;CXCL1;SOD2;IFIT3;EGFR;VEGFA;HSPA1A
negative regulation of cellular process (GO:0048523)	13/534	3.57829e-08	5.58214e-06	0	0	8.49638	145.677	APP;CD164;IFITM1;CXCL8;IGFBP3;CXCL1;SOD2;CLU;IFIT3;BST2;TXNIP;CD9;HSPA1A
granulocyte chemotaxis (GO:0071621)	1956-06-01	4.1773e-08	5.70201e-06	0	0	37.275	633.34	CXCL6;CXCL8;CCL20;SAA1;CCL2;S100A9
neutrophil migration (GO:1990266)	1958-06-01	5.17895e-08	5.99423e-06	0	0	35.8377	601.217	CXCL6;CXCL8;CCL20;SAA1;CCL2;S100A9
cellular response to cytokine stimulus (GO:0071345)	12/456	5.48922e-08	5.99423e-06	0	0	9.08015	151.801	CXCL8;CSF1;MMP1;CCL20;STAT1;LIF;LCN2;SAA1;CCL2;CXCL1;STAT6;VEGFA
regulation of viral genome replication (GO:0045069)	1963-06-01	8.57539e-08	8.51302e-06	0	0	32.6859	531.857	BST2;IFITM1;CXCL8;OAS3;MX1;ISG15
cellular response to interferon-gamma (GO:0071346)	7/116	1.63044e-07	1.4837e-05	0	0	20.2049	315.787	CCL20;STAT1;OAS3;IRF7;CCL2;B2M;CD44
platelet degranulation (GO:0002576)	7/124	2.5747e-07	2.16275e-05	0	0	18.8158	285.48	APP;CD63;SERPING1;CD9;ALDOA;CLU;VEGFA
negative regulation of cell proliferation (GO:0008285)	10/363	5.16841e-07	4.03136e-05	0	0	9.24315	133.8	APP;CD164;IFITM1;CXCL8;IGFBP3;TNFAIP3;CXCL1;SOD2;IFIT3;HSPA1A
regulation of peptidyl-serine phosphorylation (GO:0033135)	1986-06-01	5.57096e-07	4.05566e-05	0	0	23.2617	334.981	APP;DDIT4;LIF;CD44;EGFR;VEGFA
positive regulation of chemotaxis (GO:0050921)	1948-05-01	6.91926e-07	4.7224e-05	0	0	35.576	504.603	CXCL6;CXCL8;HSPB1;CXCL1;VEGFA
negative regulation of viral genome replication (GO:0045071)	1950-05-01	8.51548e-07	5.15373e-05	0	0	33.9915	475.072	BST2;IFITM1;OAS3;MX1;ISG15
regulated exocytosis (GO:0045055)	7/148	8.55391e-07	5.15373e-05	0	0	15.5942	217.877	APP;CD63;SERPING1;CD9;ALDOA;CLU;VEGFA
negative regulation of apoptotic process (GO:0043066)	11/485	9.06662e-07	5.15373e-05	0	0	7.65272	106.476	NFKBIA;CD74;IFI6;HSPB1;CCL2;SOD2;IFIT3;CD44;EGFR;VEGFA;HSPA1A
neutrophil mediated immunity (GO:0002446)	11/487	9.43906e-07	5.15373e-05	0	0	7.61978	105.711	BST2;CXCL6;CD63;PKM;LCN2;CXCL1;ALDOA;B2M;S100A9;CD44;HSPA1A
chemokine-mediated signaling pathway (GO:0070098)	1952-05-01	1.03891e-06	5.40231e-05	0	0	32.5417	448.339	CXCL6;CXCL8;CCL20;CCL2;CXCL1
positive regulation of neutrophil chemotaxis (GO:0090023)	2021-04-24	1.38651e-06	6.88212e-05	0	0	60.3333	813.82	CD74;CXCL6;CXCL8;CXCL1
positive regulation of neutrophil migration (GO:1902624)	2021-04-25	1.64626e-06	7.81614e-05	0	0	57.4574	765.161	CXCL6;CD74;CXCL8;CXCL1
positive regulation of granulocyte chemotaxis (GO:0071624)	2021-04-26	1.94045e-06	8.82904e-05	0	0	54.843	721.327	CXCL6;CD74;CXCL8;CXCL1
positive regulation of leukocyte chemotaxis (GO:0002690)	1961-05-01	2.32088e-06	9.74768e-05	0	0	27.2995	354.171	CXCL6;CXCL8;CSF1;CXCL1;VEGFA
negative regulation of viral life cycle (GO:1903901)	1961-05-01	2.32088e-06	9.74768e-05	0	0	27.2995	354.171	BST2;IFITM1;OAS3;MX1;ISG15
regulation of neutrophil chemotaxis (GO:0090022)	2021-04-29	3.05848e-06	0.000123699	0	0	48.2545	612.717	CXCL6;CD74;CXCL8;CXCL1
response to interferon-gamma (GO:0034341)	1968-05-01	3.99035e-06	0.000155624	0	0	24.2576	301.562	BST2;IFITM1;CCL20;STAT1;CCL2
interferon-gamma-mediated signaling pathway (GO:0060333)	1970-05-01	4.60802e-06	0.000173516	0	0	23.5089	288.87	STAT1;OAS3;IRF7;B2M;CD44
positive regulation of leukocyte migration (GO:0002687)	1934-04-01	5.89373e-06	0.000214038	0	0	40.202	484.098	CXCL6;CXCL8;CXCL1;VEGFA
neutrophil degranulation (GO:0043312)	10/479	6.19555e-06	0.000214038	0	0	6.91578	82.9318	BST2;CD63;PKM;LCN2;CXCL1;ALDOA;B2M;S100A9;CD44;HSPA1A
cell-substrate junction assembly (GO:0007044)	2021-03-11	6.63969e-06	0.000214038	0	0	111.504	1329.4	LAMB3;ITGB4;KRT5
hemidesmosome assembly (GO:0031581)	2021-03-11	6.63969e-06	0.000214038	0	0	111.504	1329.4	LAMB3;ITGB4;KRT5
neutrophil activation involved in immune response (GO:0002283)	10/483	6.66418e-06	0.000214038	0	0	6.85588	81.7137	BST2;CD63;PKM;LCN2;CXCL1;ALDOA;B2M;S100A9;CD44;HSPA1A
regulation of I-kappaB kinase/NF-kappaB signaling (GO:0043122)	7/204	7.21079e-06	0.000224977	0	0	11.1297	131.775	BST2;NFKBIA;CD74;STAT1;TNFSF10;HSPB1;TNFAIP3
positive regulation of MAPK cascade (GO:0043410)	8/289	7.49518e-06	0.000227354	0	0	9.02262	106.478	APP;CD74;CCL20;LIF;CCL2;CD44;EGFR;VEGFA
cellular response to growth factor stimulus (GO:0071363)	6/139	9.20087e-06	0.00027155	0	0	13.9547	161.821	CXCL8;HSPB1;CCL2;CD44;EGFR;VEGFA
positive regulation of peptidyl-serine phosphorylation (GO:0033138)	1983-05-01	1.06724e-05	0.000306692	0	0	19.5779	224.125	APP;LIF;CD44;EGFR;VEGFA
positive regulation of receptor-mediated endocytosis (GO:0048260)	1941-04-01	1.26346e-05	0.000353769	0	0	32.5848	367.526	CD63;CLU;B2M;VEGFA
regulation of monocyte differentiation (GO:0045655)	2021-03-14	1.45377e-05	0.000396878	0	0	81.0814	903.147	CD74;CSF1;IRF7
positive regulation of protein metabolic process (GO:0051247)	1996-05-01	2.16919e-05	0.000577746	0	0	16.7701	180.087	NFKBIA;APP;CSF1;TNFAIP3;CLU
regulation of apoptotic process (GO:0042981)	12/815	2.3352e-05	0.000607152	0	0	4.92816	52.5579	NFKBIA;CD74;STAT1;IGFBP3;TNFSF10;HSPB1;CLU;IFIT3;CD44;EGFR;VEGFA;HSPA1A
release of cytochrome c from mitochondria (GO:0001836)	2021-03-18	3.22644e-05	0.000819365	0	0	59.4478	614.782	IFI6;SOD2;CLU
response to interferon-beta (GO:0035456)	2021-03-19	3.82179e-05	0.000948499	0	0	55.7295	566.892	BST2;IFITM1;STAT1
positive regulation of peptidyl-tyrosine phosphorylation (GO:0050731)	5/116	5.39253e-05	0.00130859	0	0	13.7346	134.982	CD74;CD81;LIF;CD44;VEGFA
negative regulation of intrinsic apoptotic signaling pathway (GO:2001243)	1962-04-01	6.58518e-05	0.00156326	0	0	20.7649	199.927	HSPB1;SOD2;CLU;HSPA1A
positive regulation of ERK1 and ERK2 cascade (GO:0070374)	6/201	7.3441e-05	0.00170633	0	0	9.48798	90.3164	APP;CD74;CCL20;CCL2;CD44;EGFR
negative regulation of intrinsic apoptotic signaling pathway in response to DNA damage (GO:1902230)	2021-03-24	7.88326e-05	0.00179344	0	0	42.4499	401.074	CD74;CLU;CD44
positive regulation of NF-kappaB transcription factor activity (GO:0051092)	5/128	8.6115e-05	0.00191253	0	0	12.3871	115.941	NFKBIA;APP;CLU;S100A9;HSPA1A
negative regulation of programmed cell death (GO:0043069)	8/408	8.75701e-05	0.00191253	0	0	6.3	58.8613	NFKBIA;CD74;HSPB1;IFIT3;CD44;EGFR;VEGFA;HSPA1A
positive regulation of protein phosphorylation (GO:0001934)	8/412	9.36997e-05	0.00200628	0	0	6.23635	57.8447	APP;CD74;CSF1;CD81;LIF;CD44;EGFR;VEGFA
positive regulation of sequence-specific DNA binding transcription factor activity (GO:0051091)	6/215	0.000106389	0.00223417	0	0	8.84614	80.9281	NFKBIA;APP;CLU;S100A9;VEGFA;HSPA1A
response to cytokine (GO:0034097)	5/138	0.000122805	0.00253026	0	0	11.45	103.106	BST2;IFITM1;STAT1;MX1;ISG15
negative regulation of response to DNA damage stimulus (GO:2001021)	2021-03-28	0.000126323	0.00255453	0	0	35.6507	320.025	CD74;CLU;CD44
negative regulation of extrinsic apoptotic signaling pathway (GO:2001237)	1976-04-01	0.000145973	0.00289823	0	0	16.7155	147.633	TNFSF10;IFI6;TNFAIP3;HSPA1A
extracellular matrix organization (GO:0030198)	6/229	0.00015015	0.00292792	0	0	8.28489	72.9392	APP;LAMB3;ITGB4;MMP1;CAPN2;CD44
regulation of leukocyte chemotaxis (GO:0002688)	2021-03-30	0.000155771	0.00298425	0	0	33.0066	289.373	CXCL6;CXCL8;CXCL1
extracellular matrix disassembly (GO:0022617)	1978-04-01	0.000161443	0.00303959	0	0	16.2621	141.99	LAMB3;MMP1;CAPN2;CD44
positive regulation of myeloid leukocyte differentiation (GO:0002763)	1932-03-01	0.00018935	0.00350459	0	0	30.7272	263.391	CD74;CSF1;LIF
positive regulation of cytokine-mediated signaling pathway (GO:0001961)	1933-03-01	0.000207764	0.00378131	0	0	29.7015	251.842	CD74;CSF1;HSPA1A
response to lipopolysaccharide (GO:0032496)	5/155	0.000211392	0.00378427	0	0	10.1436	85.833	CXCL6;CXCL8;TNFAIP3;CCL2;CXCL1
cellular response to molecule of bacterial origin (GO:0071219)	1984-04-01	0.000214964	0.00378614	0	0	15.0379	126.996	CXCL6;CXCL8;TNFAIP3;CCL2
regulation of type I interferon production (GO:0032479)	1985-04-01	0.000224987	0.00381864	0	0	14.8515	124.745	IRF7;TNFAIP3;STAT6;ISG15
regulation of ERK1 and ERK2 cascade (GO:0070372)	6/247	0.000226159	0.00381864	0	0	7.6591	64.2926	APP;CD74;CCL20;CCL2;CD44;EGFR
apoptotic mitochondrial changes (GO:0008637)	1934-03-01	0.0002273	0.00381864	0	0	28.7419	241.123	IFI6;SOD2;CLU
positive regulation of cell migration by vascular endothelial growth factor signaling pathway (GO:0038089)	2021-02-07	0.000250719	0.00398658	0	0	117.206	971.775	HSPB1;VEGFA
leukocyte aggregation (GO:0070486)	2021-02-07	0.000250719	0.00398658	0	0	117.206	971.775	S100A9;CD44
response to type I interferon (GO:0034340)	2021-02-07	0.000250719	0.00398658	0	0	117.206	971.775	MX1;ISG15
inflammatory response (GO:0006954)	6/252	0.0002519	0.00398658	0	0	7.50152	62.1612	CXCL6;CXCL8;CCL20;CCL2;CXCL1;S100A9
positive regulation of intracellular signal transduction (GO:1902533)	8/479	0.000262363	0.00409287	0	0	5.33087	43.9572	BST2;APP;CD74;TNFSF10;LIF;S100A9;EGFR;VEGFA
cellular response to lipopolysaccharide (GO:0071222)	1991-04-01	0.000292332	0.00449615	0	0	13.8231	112.487	CXCL6;CXCL8;TNFAIP3;CCL2
regulation of protein phosphorylation (GO:0001932)	6/261	0.000304007	0.00455975	0	0	7.23346	58.5799	APP;CD74;IGFBP3;HSPB1;EGFR;VEGFA
positive regulation of cellular metabolic process (GO:0031325)	1992-04-01	0.000304818	0.00455975	0	0	13.6653	110.631	NFKBIA;CD63;CSF1;VEGFA
regulation of cysteine-type endopeptidase activity involved in apoptotic process (GO:0043281)	1993-04-01	0.000317682	0.00468796	0	0	13.5111	108.824	TNFSF10;IFI6;CD44;VEGFA
positive regulation of monocyte differentiation (GO:0045657)	2021-02-08	0.000333537	0.00473015	0	0	97.6667	781.896	CD74;CSF1
positive regulation of macrophage differentiation (GO:0045651)	2021-02-08	0.000333537	0.00473015	0	0	97.6667	781.896	CSF1;LIF
regulation of amyloid fibril formation (GO:1905906)	2021-02-08	0.000333537	0.00473015	0	0	97.6667	781.896	APP;CLU
response to molecule of bacterial origin (GO:0002237)	1998-04-01	0.000387908	0.0053758	0	0	12.7892	100.456	CXCL6;CXCL8;TNFAIP3;CXCL1
regulation of angiogenesis (GO:0045765)	5/177	0.000390024	0.0053758	0	0	8.83631	69.3589	CXCL8;STAT1;HSPB1;TNFAIP3;VEGFA
cellular response to oxygen-containing compound (GO:1901701)	6/274	0.000393832	0.0053758	0	0	6.87803	53.9209	CXCL6;CXCL8;CAPN2;TNFAIP3;CCL2;EGFR
cellular response to lipid (GO:0071396)	5/178	0.000400217	0.00539552	0	0	8.78479	68.7279	CXCL6;CXCL8;TNFAIP3;CCL2;EGFR
positive regulation of macromolecule metabolic process (GO:0010604)	6/276	0.000409319	0.00545094	0	0	6.82639	53.2528	APP;CD63;CSF1;CLU;VEGFA;HSPA1A
granulocyte activation (GO:0036230)	2021-02-09	0.000427863	0.00562923	0	0	83.7101	649.315	CXCL6;CXCL8
lymphocyte chemotaxis (GO:0048247)	1944-03-01	0.000490629	0.00630314	0	0	21.7208	165.509	CCL20;SAA1;CCL2
regulation of smooth muscle cell proliferation (GO:0048660)	1944-03-01	0.000490629	0.00630314	0	0	21.7208	165.509	STAT1;IGFBP3;TNFAIP3
induction of positive chemotaxis (GO:0050930)	2021-02-10	0.000533619	0.00654733	0	0	73.2426	551.944	CXCL8;VEGFA
macrophage chemotaxis (GO:0048246)	2021-02-10	0.000533619	0.00654733	0	0	73.2426	551.944	SAA1;CCL2
positive regulation of amyloid-beta formation (GO:1902004)	2021-02-10	0.000533619	0.00654733	0	0	73.2426	551.944	APP;CLU
macrophage migration (GO:1905517)	2021-02-10	0.000533619	0.00654733	0	0	73.2426	551.944	SAA1;CCL2
regulation of cellular component movement (GO:0051270)	1946-03-01	0.000559542	0.00665386	0	0	20.7084	155.073	CD9;EGFR;VEGFA
negative regulation of protein modification by small protein conjugation or removal (GO:1903321)	1946-03-01	0.000559542	0.00665386	0	0	20.7084	155.073	TNFAIP3;ISG15;HSPA1A
regulation of protein activation cascade (GO:2000257)	4/108	0.000560582	0.00665386	0	0	11.5536	86.4965	CD81;SERPING1;CLU;CFB
regulation of complement activation (GO:0030449)	4/109	0.000580412	0.00681517	0	0	11.443	85.2706	CD81;SERPING1;CLU;CFB
cellular response to tumor necrosis factor (GO:0071356)	5/194	0.000592294	0.00685315	0	0	8.0346	59.7092	NFKBIA;CXCL8;CCL20;STAT1;CCL2
negative regulation of I-kappaB kinase/NF-kappaB signaling (GO:0043124)	1947-03-01	0.000596199	0.00685315	0	0	20.2368	150.257	NFKBIA;STAT1;TNFAIP3
negative regulation of intrinsic apoptotic signaling pathway in response to DNA damage by p53 class mediator (GO:1902166)	2021-02-11	0.000650726	0.00725095	0	0	65.1013	477.676	CD74;CD44
positive regulation of mesenchymal cell proliferation (GO:0002053)	2021-02-11	0.000650726	0.00725095	0	0	65.1013	477.676	STAT1;VEGFA
macrophage differentiation (GO:0030225)	2021-02-11	0.000650726	0.00725095	0	0	65.1013	477.676	CSF1;VEGFA
regulation of humoral immune response (GO:0002920)	4/113	0.00066474	0.00733229	0	0	11.0209	80.6298	CD81;SERPING1;CLU;CFB
regulation of immune effector process (GO:0002697)	4/114	0.000687108	0.00750322	0	0	10.9201	79.5314	CD81;SERPING1;CLU;CFB
positive regulation of cell proliferation (GO:0008284)	7/424	0.000695436	0.00751038	0	0	5.19931	37.804	CD74;CSF1;CD81;STAT1;LIF;EGFR;VEGFA
regulation of cellular protein metabolic process (GO:0032268)	1950-03-01	0.000715274	0.00751038	0	0	18.9422	137.195	NFKBIA;APP;CSF1
receptor internalization (GO:0031623)	1950-03-01	0.000715274	0.00751038	0	0	18.9422	137.195	CXCL8;CD81;CD9
negative regulation of protein ubiquitination (GO:0031397)	1950-03-01	0.000715274	0.00751038	0	0	18.9422	137.195	TNFAIP3;ISG15;HSPA1A
regulation of mesenchymal cell proliferation (GO:0010464)	2021-02-12	0.000779106	0.0077344	0	0	58.5882	419.337	STAT1;VEGFA
positive regulation of interleukin-1 production (GO:0032732)	2021-02-12	0.000779106	0.0077344	0	0	58.5882	419.337	SAA1;HSPB1
regulation of intrinsic apoptotic signaling pathway in response to DNA damage by p53 class mediator (GO:1902165)	2021-02-12	0.000779106	0.0077344	0	0	58.5882	419.337	CD74;CD44
negative regulation of DNA damage response, signal transduction by p53 class mediator (GO:0043518)	2021-02-12	0.000779106	0.0077344	0	0	58.5882	419.337	CD74;CD44
PERK-mediated unfolded protein response (GO:0036499)	2021-02-12	0.000779106	0.0077344	0	0	58.5882	419.337	CXCL8;CCL2
positive regulation of amyloid precursor protein catabolic process (GO:1902993)	2021-02-12	0.000779106	0.0077344	0	0	58.5882	419.337	APP;CLU
regulation of cell migration (GO:0030334)	6/316	0.00083234	0.00818843	0	0	5.93347	42.0758	BST2;IFITM1;CSF1;SOD2;EGFR;VEGFA
regulation of acute inflammatory response (GO:0002673)	4/121	0.000858867	0.00829985	0	0	10.2631	72.4567	CD81;SERPING1;CLU;CFB
stimulatory C-type lectin receptor signaling pathway (GO:0002223)	4/121	0.000858867	0.00829985	0	0	10.2631	72.4567	NFKBIA;MUC5B;MUC4;MUC5AC
cellular response to low-density lipoprotein particle stimulus (GO:0071404)	2021-02-13	0.000918681	0.00864827	0	0	53.2594	372.42	CD81;CD9
positive regulation of endothelial cell chemotaxis (GO:2001028)	2021-02-13	0.000918681	0.00864827	0	0	53.2594	372.42	HSPB1;VEGFA
regulation of macrophage differentiation (GO:0045649)	2021-02-13	0.000918681	0.00864827	0	0	53.2594	372.42	CSF1;LIF
innate immune response activating cell surface receptor signaling pathway (GO:0002220)	4/124	0.000940996	0.00878263	0	0	10.0051	69.7209	NFKBIA;MUC5B;MUC4;MUC5AC
regulation of protein processing (GO:0070613)	4/128	0.00105891	0.00973129	0	0	9.68035	66.3154	CD81;SERPING1;CLU;CFB
neutrophil activation (GO:0042119)	2021-02-14	0.00106937	0.00973129	0	0	48.8186	333.953	CXCL6;CXCL8
negative regulation of intrinsic apoptotic signaling pathway by p53 class mediator (GO:1902254)	2021-02-14	0.00106937	0.00973129	0	0	48.8186	333.953	CD74;CD44
receptor metabolic process (GO:0043112)	1958-03-01	0.00110376	0.00996118	0	0	16.1805	110.173	CXCL8;CD81;CD9
renal system development (GO:0072001)	1959-03-01	0.00115999	0.0103828	0	0	15.8907	107.411	ITGB4;STAT1;VEGFA
cell chemotaxis (GO:0060326)	1960-03-01	0.00121799	0.0107549	0	0	15.6112	104.759	CCL20;SAA1;VEGFA
negative regulation of signal transduction by p53 class mediator (GO:1901797)	2021-02-15	0.0012311	0.0107549	0	0	45.0611	301.902	CD74;CD44
regulation of peptide secretion (GO:0002791)	2021-02-15	0.0012311	0.0107549	0	0	45.0611	301.902	CD74;SAA1
positive regulation of type I interferon production (GO:0032481)	1962-03-01	0.00133942	0.0115605	0	0	15.0804	99.7649	STAT1;IRF7;STAT6
regulation of signal transduction (GO:0009966)	5/233	0.00134449	0.0115605	0	0	6.6471	43.9489	APP;CD63;IGFBP3;CLU;EGFR
positive regulation of positive chemotaxis (GO:0050927)	2021-02-16	0.0014038	0.0118833	0	0	41.8403	274.831	CXCL8;VEGFA
regulation of interferon-alpha production (GO:0032647)	2021-02-16	0.0014038	0.0118833	0	0	41.8403	274.831	STAT1;IRF7
positive regulation of gene expression (GO:0010628)	9/771	0.00142249	0.0119489	0	0	3.71137	24.3293	APP;CD74;CSF1;STAT1;IRF7;CLU;EGFR;VEGFA;HSPA1A
positive regulation of endocytosis (GO:0045807)	1964-03-01	0.00146821	0.0122388	0	0	14.5845	95.1453	CD63;CLU;B2M
O-glycan processing (GO:0016266)	1965-03-01	0.00153542	0.0127021	0	0	14.3486	92.9638	MUC5B;MUC4;MUC5AC
response to interferon-alpha (GO:0035455)	2021-02-17	0.00158738	0.0127457	0	0	39.049	251.697	BST2;IFITM1
positive regulation of lymphocyte migration (GO:2000403)	2021-02-17	0.00158738	0.0127457	0	0	39.049	251.697	APP;CCL20
chaperone-mediated protein complex assembly (GO:0051131)	2021-02-17	0.00158738	0.0127457	0	0	39.049	251.697	CLU;HSPA1A
regulation of T cell migration (GO:2000404)	2021-02-17	0.00158738	0.0127457	0	0	39.049	251.697	APP;CCL20
negative regulation of cysteine-type endopeptidase activity involved in apoptotic process (GO:0043154)	1968-03-01	0.00174852	0.013702	0	0	13.6843	86.8813	IFI6;CD44;VEGFA
regulation of amyloid-beta formation (GO:1902003)	2021-02-18	0.00178177	0.013702	0	0	36.6066	231.725	APP;CLU
negative regulation of oxidative stress-induced intrinsic apoptotic signaling pathway (GO:1902176)	2021-02-18	0.00178177	0.013702	0	0	36.6066	231.725	HSPB1;SOD2
blood vessel endothelial cell migration (GO:0043534)	2021-02-18	0.00178177	0.013702	0	0	36.6066	231.725	ID1;VEGFA
regulation of oxidative stress-induced intrinsic apoptotic signaling pathway (GO:1902175)	2021-02-18	0.00178177	0.013702	0	0	36.6066	231.725	HSPB1;SOD2
positive regulation of morphogenesis of an epithelium (GO:1905332)	2021-02-18	0.00178177	0.013702	0	0	36.6066	231.725	LIF;VEGFA
cellular response to interleukin-1 (GO:0071347)	4/150	0.00189851	0.0144109	0	0	8.21254	51.4654	NFKBIA;CXCL8;CCL20;CCL2
calcium-mediated signaling (GO:0019722)	1970-03-01	0.00190034	0.0144109	0	0	13.2744	83.174	CXCL8;CCL20;EGFR
positive regulation of interferon-alpha production (GO:0032727)	2021-02-19	0.00198689	0.0149634	0	0	34.4516	214.329	STAT1;IRF7
negative regulation of cysteine-type endopeptidase activity (GO:2000117)	1972-03-01	0.00206015	0.0154088	0	0	12.8884	79.7143	IFI6;CD44;VEGFA
negative regulation of innate immune response (GO:0045824)	2021-02-20	0.00220268	0.0162522	0	0	32.5359	199.058	TNFAIP3;SERPING1
positive regulation of T cell migration (GO:2000406)	2021-02-20	0.00220268	0.0162522	0	0	32.5359	199.058	APP;CCL20
response to interleukin-1 (GO:0070555)	1976-03-01	0.00240429	0.0175663	0	0	12.1797	73.4498	CXCL8;CCL20;CCL2
positive regulation of leukocyte cell-cell adhesion (GO:1903039)	2021-02-21	0.00242904	0.0175663	0	0	30.822	185.556	CCL2;CD44
positive regulation of receptor internalization (GO:0002092)	2021-02-21	0.00242904	0.0175663	0	0	30.822	185.556	CD63;VEGFA
positive regulation of I-kappaB kinase/NF-kappaB signaling (GO:0043123)	4/163	0.00256713	0.0183223	0	0	7.53612	44.9527	BST2;APP;CD74;TNFSF10
positive regulation of protein modification process (GO:0031401)	4/163	0.00256713	0.0183223	0	0	7.53612	44.9527	APP;CD74;EGFR;VEGFA
negative regulation of cell communication (GO:0010648)	1978-03-01	0.0025889	0.0183577	0	0	11.8537	70.607	IGFBP3;LIF;EGFR
STAT cascade (GO:0097696)	2021-02-22	0.00266592	0.0185426	0	0	29.2794	173.545	STAT1;CCL2
negative regulation of response to endoplasmic reticulum stress (GO:1903573)	2021-02-22	0.00266592	0.0185426	0	0	29.2794	173.545	CLU;HSPA1A
positive regulation of erythrocyte differentiation (GO:0045648)	2021-02-22	0.00266592	0.0185426	0	0	29.2794	173.545	STAT1;HSPA1A
activation of cysteine-type endopeptidase activity involved in apoptotic process (GO:0006919)	1979-03-01	0.0026844	0.018553	0	0	11.6972	69.2507	IFI27;TNFSF10;S100A9
positive regulation of transcription from RNA polymerase II promoter (GO:0045944)	9/848	0.00271793	0.0186665	0	0	3.35722	19.834	NFKBIA;APP;CD81;STAT1;IRF7;LIF;STAT6;EGFR;VEGFA
regulation of inflammatory response (GO:0050727)	4/166	0.0027417	0.0187121	0	0	7.39544	43.627	NFKBIA;SAA1;TNFAIP3;S100A9
epidermis development (GO:0008544)	1981-03-01	0.00288187	0.0192803	0	0	11.3961	66.6594	LAMB3;KRT17;KRT5
negative regulation of signal transduction in absence of ligand (GO:1901099)	2021-02-23	0.00291323	0.0192803	0	0	27.8838	162.799	IFI6;HSPA1A
glycolytic process (GO:0006096)	2021-02-23	0.00291323	0.0192803	0	0	27.8838	162.799	PKM;ALDOA
negative regulation of extrinsic apoptotic signaling pathway in absence of ligand (GO:2001240)	2021-02-23	0.00291323	0.0192803	0	0	27.8838	162.799	IFI6;HSPA1A
positive regulation of protein oligomerization (GO:0032461)	2021-02-23	0.00291323	0.0192803	0	0	27.8838	162.799	MMP1;CLU
negative regulation of signaling (GO:0023057)	1983-03-01	0.00308807	0.0203143	0	0	11.1101	64.2186	IGFBP3;LIF;EGFR
negative regulation of signal transduction (GO:0009968)	5/283	0.00313161	0.0204773	0	0	5.43774	31.3552	CXCL8;IGFBP3;DDIT4;TNFAIP3;EGFR
ATP generation from ADP (GO:0006757)	2021-02-24	0.00317091	0.0204889	0	0	26.615	153.136	PKM;ALDOA
negative regulation of oxidative stress-induced cell death (GO:1903202)	2021-02-24	0.00317091	0.0204889	0	0	26.615	153.136	HSPB1;SOD2
glycolytic process through glucose-6-phosphate (GO:0061620)	2021-02-25	0.00343887	0.0215369	0	0	25.4565	144.405	PKM;ALDOA
cellular response to vascular endothelial growth factor stimulus (GO:0035924)	2021-02-25	0.00343887	0.0215369	0	0	25.4565	144.405	HSPB1;VEGFA
canonical glycolysis (GO:0061621)	2021-02-25	0.00343887	0.0215369	0	0	25.4565	144.405	PKM;ALDOA
glucose catabolic process to pyruvate (GO:0061718)	2021-02-25	0.00343887	0.0215369	0	0	25.4565	144.405	PKM;ALDOA
regulation of DNA damage response, signal transduction by p53 class mediator (GO:0043516)	2021-02-25	0.00343887	0.0215369	0	0	25.4565	144.405	CD74;CD44
positive regulation of MAP kinase activity (GO:0043406)	4/177	0.00345143	0.0215369	0	0	6.92135	39.2369	CD81;SAA1;EGFR;VEGFA
positive regulation of cell motility (GO:2000147)	4/179	0.00359269	0.022291	0	0	6.84156	38.5101	CSF1;SOD2;EGFR;VEGFA
regulation of viral entry into host cell (GO:0046596)	2021-02-26	0.00371705	0.0228035	0	0	24.3946	136.484	CD74;IFITM1
regulation of NF-kappaB import into nucleus (GO:0042345)	2021-02-26	0.00371705	0.0228035	0	0	24.3946	136.484	NFKBIA;APP
cell-matrix adhesion (GO:0007160)	1990-03-01	0.00388026	0.0234102	0	0	10.2126	56.6986	CD63;ITGB4;CD44
protein tetramerization (GO:0051262)	1990-03-01	0.00388026	0.0234102	0	0	10.2126	56.6986	CD74;ALDOA;SOD2
regulation of cytokine-mediated signaling pathway (GO:0001959)	1990-03-01	0.00388026	0.0234102	0	0	10.2126	56.6986	CD74;STAT1;TNFAIP3
negative regulation of smooth muscle cell proliferation (GO:0048662)	2021-02-27	0.00400537	0.0239009	0	0	23.4176	129.268	IGFBP3;TNFAIP3
regulation of extrinsic apoptotic signaling pathway in absence of ligand (GO:2001239)	2021-02-27	0.00400537	0.0239009	0	0	23.4176	129.268	IFI6;HSPA1A
proteolysis involved in cellular protein catabolic process (GO:0051603)	1993-03-01	0.00425421	0.0249984	0	0	9.87065	53.8922	CAPN2;TNFAIP3;ISG15
receptor-mediated endocytosis (GO:0006898)	4/188	0.00427712	0.0249984	0	0	6.50395	35.4756	CXCL8;CD81;SAA1;CD9
regulation of NIK/NF-kappaB signaling (GO:1901222)	2021-02-28	0.00430376	0.0249984	0	0	22.5158	122.672	APP;EGFR
regulation of receptor internalization (GO:0002090)	2021-02-28	0.00430376	0.0249984	0	0	22.5158	122.672	CD63;VEGFA
positive regulation of phosphate metabolic process (GO:0045937)	2021-02-28	0.00430376	0.0249984	0	0	22.5158	122.672	APP;EGFR
cellular response to fibroblast growth factor stimulus (GO:0044344)	1994-03-01	0.00438355	0.0253272	0	0	9.76169	53.0049	CXCL8;CCL2;CD44
regulation of cytoskeleton organization (GO:0051493)	1995-03-01	0.00451525	0.0259508	0	0	9.65509	52.1403	BST2;CAPN2;S100A9
regulation of macrophage derived foam cell differentiation (GO:0010743)	2029-02-01	0.00461214	0.0262316	0	0	21.6808	116.623	NFKBIA;CSF1
positive regulation of myeloid cell differentiation (GO:0045639)	2029-02-01	0.00461214	0.0262316	0	0	21.6808	116.623	STAT1;HSPA1A
response to tumor necrosis factor (GO:0034612)	1997-03-01	0.00478582	0.0270783	0	0	9.44871	50.476	CXCL8;CCL20;CCL2
regulation of defense response to virus by host (GO:0050691)	1930-02-01	0.00493046	0.0276106	0	0	20.9055	111.057	STAT1;TNFAIP3
positive regulation of B cell proliferation (GO:0030890)	1930-02-01	0.00493046	0.0276106	0	0	20.9055	111.057	CD74;CD81
negative regulation of extrinsic apoptotic signaling pathway via death domain receptors (GO:1902042)	1931-02-01	0.00525863	0.0292981	0	0	20.1836	105.921	TNFSF10;TNFAIP3
regulation of protein ubiquitination (GO:0031396)	3/101	0.00535589	0.0296885	0	0	9.06122	47.3862	TNFAIP3;ISG15;HSPA1A
positive regulation of transcription, DNA-templated (GO:0045893)	10/1120	0.00541151	0.0297079	0	0	2.82583	14.7486	NFKBIA;APP;CD74;CD81;STAT1;IRF7;LIF;STAT6;EGFR;VEGFA
regulation of cell growth (GO:0001558)	4/201	0.0054138	0.0297079	0	0	6.07076	31.6821	BST2;S100A9;EGFR;HSPA1A
regulation of erythrocyte differentiation (GO:0045646)	1932-02-01	0.00559658	0.0305573	0	0	19.5098	101.17	STAT1;HSPA1A
positive regulation of angiogenesis (GO:0045766)	3/103	0.00565558	0.0307259	0	0	8.8791	45.9504	CXCL8;HSPB1;VEGFA
positive regulation of vasculature development (GO:1904018)	3/104	0.00580913	0.0314038	0	0	8.79075	45.2576	CXCL8;HSPB1;VEGFA
negative regulation of mitochondrion organization (GO:0010823)	1933-02-01	0.00594424	0.031664	0	0	18.8795	96.7637	CLU;HSPA1A
positive regulation of cell-matrix adhesion (GO:0001954)	1933-02-01	0.00594424	0.031664	0	0	18.8795	96.7637	CSF1;VEGFA
platelet aggregation (GO:0070527)	1933-02-01	0.00594424	0.031664	0	0	18.8795	96.7637	GNAS;HSPB1
positive regulation of phosphorylation (GO:0042327)	4/208	0.00610238	0.0323486	0	0	5.86037	29.8825	APP;CD74;EGFR;VEGFA
negative regulation of DNA binding (GO:0043392)	1934-02-01	0.00630156	0.033243	0	0	18.2886	92.6676	NFKBIA;ID1
positive regulation of cysteine-type endopeptidase activity involved in apoptotic process (GO:0043280)	3/109	0.00661435	0.0343488	0	0	8.37398	42.0249	IFI27;TNFSF10;S100A9
positive regulation of RNA metabolic process (GO:0051254)	1935-02-01	0.00666844	0.0343488	0	0	17.7335	88.8514	EGFR;HSPA1A
positive regulation of NIK/NF-kappaB signaling (GO:1901224)	1935-02-01	0.00666844	0.0343488	0	0	17.7335	88.8514	APP;EGFR
endothelial cell migration (GO:0043542)	1935-02-01	0.00666844	0.0343488	0	0	17.7335	88.8514	ID1;VEGFA
carbohydrate catabolic process (GO:0016052)	1935-02-01	0.00666844	0.0343488	0	0	17.7335	88.8514	PKM;ALDOA
cellular protein metabolic process (GO:0044267)	6/484	0.00691463	0.0354496	0	0	3.81512	18.9768	APP;CSF1;MMP1;IGFBP3;SAA1;B2M
regulation of receptor-mediated endocytosis (GO:0048259)	1936-02-01	0.00704483	0.0359484	0	0	17.2111	85.2888	CLU;B2M
positive regulation of kinase activity (GO:0033674)	3/113	0.00730408	0.0370979	0	0	8.06784	39.6883	CD74;CSF1;EGFR
positive regulation of cytokine production (GO:0001819)	4/220	0.00741435	0.037393	0	0	5.53143	27.128	IRF7;SAA1;STAT6;HSPA1A
regulation of peptidyl-threonine phosphorylation (GO:0010799)	1937-02-01	0.00743065	0.037393	0	0	16.7185	81.9564	APP;DDIT4
positive regulation of cell migration (GO:0030335)	4/221	0.00753142	0.0377262	0	0	5.50566	26.9153	CSF1;SOD2;EGFR;VEGFA
protein O-linked glycosylation (GO:0006493)	3/115	0.00766433	0.038043	0	0	7.92297	38.5942	MUC5B;MUC4;MUC5AC
cellular response to oxidative stress (GO:0034599)	3/115	0.00766433	0.038043	0	0	7.92297	38.5942	SOD2;EGFR;HSPA1A
positive regulation of neuron death (GO:1901216)	1938-02-01	0.00782584	0.0383221	0	0	16.2533	78.8336	DDIT4;CLU
homotypic cell-cell adhesion (GO:0034109)	1938-02-01	0.00782584	0.0383221	0	0	16.2533	78.8336	GNAS;HSPB1
retina homeostasis (GO:0001895)	1938-02-01	0.00782584	0.0383221	0	0	16.2533	78.8336	HSPB1;B2M
regulation of extrinsic apoptotic signaling pathway via death domain receptors (GO:1902041)	1939-02-01	0.00823033	0.0401229	0	0	15.8132	75.9022	TNFSF10;TNFAIP3
regulation of phosphorylation (GO:0042325)	3/119	0.00841597	0.0408455	0	0	7.64822	36.5403	APP;HSPB1;EGFR
regulation of release of cytochrome c from mitochondria (GO:0090199)	1940-02-01	0.00864405	0.0414005	0	0	15.3963	73.146	TNFSF10;CLU
neuron migration (GO:0001764)	1940-02-01	0.00864405	0.0414005	0	0	15.3963	73.146	DDIT4;VEGFA
JAK-STAT cascade (GO:0007259)	1940-02-01	0.00864405	0.0414005	0	0	15.3963	73.146	STAT1;CCL2
negative regulation of cell migration (GO:0030336)	3/121	0.00880749	0.041999	0	0	7.51783	35.5755	BST2;IFITM1;IGFBP3
monocyte chemotaxis (GO:0002548)	1941-02-01	0.00906693	0.0430482	0	0	15.0008	70.5504	CCL20;CCL2
positive regulation of cellular process (GO:0048522)	6/519	0.00957985	0.0452865	0	0	3.54843	16.4934	CSF1;CD81;LIF;S100A9;EGFR;VEGFA
regulation of B cell proliferation (GO:0030888)	1943-02-01	0.00993992	0.0461889	0	0	14.2676	65.7906	CD74;CD81
negative regulation of protein metabolic process (GO:0051248)	1943-02-01	0.00993992	0.0461889	0	0	14.2676	65.7906	CLU;EGFR
response to unfolded protein (GO:0006986)	1943-02-01	0.00993992	0.0461889	0	0	14.2676	65.7906	HSPB1;HSPA1A
digestive tract development (GO:0048565)	1943-02-01	0.00993992	0.0461889	0	0	14.2676	65.7906	CXCL8;ITGB4
negative regulation of response to stimulus (GO:0048585)	3/127	0.0100456	0.046482	0	0	7.1519	32.9032	IGFBP3;CLU;EGFR
negative regulation of type I interferon production (GO:0032480)	1944-02-01	0.0103899	0.0478724	0	0	13.9272	63.6043	TNFAIP3;ISG15
positive regulation of blood vessel endothelial cell migration (GO:0043536)	1945-02-01	0.0108487	0.0495683	0	0	13.6026	61.5342	HSPB1;VEGFA
nicotinamide nucleotide metabolic process (GO:0046496)	1945-02-01	0.0108487	0.0495683	0	0	13.6026	61.5342	PKM;ALDOA
pyruvate metabolic process (GO:0006090)	1946-02-01	0.0113164	0.0514898	0	0	13.2928	59.5716	PKM;ALDOA
regulation of immune response (GO:0050776)	4/251	0.0116307	0.0527001	0	0	4.82959	21.5115	IFITM1;CD81;IRF7;B2M
positive regulation of tumor necrosis factor production (GO:0032760)	1947-02-01	0.0117929	0.0532142	0	0	12.9967	57.7088	HSPB1;CLU
antimicrobial humoral immune response mediated by antimicrobial peptide (GO:0061844)	1949-02-01	0.0127718	0.0573398	0	0	12.4424	54.2554	CXCL6;S100A9
neuron differentiation (GO:0030182)	3/139	0.0128122	0.0573398	0	0	6.5169	28.3965	DDIT4;ID1;VEGFA
response to lipid (GO:0033993)	3/140	0.0130605	0.0579757	0	0	6.46901	28.0636	CXCL6;CXCL8;CXCL1
negative regulation of sequence-specific DNA binding transcription factor activity (GO:0043433)	3/140	0.0130605	0.0579757	0	0	6.46901	28.0636	NFKBIA;ID1;TNFAIP3
regulation of transcription from RNA polymerase II promoter (GO:0006357)	11/1478	0.0132169	0.0579817	0	0	2.34646	10.1514	NFKBIA;APP;IFI27;CD81;STAT1;IRF7;LIF;STAT6;SOD2;EGFR;VEGFA
myeloid leukocyte differentiation (GO:0002573)	1950-02-01	0.0132742	0.0579817	0	0	12.1826	52.6524	CSF1;VEGFA
blood circulation (GO:0008015)	1950-02-01	0.0132742	0.0579817	0	0	12.1826	52.6524	STAT1;SERPING1
regulation of blood vessel endothelial cell migration (GO:0043535)	1950-02-01	0.0132742	0.0579817	0	0	12.1826	52.6524	HSPB1;VEGFA
positive regulation of ossification (GO:0045778)	1952-02-01	0.0143044	0.0619856	0	0	11.6941	49.6671	IFITM1;ISG15
regulation of DNA binding (GO:0051101)	1952-02-01	0.0143044	0.0619856	0	0	11.6941	49.6671	NFKBIA;ID1
regulation of tumor necrosis factor-mediated signaling pathway (GO:0010803)	1956-02-01	0.0164647	0.0707854	0	0	10.8257	44.4561	TNFAIP3;HSPA1A
ATP metabolic process (GO:0046034)	1956-02-01	0.0164647	0.0707854	0	0	10.8257	44.4561	ALDOA;HSPA1A
positive regulation of cell death (GO:0010942)	1957-02-01	0.0170253	0.0726235	0	0	10.6283	43.2898	DDIT4;CLU
protein homotetramerization (GO:0051289)	1957-02-01	0.0170253	0.0726235	0	0	10.6283	43.2898	ALDOA;SOD2
regulation of epidermal growth factor receptor signaling pathway (GO:0042058)	1958-02-01	0.0175939	0.0747571	0	0	10.438	42.1717	APP;EGFR
response to reactive oxygen species (GO:0000302)	1960-02-01	0.0187551	0.0768072	0	0	10.0771	40.0694	SOD2;EGFR
positive regulation of protein binding (GO:0032092)	1960-02-01	0.0187551	0.0768072	0	0	10.0771	40.0694	APP;B2M
negative regulation of intracellular signal transduction (GO:1902532)	3/161	0.0189146	0.0768072	0	0	5.60325	22.2327	STAT1;DDIT4;TNFAIP3
regulation of tumor necrosis factor production (GO:0032680)	1961-02-01	0.0193476	0.0768072	0	0	9.90578	39.0802	TNFAIP3;CLU
positive regulation of cellular amide metabolic process (GO:0034250)	1961-02-01	0.0193476	0.0768072	0	0	9.90578	39.0802	APP;CLU
iron ion homeostasis (GO:0055072)	1963-02-01	0.0205559	0.0768072	0	0	9.58004	37.2147	LCN2;B2M
negative regulation of neuron apoptotic process (GO:0043524)	1963-02-01	0.0205559	0.0768072	0	0	9.58004	37.2147	CCL2;SOD2
mitochondrion organization (GO:0007005)	3/167	0.0208138	0.0768072	0	0	5.39661	20.8964	MX1;SOD2;TYMP
macrophage derived foam cell differentiation (GO:0010742)	2021-01-06	0.0208195	0.0768072	0	0	57.7536	223.614	STAT1
positive regulation of axon guidance (GO:1902669)	2021-01-06	0.0208195	0.0768072	0	0	57.7536	223.614	VEGFA
regulation of macrophage apoptotic process (GO:2000109)	2021-01-06	0.0208195	0.0768072	0	0	57.7536	223.614	IRF7
neuron projection maintenance (GO:1990535)	2021-01-06	0.0208195	0.0768072	0	0	57.7536	223.614	APP
positive regulation of deacetylase activity (GO:0090045)	2021-01-06	0.0208195	0.0768072	0	0	57.7536	223.614	VEGFA
cellular response to iron ion (GO:0071281)	2021-01-06	0.0208195	0.0768072	0	0	57.7536	223.614	B2M
positive regulation of microglial cell activation (GO:1903980)	2021-01-06	0.0208195	0.0768072	0	0	57.7536	223.614	APP
regulation of nuclease activity (GO:0032069)	2021-01-06	0.0208195	0.0768072	0	0	57.7536	223.614	OAS3
negative regulation of systemic arterial blood pressure (GO:0003085)	2021-01-06	0.0208195	0.0768072	0	0	57.7536	223.614	SOD2
regulation of digestive system process (GO:0044058)	2021-01-06	0.0208195	0.0768072	0	0	57.7536	223.614	TYMP
positive regulation of receptor binding (GO:1900122)	2021-01-06	0.0208195	0.0768072	0	0	57.7536	223.614	B2M
negative regulation of bone resorption (GO:0045779)	2021-01-06	0.0208195	0.0768072	0	0	57.7536	223.614	TNFAIP3
protein deubiquitination involved in ubiquitin-dependent protein catabolic process (GO:0071947)	2021-01-06	0.0208195	0.0768072	0	0	57.7536	223.614	TNFAIP3
vascular smooth muscle cell development (GO:0097084)	2021-01-06	0.0208195	0.0768072	0	0	57.7536	223.614	VEGFA
mesenchymal cell differentiation involved in kidney development (GO:0072161)	2021-01-06	0.0208195	0.0768072	0	0	57.7536	223.614	STAT1
oxygen homeostasis (GO:0032364)	2021-01-06	0.0208195	0.0768072	0	0	57.7536	223.614	SOD2
venous blood vessel morphogenesis (GO:0048845)	2021-01-06	0.0208195	0.0768072	0	0	57.7536	223.614	VEGFA
regulation of histone deacetylase activity (GO:1901725)	2021-01-06	0.0208195	0.0768072	0	0	57.7536	223.614	VEGFA
surfactant homeostasis (GO:0043129)	2021-01-06	0.0208195	0.0768072	0	0	57.7536	223.614	VEGFA
cellular response to cold (GO:0070417)	2021-01-06	0.0208195	0.0768072	0	0	57.7536	223.614	NFKBIA
negative regulation of myeloid cell apoptotic process (GO:0033033)	2021-01-06	0.0208195	0.0768072	0	0	57.7536	223.614	IRF7
regulation of glial cell apoptotic process (GO:0034350)	2021-01-06	0.0208195	0.0768072	0	0	57.7536	223.614	CCL2
negative regulation of complement activation (GO:0045916)	2021-01-06	0.0208195	0.0768072	0	0	57.7536	223.614	SERPING1
antigen processing and presentation of endogenous peptide antigen (GO:0002483)	2021-01-06	0.0208195	0.0768072	0	0	57.7536	223.614	B2M
astrocyte activation (GO:0048143)	2021-01-06	0.0208195	0.0768072	0	0	57.7536	223.614	APP
chemical homeostasis within a tissue (GO:0048875)	2021-01-06	0.0208195	0.0768072	0	0	57.7536	223.614	VEGFA
positive regulation of myeloid leukocyte cytokine production involved in immune response (GO:0061081)	2021-01-06	0.0208195	0.0768072	0	0	57.7536	223.614	CD74
foam cell differentiation (GO:0090077)	2021-01-06	0.0208195	0.0768072	0	0	57.7536	223.614	STAT1
response to UV-A (GO:0070141)	2021-01-06	0.0208195	0.0768072	0	0	57.7536	223.614	EGFR
regulation of microtubule nucleation (GO:0010968)	2021-01-06	0.0208195	0.0768072	0	0	57.7536	223.614	HSPA1A
neuron remodeling (GO:0016322)	2021-01-06	0.0208195	0.0768072	0	0	57.7536	223.614	APP
positive regulation of cell adhesion (GO:0045785)	1964-02-01	0.0211716	0.0778431	0	0	9.42505	36.3344	SAA1;VEGFA
cellular response to reactive oxygen species (GO:0034614)	1965-02-01	0.021795	0.0795991	0	0	9.27498	35.4868	TNFAIP3;EGFR
negative regulation of apoptotic signaling pathway (GO:2001234)	1965-02-01	0.021795	0.0795991	0	0	9.27498	35.4868	CLU;HSPA1A
positive regulation of protein kinase activity (GO:0045860)	3/172	0.0224739	0.0812223	0	0	5.23563	19.8713	CSF1;CLU;VEGFA
regulation of cyclic nucleotide metabolic process (GO:0030799)	2021-01-07	0.0242477	0.0812223	0	0	48.1256	179	VEGFA
regulation of entry of bacterium into host cell (GO:2000535)	2021-01-07	0.0242477	0.0812223	0	0	48.1256	179	CXCL8
negative regulation of mitochondrial outer membrane permeabilization involved in apoptotic signaling pathway (GO:1901029)	2021-01-07	0.0242477	0.0812223	0	0	48.1256	179	HSPA1A
regulation by virus of viral protein levels in host cell (GO:0046719)	2021-01-07	0.0242477	0.0812223	0	0	48.1256	179	STAT1
negative regulation of cardiocyte differentiation (GO:1905208)	2021-01-07	0.0242477	0.0812223	0	0	48.1256	179	EGFR
response to misfolded protein (GO:0051788)	2021-01-07	0.0242477	0.0812223	0	0	48.1256	179	CLU
negative regulation of glial cell apoptotic process (GO:0034351)	2021-01-07	0.0242477	0.0812223	0	0	48.1256	179	CCL2
positive regulation of tumor necrosis factor-mediated signaling pathway (GO:1903265)	2021-01-07	0.0242477	0.0812223	0	0	48.1256	179	HSPA1A
positive regulation of neuroblast proliferation (GO:0002052)	2021-01-07	0.0242477	0.0812223	0	0	48.1256	179	VEGFA
positive regulation of epithelial cell differentiation involved in kidney development (GO:2000698)	2021-01-07	0.0242477	0.0812223	0	0	48.1256	179	LIF
regulation of toll-like receptor 3 signaling pathway (GO:0034139)	2021-01-07	0.0242477	0.0812223	0	0	48.1256	179	TNFAIP3
positive regulation of protein kinase C signaling (GO:0090037)	2021-01-07	0.0242477	0.0812223	0	0	48.1256	179	VEGFA
cytoplasmic sequestering of NF-kappaB (GO:0007253)	2021-01-07	0.0242477	0.0812223	0	0	48.1256	179	NFKBIA
regulation of natural killer cell chemotaxis (GO:2000501)	2021-01-07	0.0242477	0.0812223	0	0	48.1256	179	CCL2
positive regulation of apoptotic cell clearance (GO:2000427)	2021-01-07	0.0242477	0.0812223	0	0	48.1256	179	CCL2
positive regulation of blood vessel endothelial cell proliferation involved in sprouting angiogenesis (GO:1903589)	2021-01-07	0.0242477	0.0812223	0	0	48.1256	179	VEGFA
adenylate cyclase-activating dopamine receptor signaling pathway (GO:0007191)	2021-01-07	0.0242477	0.0812223	0	0	48.1256	179	GNAS
gas homeostasis (GO:0033483)	2021-01-07	0.0242477	0.0812223	0	0	48.1256	179	SOD2
positive regulation of cyclin-dependent protein serine/threonine kinase activity involved in G1/S transition of mitotic cell cycle (GO:0031659)	2021-01-07	0.0242477	0.0812223	0	0	48.1256	179	EGFR
positive regulation of macrophage chemotaxis (GO:0010759)	2021-01-07	0.0242477	0.0812223	0	0	48.1256	179	CSF1
regulation of microglial cell activation (GO:1903978)	2021-01-07	0.0242477	0.0812223	0	0	48.1256	179	APP
fructose 1,6-bisphosphate metabolic process (GO:0030388)	2021-01-07	0.0242477	0.0812223	0	0	48.1256	179	ALDOA
fructose metabolic process (GO:0006000)	2021-01-07	0.0242477	0.0812223	0	0	48.1256	179	ALDOA
vascular endothelial growth factor signaling pathway (GO:0038084)	2021-01-07	0.0242477	0.0812223	0	0	48.1256	179	VEGFA
microglial cell activation (GO:0001774)	2021-01-07	0.0242477	0.0812223	0	0	48.1256	179	CLU
positive regulation of macrophage migration (GO:1905523)	2021-01-07	0.0242477	0.0812223	0	0	48.1256	179	CSF1
regulation of innate immune response (GO:0045088)	1969-02-01	0.0243637	0.0813614	0	0	8.71949	32.39	STAT1;TNFAIP3
negative regulation of protein phosphorylation (GO:0001933)	3/178	0.0245591	0.0817637	0	0	5.05458	18.7357	IGFBP3;DDIT4;HSPB1
positive regulation of endothelial cell migration (GO:0010595)	1970-02-01	0.0250244	0.0825578	0	0	8.59083	31.6822	HSPB1;VEGFA
vascular endothelial growth factor receptor signaling pathway (GO:0048010)	1970-02-01	0.0250244	0.0825578	0	0	8.59083	31.6822	HSPB1;VEGFA
positive regulation of proteasomal ubiquitin-dependent protein catabolic process (GO:0032436)	1970-02-01	0.0250244	0.0825578	0	0	8.59083	31.6822	CLU;HSPA1A
positive regulation of lymphocyte proliferation (GO:0050671)	1971-02-01	0.0256924	0.0834476	0	0	8.4659	30.9984	CD74;CD81
positive regulation of growth (GO:0045927)	1971-02-01	0.0256924	0.0834476	0	0	8.4659	30.9984	S100A9;EGFR
regulation of neuron death (GO:1901214)	1972-02-01	0.0263676	0.0834476	0	0	8.34454	30.3376	DDIT4;CLU
regulation of epithelial cell proliferation (GO:0050678)	1972-02-01	0.0263676	0.0834476	0	0	8.34454	30.3376	EGFR;VEGFA
positive regulation of inflammatory response (GO:0050729)	1973-02-01	0.02705	0.0834476	0	0	8.22659	29.6986	NFKBIA;S100A9
positive regulation of proteasomal protein catabolic process (GO:1901800)	1973-02-01	0.02705	0.0834476	0	0	8.22659	29.6986	CLU;HSPA1A
myelin maintenance (GO:0043217)	2021-01-08	0.027664	0.0834476	0	0	41.2484	147.984	CLU
negative regulation of protein homooligomerization (GO:0032463)	2021-01-08	0.027664	0.0834476	0	0	41.2484	147.984	CLU
cellular response to interleukin-21 (GO:0098757)	2021-01-08	0.027664	0.0834476	0	0	41.2484	147.984	STAT1
negative regulation of toll-like receptor 4 signaling pathway (GO:0034144)	2021-01-08	0.027664	0.0834476	0	0	41.2484	147.984	TNFAIP3
negative regulation of platelet aggregation (GO:0090331)	2021-01-08	0.027664	0.0834476	0	0	41.2484	147.984	CD9
amyloid fibril formation (GO:1990000)	2021-01-08	0.027664	0.0834476	0	0	41.2484	147.984	APP
interleukin-21-mediated signaling pathway (GO:0038114)	2021-01-08	0.027664	0.0834476	0	0	41.2484	147.984	STAT1
monocyte activation (GO:0042117)	2021-01-08	0.027664	0.0834476	0	0	41.2484	147.984	CSF1
coronary vasculature morphogenesis (GO:0060977)	2021-01-08	0.027664	0.0834476	0	0	41.2484	147.984	VEGFA
negative regulation of bone remodeling (GO:0046851)	2021-01-08	0.027664	0.0834476	0	0	41.2484	147.984	TNFAIP3
positive regulation of production of miRNAs involved in gene silencing by miRNA (GO:1903800)	2021-01-08	0.027664	0.0834476	0	0	41.2484	147.984	EGFR
regulation of MyD88-independent toll-like receptor signaling pathway (GO:0034127)	2021-01-08	0.027664	0.0834476	0	0	41.2484	147.984	IRF7
positive regulation of viral entry into host cell (GO:0046598)	2021-01-08	0.027664	0.0834476	0	0	41.2484	147.984	CD74
central nervous system myelination (GO:0022010)	2021-01-08	0.027664	0.0834476	0	0	41.2484	147.984	CLU
positive regulation of catenin import into nucleus (GO:0035413)	2021-01-08	0.027664	0.0834476	0	0	41.2484	147.984	EGFR
regulation of positive chemotaxis (GO:0050926)	2021-01-08	0.027664	0.0834476	0	0	41.2484	147.984	VEGFA
regulation of toll-like receptor 2 signaling pathway (GO:0034135)	2021-01-08	0.027664	0.0834476	0	0	41.2484	147.984	TNFAIP3
immunoglobulin mediated immune response (GO:0016064)	2021-01-08	0.027664	0.0834476	0	0	41.2484	147.984	CD74
positive regulation of IRE1-mediated unfolded protein response (GO:1903896)	2021-01-08	0.027664	0.0834476	0	0	41.2484	147.984	HSPA1A
positive regulation of metanephros development (GO:0072216)	2021-01-08	0.027664	0.0834476	0	0	41.2484	147.984	LIF
positive regulation of tumor necrosis factor biosynthetic process (GO:0042535)	2021-01-08	0.027664	0.0834476	0	0	41.2484	147.984	HSPB1
regulation of receptor binding (GO:1900120)	2021-01-08	0.027664	0.0834476	0	0	41.2484	147.984	B2M
B cell mediated immunity (GO:0019724)	2021-01-08	0.027664	0.0834476	0	0	41.2484	147.984	CD74
regulation of apoptotic cell clearance (GO:2000425)	2021-01-08	0.027664	0.0834476	0	0	41.2484	147.984	CCL2
cellular protein localization (GO:0034613)	4/327	0.0276874	0.0834476	0	0	3.67896	13.1956	CD63;CD74;ID1;EGFR
positive regulation of defense response (GO:0031349)	1974-02-01	0.0277395	0.0834476	0	0	8.11193	29.0804	NFKBIA;S100A9
positive regulation of apoptotic signaling pathway (GO:2001235)	1976-02-01	0.0291396	0.0850296	0	0	7.89189	27.903	TNFSF10;S100A9
hemopoiesis (GO:0030097)	1976-02-01	0.0291396	0.0850296	0	0	7.89189	27.903	CD164;CSF1
negative regulation of inflammatory response (GO:0050728)	1978-02-01	0.0305675	0.0850296	0	0	7.68344	26.7984	SAA1;TNFAIP3
myeloid leukocyte mediated immunity (GO:0002444)	2021-01-09	0.0310685	0.0850296	0	0	36.0906	125.291	CXCL6
removal of superoxide radicals (GO:0019430)	2021-01-09	0.0310685	0.0850296	0	0	36.0906	125.291	SOD2
dynamin family protein polymerization involved in membrane fission (GO:0003373)	2021-01-09	0.0310685	0.0850296	0	0	36.0906	125.291	MX1
regulation of macrophage cytokine production (GO:0010935)	2021-01-09	0.0310685	0.0850296	0	0	36.0906	125.291	CD74
positive regulation of cell activation (GO:0050867)	2021-01-09	0.0310685	0.0850296	0	0	36.0906	125.291	APP
lactation (GO:0007595)	2021-01-09	0.0310685	0.0850296	0	0	36.0906	125.291	VEGFA
neuron maturation (GO:0042551)	2021-01-09	0.0310685	0.0850296	0	0	36.0906	125.291	APP
cellular response to interleukin-4 (GO:0071353)	2021-01-09	0.0310685	0.0850296	0	0	36.0906	125.291	STAT6
regulation of interleukin-1 secretion (GO:0050704)	2021-01-09	0.0310685	0.0850296	0	0	36.0906	125.291	SAA1
cellular response to superoxide (GO:0071451)	2021-01-09	0.0310685	0.0850296	0	0	36.0906	125.291	SOD2
endothelial cell chemotaxis (GO:0035767)	2021-01-09	0.0310685	0.0850296	0	0	36.0906	125.291	VEGFA
regulation of leukocyte activation (GO:0002694)	2021-01-09	0.0310685	0.0850296	0	0	36.0906	125.291	CD74
vasodilation (GO:0042311)	2021-01-09	0.0310685	0.0850296	0	0	36.0906	125.291	SOD2
positive regulation of nitric-oxide synthase biosynthetic process (GO:0051770)	2021-01-09	0.0310685	0.0850296	0	0	36.0906	125.291	CCL2
ionotropic glutamate receptor signaling pathway (GO:0035235)	2021-01-09	0.0310685	0.0850296	0	0	36.0906	125.291	APP
neurotrophin TRK receptor signaling pathway (GO:0048011)	2021-01-09	0.0310685	0.0850296	0	0	36.0906	125.291	DDIT4
positive regulation of long-term synaptic potentiation (GO:1900273)	2021-01-09	0.0310685	0.0850296	0	0	36.0906	125.291	APP
B cell homeostasis (GO:0001782)	2021-01-09	0.0310685	0.0850296	0	0	36.0906	125.291	TNFAIP3
negative regulation of lipid localization (GO:1905953)	2021-01-09	0.0310685	0.0850296	0	0	36.0906	125.291	NFKBIA
establishment of viral latency (GO:0019043)	2021-01-09	0.0310685	0.0850296	0	0	36.0906	125.291	IRF7
endosome to melanosome transport (GO:0035646)	2021-01-09	0.0310685	0.0850296	0	0	36.0906	125.291	CD63
dynamin family protein polymerization involved in mitochondrial fission (GO:0003374)	2021-01-09	0.0310685	0.0850296	0	0	36.0906	125.291	MX1
myelin assembly (GO:0032288)	2021-01-09	0.0310685	0.0850296	0	0	36.0906	125.291	CD9
endosome to pigment granule transport (GO:0043485)	2021-01-09	0.0310685	0.0850296	0	0	36.0906	125.291	CD63
negative regulation of amyloid-beta formation (GO:1902430)	2021-01-09	0.0310685	0.0850296	0	0	36.0906	125.291	CLU
positive regulation of protein homooligomerization (GO:0032464)	2021-01-09	0.0310685	0.0850296	0	0	36.0906	125.291	CLU
mesodermal cell differentiation (GO:0048333)	2021-01-09	0.0310685	0.0850296	0	0	36.0906	125.291	ITGB4
antigen processing and presentation of exogenous peptide antigen via MHC class I, TAP-independent (GO:0002480)	2021-01-09	0.0310685	0.0850296	0	0	36.0906	125.291	B2M
virion attachment to host cell (GO:0019062)	2021-01-09	0.0310685	0.0850296	0	0	36.0906	125.291	CD81
neuron projection organization (GO:0106027)	2021-01-09	0.0310685	0.0850296	0	0	36.0906	125.291	APP
positive regulation of astrocyte differentiation (GO:0048711)	2021-01-09	0.0310685	0.0850296	0	0	36.0906	125.291	APP
regulation of nephron tubule epithelial cell differentiation (GO:0072182)	2021-01-09	0.0310685	0.0850296	0	0	36.0906	125.291	LIF
protein localization to vacuole (GO:0072665)	2021-01-09	0.0310685	0.0850296	0	0	36.0906	125.291	CD81
regulation of endothelial cell proliferation (GO:0001936)	1979-02-01	0.0312917	0.0854264	0	0	7.58327	26.2715	STAT1;VEGFA
positive regulation of stress-activated MAPK cascade (GO:0032874)	1980-02-01	0.0320227	0.0869871	0	0	7.48567	25.7605	APP;VEGFA
negative regulation of defense response (GO:0031348)	1980-02-01	0.0320227	0.0869871	0	0	7.48567	25.7605	SAA1;TNFAIP3
positive regulation of binding (GO:0051099)	1981-02-01	0.0327605	0.0885453	0	0	7.39054	25.2648	APP;B2M
negative regulation of cell death (GO:0060548)	1981-02-01	0.0327605	0.0885453	0	0	7.39054	25.2648	CLU;HSPA1A
negative regulation of NF-kappaB transcription factor activity (GO:0032088)	1982-02-01	0.0335049	0.0885453	0	0	7.29779	24.7838	NFKBIA;TNFAIP3
negative regulation of binding (GO:0051100)	1982-02-01	0.0335049	0.0885453	0	0	7.29779	24.7838	NFKBIA;ID1
negative regulation of neuron death (GO:1901215)	1983-02-01	0.0342559	0.0885453	0	0	7.20733	24.3168	CCL2;SOD2
positive regulation of homeostatic process (GO:0032846)	1983-02-01	0.0342559	0.0885453	0	0	7.20733	24.3168	STAT1;HSPA1A
regulation of MAPK cascade (GO:0043408)	3/203	0.0343358	0.0885453	0	0	4.41716	14.8928	CD74;LIF;EGFR
positive regulation of calcium ion import (GO:0090280)	2021-01-10	0.0344613	0.0885453	0	0	32.0789	108.039	CCL2
regulation of myeloid leukocyte differentiation (GO:0002761)	2021-01-10	0.0344613	0.0885453	0	0	32.0789	108.039	IRF7
protein K11-linked deubiquitination (GO:0035871)	2021-01-10	0.0344613	0.0885453	0	0	32.0789	108.039	TNFAIP3
negative regulation of transcription from RNA polymerase II promoter in response to stress (GO:0097201)	2021-01-10	0.0344613	0.0885453	0	0	32.0789	108.039	HSPA1A
regulation of single stranded viral RNA replication via double stranded DNA intermediate (GO:0045091)	2021-01-10	0.0344613	0.0885453	0	0	32.0789	108.039	CXCL8
negative regulation of inclusion body assembly (GO:0090084)	2021-01-10	0.0344613	0.0885453	0	0	32.0789	108.039	HSPA1A
cellular copper ion homeostasis (GO:0006878)	2021-01-10	0.0344613	0.0885453	0	0	32.0789	108.039	APP
regulation of amyloid-beta clearance (GO:1900221)	2021-01-10	0.0344613	0.0885453	0	0	32.0789	108.039	CLU
regulation of mitochondrial depolarization (GO:0051900)	2021-01-10	0.0344613	0.0885453	0	0	32.0789	108.039	IFI6
astrocyte development (GO:0014002)	2021-01-10	0.0344613	0.0885453	0	0	32.0789	108.039	APP
cell differentiation involved in metanephros development (GO:0072202)	2021-01-10	0.0344613	0.0885453	0	0	32.0789	108.039	STAT1
chaperone-mediated protein transport (GO:0072321)	2021-01-10	0.0344613	0.0885453	0	0	32.0789	108.039	CLU
negative regulation of homotypic cell-cell adhesion (GO:0034111)	2021-01-10	0.0344613	0.0885453	0	0	32.0789	108.039	CD9
regulation of neuroblast proliferation (GO:1902692)	2021-01-10	0.0344613	0.0885453	0	0	32.0789	108.039	VEGFA
positive regulation of nuclease activity (GO:0032075)	2021-01-10	0.0344613	0.0885453	0	0	32.0789	108.039	HSPA1A
nucleoside metabolic process (GO:0009116)	2021-01-10	0.0344613	0.0885453	0	0	32.0789	108.039	TYMP
positive regulation of supramolecular fiber organization (GO:1902905)	1984-02-01	0.0350135	0.089753	0	0	7.11908	23.8633	APP;CLU
positive regulation of signal transduction (GO:0009967)	3/206	0.0356262	0.0910217	0	0	4.35122	14.5099	CD63;CD74;VEGFA
regulation of MAP kinase activity (GO:0043405)	1987-02-01	0.0373252	0.0910217	0	0	6.86678	22.5786	EGFR;VEGFA
cellular response to interferon-beta (GO:0035458)	2021-01-11	0.0378424	0.0910217	0	0	28.8696	94.5284	STAT1
negative regulation of morphogenesis of an epithelium (GO:1905331)	2021-01-11	0.0378424	0.0910217	0	0	28.8696	94.5284	STAT1
interleukin-27-mediated signaling pathway (GO:0070106)	2021-01-11	0.0378424	0.0910217	0	0	28.8696	94.5284	STAT1
positive regulation of heterotypic cell-cell adhesion (GO:0034116)	2021-01-11	0.0378424	0.0910217	0	0	28.8696	94.5284	CD44
regulation of tumor necrosis factor biosynthetic process (GO:0042534)	2021-01-11	0.0378424	0.0910217	0	0	28.8696	94.5284	HSPB1
mononuclear cell differentiation (GO:1903131)	2021-01-11	0.0378424	0.0910217	0	0	28.8696	94.5284	VEGFA
regulation of inclusion body assembly (GO:0090083)	2021-01-11	0.0378424	0.0910217	0	0	28.8696	94.5284	HSPA1A
regulation of lamellipodium morphogenesis (GO:2000392)	2021-01-11	0.0378424	0.0910217	0	0	28.8696	94.5284	CD44
camera-type eye morphogenesis (GO:0048593)	2021-01-11	0.0378424	0.0910217	0	0	28.8696	94.5284	VEGFA
metanephric mesenchyme development (GO:0072075)	2021-01-11	0.0378424	0.0910217	0	0	28.8696	94.5284	STAT1
regulation of vascular endothelial growth factor signaling pathway (GO:1900746)	2021-01-11	0.0378424	0.0910217	0	0	28.8696	94.5284	CD63
pyrimidine nucleoside catabolic process (GO:0046135)	2021-01-11	0.0378424	0.0910217	0	0	28.8696	94.5284	TYMP
photoreceptor cell development (GO:0042461)	2021-01-11	0.0378424	0.0910217	0	0	28.8696	94.5284	VEGFA
regulation of long-term neuronal synaptic plasticity (GO:0048169)	2021-01-11	0.0378424	0.0910217	0	0	28.8696	94.5284	APP
activation of cysteine-type endopeptidase activity involved in apoptotic signaling pathway (GO:0097296)	2021-01-11	0.0378424	0.0910217	0	0	28.8696	94.5284	TNFSF10
positive regulation of histone deacetylation (GO:0031065)	2021-01-11	0.0378424	0.0910217	0	0	28.8696	94.5284	VEGFA
regulation of protein kinase C signaling (GO:0090036)	2021-01-11	0.0378424	0.0910217	0	0	28.8696	94.5284	VEGFA
regulation of integrin-mediated signaling pathway (GO:2001044)	2021-01-11	0.0378424	0.0910217	0	0	28.8696	94.5284	CD63
negative regulation of peptide secretion (GO:0002792)	2021-01-11	0.0378424	0.0910217	0	0	28.8696	94.5284	CD74
negative regulation of amyloid precursor protein catabolic process (GO:1902992)	2021-01-11	0.0378424	0.0910217	0	0	28.8696	94.5284	CLU
monocyte differentiation (GO:0030224)	2021-01-11	0.0378424	0.0910217	0	0	28.8696	94.5284	VEGFA
regulation of symbiosis, encompassing mutualism through parasitism (GO:0043903)	2021-01-11	0.0378424	0.0910217	0	0	28.8696	94.5284	CXCL8
interleukin-35-mediated signaling pathway (GO:0070757)	2021-01-11	0.0378424	0.0910217	0	0	28.8696	94.5284	STAT1
regulation of blood vessel endothelial cell proliferation involved in sprouting angiogenesis (GO:1903587)	2021-01-11	0.0378424	0.0910217	0	0	28.8696	94.5284	VEGFA
negative regulation of cell division (GO:0051782)	2021-01-11	0.0378424	0.0910217	0	0	28.8696	94.5284	TXNIP
negative regulation of receptor binding (GO:1900121)	2021-01-11	0.0378424	0.0910217	0	0	28.8696	94.5284	B2M
regulation of proteasomal ubiquitin-dependent protein catabolic process (GO:0032434)	1988-02-01	0.0381085	0.0912598	0	0	6.78659	22.174	CLU;HSPA1A
positive regulation of protein complex assembly (GO:0031334)	1988-02-01	0.0381085	0.0912598	0	0	6.78659	22.174	MMP1;VEGFA
regulation of neuron apoptotic process (GO:0043523)	1989-02-01	0.0388981	0.0929469	0	0	6.70825	21.7804	CCL2;SOD2
positive regulation of response to external stimulus (GO:0032103)	1990-02-01	0.039694	0.0939525	0	0	6.63168	21.3975	NFKBIA;S100A9
regulation of JNK cascade (GO:0046328)	1990-02-01	0.039694	0.0939525	0	0	6.63168	21.3975	APP;EGFR
positive regulation of cellular protein metabolic process (GO:0032270)	1991-02-01	0.040496	0.0939525	0	0	6.55684	21.0248	NFKBIA;CSF1
regulation of protein catabolic process (GO:0042176)	1991-02-01	0.040496	0.0939525	0	0	6.55684	21.0248	TNFAIP3;EGFR
cellular response to acid chemical (GO:0071229)	1991-02-01	0.040496	0.0939525	0	0	6.55684	21.0248	CAPN2;VEGFA
regulation of nitric-oxide synthase biosynthetic process (GO:0051769)	2021-01-12	0.0412118	0.0939525	0	0	26.2437	83.6921	CCL2
regulation of mononuclear cell migration (GO:0071675)	2021-01-12	0.0412118	0.0939525	0	0	26.2437	83.6921	CSF1
negative regulation of protein oligomerization (GO:0032460)	2021-01-12	0.0412118	0.0939525	0	0	26.2437	83.6921	CLU
pyrimidine nucleoside salvage (GO:0043097)	2021-01-12	0.0412118	0.0939525	0	0	26.2437	83.6921	TYMP
modification-dependent macromolecule catabolic process (GO:0043632)	2021-01-12	0.0412118	0.0939525	0	0	26.2437	83.6921	ISG15
protein insertion into membrane (GO:0051205)	2021-01-12	0.0412118	0.0939525	0	0	26.2437	83.6921	EGFR
epithelial structure maintenance (GO:0010669)	2021-01-12	0.0412118	0.0939525	0	0	26.2437	83.6921	MUC4
cardiac muscle fiber development (GO:0048739)	2021-01-12	0.0412118	0.0939525	0	0	26.2437	83.6921	VEGFA
nucleoside catabolic process (GO:0009164)	2021-01-12	0.0412118	0.0939525	0	0	26.2437	83.6921	TYMP
regulation of hormone secretion (GO:0046883)	2021-01-12	0.0412118	0.0939525	0	0	26.2437	83.6921	LIF
pyrimidine-containing compound salvage (GO:0008655)	2021-01-12	0.0412118	0.0939525	0	0	26.2437	83.6921	TYMP
positive regulation of branching involved in ureteric bud morphogenesis (GO:0090190)	2021-01-12	0.0412118	0.0939525	0	0	26.2437	83.6921	VEGFA
eye photoreceptor cell development (GO:0042462)	2021-01-12	0.0412118	0.0939525	0	0	26.2437	83.6921	VEGFA
negative regulation of leukocyte apoptotic process (GO:2000107)	2021-01-12	0.0412118	0.0939525	0	0	26.2437	83.6921	IRF7
positive regulation of vascular endothelial growth factor receptor signaling pathway (GO:0030949)	2021-01-12	0.0412118	0.0939525	0	0	26.2437	83.6921	VEGFA
positive regulation of T cell cytokine production (GO:0002726)	2021-01-12	0.0412118	0.0939525	0	0	26.2437	83.6921	B2M
eye photoreceptor cell differentiation (GO:0001754)	2021-01-12	0.0412118	0.0939525	0	0	26.2437	83.6921	VEGFA
viral process (GO:0016032)	3/220	0.0419756	0.095422	0	0	4.06761	12.897	IRF7;CCL2;B2M
cellular transition metal ion homeostasis (GO:0046916)	1993-02-01	0.0421185	0.095422	0	0	6.41209	20.3088	APP;LCN2
regulation of transcription from RNA polymerase II promoter in response to stress (GO:0043618)	1993-02-01	0.0421185	0.095422	0	0	6.41209	20.3088	VEGFA;HSPA1A
skin development (GO:0043588)	1994-02-01	0.0429388	0.0970791	0	0	6.34207	19.9647	ITGB4;TXNIP
response to iron ion (GO:0010039)	2021-01-13	0.0445695	0.0974007	0	0	24.0556	74.8297	B2M
regulation of interleukin-1 beta production (GO:0032651)	2021-01-13	0.0445695	0.0974007	0	0	24.0556	74.8297	HSPB1
negative regulation of macrophage derived foam cell differentiation (GO:0010745)	2021-01-13	0.0445695	0.0974007	0	0	24.0556	74.8297	NFKBIA
regulation of endothelial cell chemotaxis (GO:2001026)	2021-01-13	0.0445695	0.0974007	0	0	24.0556	74.8297	HSPB1
regulation of granulocyte chemotaxis (GO:0071622)	2021-01-13	0.0445695	0.0974007	0	0	24.0556	74.8297	CSF1
mitochondrial genome maintenance (GO:0000002)	2021-01-13	0.0445695	0.0974007	0	0	24.0556	74.8297	TYMP
prostanoid biosynthetic process (GO:0046457)	2021-01-13	0.0445695	0.0974007	0	0	24.0556	74.8297	CD74
negative regulation of hormone secretion (GO:0046888)	2021-01-13	0.0445695	0.0974007	0	0	24.0556	74.8297	LIF
regulation of NMDA receptor activity (GO:2000310)	2021-01-13	0.0445695	0.0974007	0	0	24.0556	74.8297	APP
maintenance of gastrointestinal epithelium (GO:0030277)	2021-01-13	0.0445695	0.0974007	0	0	24.0556	74.8297	MUC4
regulation of T cell cytokine production (GO:0002724)	2021-01-13	0.0445695	0.0974007	0	0	24.0556	74.8297	B2M
regulation of production of miRNAs involved in gene silencing by miRNA (GO:1903798)	2021-01-13	0.0445695	0.0974007	0	0	24.0556	74.8297	EGFR
positive regulation of cholesterol efflux (GO:0010875)	2021-01-13	0.0445695	0.0974007	0	0	24.0556	74.8297	NFKBIA
regulation of axon guidance (GO:1902667)	2021-01-13	0.0445695	0.0974007	0	0	24.0556	74.8297	VEGFA
copper ion homeostasis (GO:0055070)	2021-01-13	0.0445695	0.0974007	0	0	24.0556	74.8297	APP
regulation of leukocyte migration (GO:0002685)	2021-01-13	0.0445695	0.0974007	0	0	24.0556	74.8297	VEGFA
regulation of cell death (GO:0010941)	1996-02-01	0.0445974	0.0974007	0	0	6.20651	19.3027	CLU;HSPA1A
negative regulation of cell motility (GO:2000146)	1997-02-01	0.0454355	0.0990332	0	0	6.14087	18.9842	BST2;IFITM1
positive regulation of cell growth (GO:0030307)	1998-02-01	0.0462795	0.0998084	0	0	6.07659	18.6737	S100A9;EGFR
apoptotic process (GO:0006915)	3/231	0.0473379	0.0998084	0	0	3.86921	11.8028	NFKBIA;APP;MX1
negative regulation of transcription from RNA polymerase II promoter (GO:0000122)	5/565	0.0477841	0.0998084	0	0	2.66071	8.0914	IFI27;STAT1;IRF7;VEGFA;HSPA1A
branching involved in blood vessel morphogenesis (GO:0001569)	2021-01-14	0.0479157	0.0998084	0	0	22.204	67.4627	VEGFA
nucleoside salvage (GO:0043174)	2021-01-14	0.0479157	0.0998084	0	0	22.204	67.4627	TYMP
positive regulation of neural precursor cell proliferation (GO:2000179)	2021-01-14	0.0479157	0.0998084	0	0	22.204	67.4627	VEGFA
negative regulation of endoplasmic reticulum stress-induced intrinsic apoptotic signaling pathway (GO:1902236)	2021-01-14	0.0479157	0.0998084	0	0	22.204	67.4627	HSPA1A
epiboly involved in wound healing (GO:0090505)	2021-01-14	0.0479157	0.0998084	0	0	22.204	67.4627	CD44
positive regulation of osteoclast differentiation (GO:0045672)	2021-01-14	0.0479157	0.0998084	0	0	22.204	67.4627	CSF1
positive regulation of myoblast differentiation (GO:0045663)	2021-01-14	0.0479157	0.0998084	0	0	22.204	67.4627	IGFBP3
regulation of nucleocytoplasmic transport (GO:0046822)	2021-01-14	0.0479157	0.0998084	0	0	22.204	67.4627	IFI27
regulation of platelet aggregation (GO:0090330)	2021-01-14	0.0479157	0.0998084	0	0	22.204	67.4627	CD9
positive regulation of response to cytokine stimulus (GO:0060760)	2021-01-14	0.0479157	0.0998084	0	0	22.204	67.4627	CD74
negative regulation of smooth muscle cell migration (GO:0014912)	2021-01-14	0.0479157	0.0998084	0	0	22.204	67.4627	IGFBP3
interleukin-6-mediated signaling pathway (GO:0070102)	2021-01-14	0.0479157	0.0998084	0	0	22.204	67.4627	STAT1
regulation of protein modification by small protein conjugation or removal (GO:1903320)	2021-01-14	0.0479157	0.0998084	0	0	22.204	67.4627	HSPA1A
pyrimidine-containing compound catabolic process (GO:0072529)	2021-01-14	0.0479157	0.0998084	0	0	22.204	67.4627	TYMP
negative regulation of secretion (GO:0051048)	2021-01-14	0.0479157	0.0998084	0	0	22.204	67.4627	CD74
regulation of response to interferon-gamma (GO:0060330)	2021-01-14	0.0479157	0.0998084	0	0	22.204	67.4627	STAT1
regulation of adaptive immune response (GO:0002819)	2021-01-14	0.0479157	0.0998084	0	0	22.204	67.4627	IRF7
regulation of defense response to virus (GO:0050688)	2021-01-14	0.0479157	0.0998084	0	0	22.204	67.4627	TNFAIP3
cell migration involved in sprouting angiogenesis (GO:0002042)	2021-01-14	0.0479157	0.0998084	0	0	22.204	67.4627	VEGFA
regulation of cyclin-dependent protein serine/threonine kinase activity involved in G1/S transition of mitotic cell cycle (GO:0031657)	2021-01-14	0.0479157	0.0998084	0	0	22.204	67.4627	EGFR
cellular response to metal ion (GO:0071248)	2/100	0.0479848	0.0998084	0	0	5.95198	18.0754	B2M;EGFR
activation of protein kinase activity (GO:0032147)	3/233	0.0483476	0.100372	0	0	3.83517	11.618	CD81;SAA1;VEGFA
regulation of kinase activity (GO:0043549)	2/101	0.048846	0.101214	0	0	5.89156	17.7871	CD74;EGFR
transmembrane receptor protein tyrosine kinase signaling pathway (GO:0007169)	4/396	0.050053	0.101941	0	0	3.02072	9.04606	CSF1;DDIT4;HSPB1;VEGFA
myeloid cell development (GO:0061515)	2021-01-15	0.0512503	0.101941	0	0	20.617	61.2537	APP
regulation of branching involved in ureteric bud morphogenesis (GO:0090189)	2021-01-15	0.0512503	0.101941	0	0	20.617	61.2537	VEGFA
negative regulation of peptidyl-threonine phosphorylation (GO:0010801)	2021-01-15	0.0512503	0.101941	0	0	20.617	61.2537	DDIT4
regulation of protein homooligomerization (GO:0032462)	2021-01-15	0.0512503	0.101941	0	0	20.617	61.2537	CLU
regulation of macrophage chemotaxis (GO:0010758)	2021-01-15	0.0512503	0.101941	0	0	20.617	61.2537	CSF1
negative regulation of viral entry into host cell (GO:0046597)	2021-01-15	0.0512503	0.101941	0	0	20.617	61.2537	IFITM1
body fluid secretion (GO:0007589)	2021-01-15	0.0512503	0.101941	0	0	20.617	61.2537	VEGFA
positive regulation of mesonephros development (GO:0061213)	2021-01-15	0.0512503	0.101941	0	0	20.617	61.2537	VEGFA
negative regulation of platelet activation (GO:0010544)	2021-01-15	0.0512503	0.101941	0	0	20.617	61.2537	CD9
pyrimidine nucleoside biosynthetic process (GO:0046134)	2021-01-15	0.0512503	0.101941	0	0	20.617	61.2537	TYMP
positive regulation of NF-kappaB import into nucleus (GO:0042346)	2021-01-15	0.0512503	0.101941	0	0	20.617	61.2537	APP
positive regulation of CREB transcription factor activity (GO:0032793)	2021-01-15	0.0512503	0.101941	0	0	20.617	61.2537	VEGFA
transport along microtubule (GO:0010970)	2021-01-15	0.0512503	0.101941	0	0	20.617	61.2537	APP
positive regulation of cytokine production involved in immune response (GO:0002720)	2021-01-15	0.0512503	0.101941	0	0	20.617	61.2537	B2M
negative regulation of interleukin-2 production (GO:0032703)	2021-01-15	0.0512503	0.101941	0	0	20.617	61.2537	TNFAIP3
positive regulation of cysteine-type endopeptidase activity involved in apoptotic signaling pathway (GO:2001269)	2021-01-15	0.0512503	0.101941	0	0	20.617	61.2537	TNFSF10
cytoplasmic sequestering of protein (GO:0051220)	2021-01-15	0.0512503	0.101941	0	0	20.617	61.2537	NFKBIA
pyrimidine nucleoside metabolic process (GO:0006213)	2021-01-15	0.0512503	0.101941	0	0	20.617	61.2537	TYMP
negative regulation of release of cytochrome c from mitochondria (GO:0090201)	2021-01-15	0.0512503	0.101941	0	0	20.617	61.2537	CLU
pyrimidine-containing compound metabolic process (GO:0072527)	2021-01-15	0.0512503	0.101941	0	0	20.617	61.2537	TYMP
negative regulation of cellular component movement (GO:0051271)	2021-01-15	0.0512503	0.101941	0	0	20.617	61.2537	CD9
positive regulation of cellular component organization (GO:0051130)	2/106	0.0532356	0.105104	0	0	5.6069	16.4452	CD63;VEGFA
positive regulation of epithelial cell proliferation (GO:0050679)	2/107	0.0541299	0.105104	0	0	5.55322	16.1952	EGFR;VEGFA
negative regulation of response to external stimulus (GO:0032102)	2/107	0.0541299	0.105104	0	0	5.55322	16.1952	SAA1;TNFAIP3
viral life cycle (GO:0019058)	2/107	0.0541299	0.105104	0	0	5.55322	16.1952	CD81;CCL2
T cell migration (GO:0072678)	2021-01-16	0.0545734	0.105104	0	0	19.2415	55.9584	CCL20
negative regulation of NF-kappaB import into nucleus (GO:0042347)	2021-01-16	0.0545734	0.105104	0	0	19.2415	55.9584	NFKBIA
lipopolysaccharide-mediated signaling pathway (GO:0031663)	2021-01-16	0.0545734	0.105104	0	0	19.2415	55.9584	CCL2
regulation of toll-like receptor 4 signaling pathway (GO:0034143)	2021-01-16	0.0545734	0.105104	0	0	19.2415	55.9584	TNFAIP3
positive regulation of cell migration involved in sprouting angiogenesis (GO:0090050)	2021-01-16	0.0545734	0.105104	0	0	19.2415	55.9584	VEGFA
hyaluronan catabolic process (GO:0030214)	2021-01-16	0.0545734	0.105104	0	0	19.2415	55.9584	CD44
cytoplasmic sequestering of transcription factor (GO:0042994)	2021-01-16	0.0545734	0.105104	0	0	19.2415	55.9584	NFKBIA
artery development (GO:0060840)	2021-01-16	0.0545734	0.105104	0	0	19.2415	55.9584	VEGFA
positive regulation of mRNA processing (GO:0050685)	2021-01-16	0.0545734	0.105104	0	0	19.2415	55.9584	HSPA1A
positive regulation of immune system process (GO:0002684)	2021-01-16	0.0545734	0.105104	0	0	19.2415	55.9584	VEGFA
positive regulation of macrophage derived foam cell differentiation (GO:0010744)	2021-01-16	0.0545734	0.105104	0	0	19.2415	55.9584	CSF1
neuron apoptotic process (GO:0051402)	2021-01-16	0.0545734	0.105104	0	0	19.2415	55.9584	APP
negative regulation of lipid storage (GO:0010888)	2021-01-16	0.0545734	0.105104	0	0	19.2415	55.9584	NFKBIA
regulation of intrinsic apoptotic signaling pathway in response to DNA damage (GO:1902229)	2021-01-16	0.0545734	0.105104	0	0	19.2415	55.9584	CLU
regulation of cytokine production (GO:0001817)	2/108	0.0550295	0.105796	0	0	5.50055	15.951	IRF7;ISG15
negative regulation of cytokine production (GO:0001818)	2/110	0.0568447	0.106955	0	0	5.39815	15.4788	TNFAIP3;ISG15
regulation of protein binding (GO:0043393)	2/111	0.0577601	0.106955	0	0	5.34835	15.2506	APP;B2M
regulation of multicellular organism growth (GO:0040014)	2021-01-17	0.0578851	0.106955	0	0	18.038	51.3957	APP
positive regulation of cholesterol transport (GO:0032376)	2021-01-17	0.0578851	0.106955	0	0	18.038	51.3957	NFKBIA
reverse cholesterol transport (GO:0043691)	2021-01-17	0.0578851	0.106955	0	0	18.038	51.3957	CLU
positive regulation of focal adhesion assembly (GO:0051894)	2021-01-17	0.0578851	0.106955	0	0	18.038	51.3957	VEGFA
response to purine-containing compound (GO:0014074)	2021-01-17	0.0578851	0.106955	0	0	18.038	51.3957	STAT1
regulation of insulin-like growth factor receptor signaling pathway (GO:0043567)	2021-01-17	0.0578851	0.106955	0	0	18.038	51.3957	IGFBP3
positive regulation of nitrogen compound metabolic process (GO:0051173)	2021-01-17	0.0578851	0.106955	0	0	18.038	51.3957	APP
positive regulation of macrophage activation (GO:0043032)	2021-01-17	0.0578851	0.106955	0	0	18.038	51.3957	APP
macrophage activation (GO:0042116)	2021-01-17	0.0578851	0.106955	0	0	18.038	51.3957	CLU
negative regulation of B cell activation (GO:0050869)	2021-01-17	0.0578851	0.106955	0	0	18.038	51.3957	TNFAIP3
regulation of mitochondrial outer membrane permeabilization involved in apoptotic signaling pathway (GO:1901028)	2021-01-17	0.0578851	0.106955	0	0	18.038	51.3957	HSPA1A
defense response to fungus (GO:0050832)	2021-01-17	0.0578851	0.106955	0	0	18.038	51.3957	S100A9
neurotrophin signaling pathway (GO:0038179)	2021-01-17	0.0578851	0.106955	0	0	18.038	51.3957	DDIT4
regulation of lamellipodium organization (GO:1902743)	2021-01-17	0.0578851	0.106955	0	0	18.038	51.3957	CD44
positive chemotaxis (GO:0050918)	2021-01-17	0.0578851	0.106955	0	0	18.038	51.3957	VEGFA
regulation of myelination (GO:0031641)	2021-01-17	0.0578851	0.106955	0	0	18.038	51.3957	TYMP
positive regulation of transcription of Notch receptor target (GO:0007221)	2021-01-17	0.0578851	0.106955	0	0	18.038	51.3957	STAT1
positive regulation of stem cell proliferation (GO:2000648)	2021-01-17	0.0578851	0.106955	0	0	18.038	51.3957	VEGFA
viral entry into host cell (GO:0046718)	2021-01-17	0.0578851	0.106955	0	0	18.038	51.3957	CD81
negative regulation of intracellular transport (GO:0032387)	2021-01-17	0.0578851	0.106955	0	0	18.038	51.3957	HSPA1A
positive regulation of cellular protein catabolic process (GO:1903364)	2021-01-17	0.0578851	0.106955	0	0	18.038	51.3957	CD81
regulation of organelle organization (GO:0033043)	2/113	0.0596064	0.10995	0	0	5.25146	14.8091	CAPN2;S100A9
regulation of cholesterol efflux (GO:0010874)	2021-01-18	0.0611853	0.110987	0	0	16.9761	47.4287	NFKBIA
negative regulation of peptidyl-serine phosphorylation (GO:0033137)	2021-01-18	0.0611853	0.110987	0	0	16.9761	47.4287	DDIT4
positive regulation of p38MAPK cascade (GO:1900745)	2021-01-18	0.0611853	0.110987	0	0	16.9761	47.4287	VEGFA
regulation of peptidyl-serine phosphorylation of STAT protein (GO:0033139)	2021-01-18	0.0611853	0.110987	0	0	16.9761	47.4287	LIF
calcium-mediated signaling using intracellular calcium source (GO:0035584)	2021-01-18	0.0611853	0.110987	0	0	16.9761	47.4287	CCL20
acute-phase response (GO:0006953)	2021-01-18	0.0611853	0.110987	0	0	16.9761	47.4287	SAA1
positive regulation of peptidyl-serine phosphorylation of STAT protein (GO:0033141)	2021-01-18	0.0611853	0.110987	0	0	16.9761	47.4287	LIF
regulation of smooth muscle cell migration (GO:0014910)	2021-01-18	0.0611853	0.110987	0	0	16.9761	47.4287	IGFBP3
response to organophosphorus (GO:0046683)	2021-01-18	0.0611853	0.110987	0	0	16.9761	47.4287	STAT1
prostaglandin biosynthetic process (GO:0001516)	2021-01-18	0.0611853	0.110987	0	0	16.9761	47.4287	CD74
negative regulation of cell growth (GO:0030308)	2/115	0.061473	0.11114	0	0	5.15799	14.3864	BST2;HSPA1A
epithelium development (GO:0060429)	2/115	0.061473	0.11114	0	0	5.15799	14.3864	STAT1;VEGFA
activation of MAPK activity (GO:0000187)	2/117	0.0633595	0.113925	0	0	5.06777	13.9816	CD81;SAA1
positive regulation of protein serine/threonine kinase activity (GO:0071902)	2/118	0.0643101	0.113925	0	0	5.02383	13.7856	EGFR;VEGFA
regulation of mitotic spindle assembly (GO:1901673)	2021-01-19	0.0644741	0.113925	0	0	16.0322	43.9522	HSPA1A
negative regulation of lymphocyte activation (GO:0051250)	2021-01-19	0.0644741	0.113925	0	0	16.0322	43.9522	TNFAIP3
regulation of sprouting angiogenesis (GO:1903670)	2021-01-19	0.0644741	0.113925	0	0	16.0322	43.9522	VEGFA
protein targeting to lysosome (GO:0006622)	2021-01-19	0.0644741	0.113925	0	0	16.0322	43.9522	CLU
regulation of long-term synaptic potentiation (GO:1900271)	2021-01-19	0.0644741	0.113925	0	0	16.0322	43.9522	APP
regulation of heterotypic cell-cell adhesion (GO:0034114)	2021-01-19	0.0644741	0.113925	0	0	16.0322	43.9522	CD44
positive regulation of adherens junction organization (GO:1903393)	2021-01-19	0.0644741	0.113925	0	0	16.0322	43.9522	VEGFA
osteoclast differentiation (GO:0030316)	2021-01-19	0.0644741	0.113925	0	0	16.0322	43.9522	CSF1
protein heterotetramerization (GO:0051290)	2021-01-19	0.0644741	0.113925	0	0	16.0322	43.9522	CD74
regulation of transcription factor import into nucleus (GO:0042990)	2021-01-19	0.0644741	0.113925	0	0	16.0322	43.9522	NFKBIA
regulation of catenin import into nucleus (GO:0035412)	2021-01-19	0.0644741	0.113925	0	0	16.0322	43.9522	EGFR
positive regulation of axon extension (GO:0045773)	2021-01-19	0.0644741	0.113925	0	0	16.0322	43.9522	VEGFA
positive regulation of B cell activation (GO:0050871)	2/119	0.0652656	0.115137	0	0	4.98064	13.5936	CD74;CD81
enzyme linked receptor protein signaling pathway (GO:0007167)	2/120	0.0662258	0.116455	0	0	4.93819	13.4056	CSF1;LIF
negative regulation of growth (GO:0045926)	2/120	0.0662258	0.116455	0	0	4.93819	13.4056	BST2;HSPA1A
regulation of programmed cell death (GO:0043067)	3/268	0.0676957	0.116879	0	0	3.32273	8.94721	STAT1;IGFBP3;CLU
regulation of endoplasmic reticulum stress-induced intrinsic apoptotic signaling pathway (GO:1902235)	2021-01-20	0.0677515	0.116879	0	0	15.1876	40.8837	HSPA1A
mesoderm formation (GO:0001707)	2021-01-20	0.0677515	0.116879	0	0	15.1876	40.8837	ITGB4
regulation of toll-like receptor signaling pathway (GO:0034121)	2021-01-20	0.0677515	0.116879	0	0	15.1876	40.8837	IRF7
wound healing, spreading of cells (GO:0044319)	2021-01-20	0.0677515	0.116879	0	0	15.1876	40.8837	CD44
embryonic digestive tract development (GO:0048566)	2021-01-20	0.0677515	0.116879	0	0	15.1876	40.8837	CXCL8
eye morphogenesis (GO:0048592)	2021-01-20	0.0677515	0.116879	0	0	15.1876	40.8837	VEGFA
intrinsic apoptotic signaling pathway in response to DNA damage by p53 class mediator (GO:0042771)	2021-01-20	0.0677515	0.116879	0	0	15.1876	40.8837	DDIT4
cellular response to estradiol stimulus (GO:0071392)	2021-01-20	0.0677515	0.116879	0	0	15.1876	40.8837	EGFR
positive regulation of gene silencing by miRNA (GO:2000637)	2021-01-20	0.0677515	0.116879	0	0	15.1876	40.8837	EGFR
glial cell development (GO:0021782)	2021-01-20	0.0677515	0.116879	0	0	15.1876	40.8837	APP
dopaminergic neuron differentiation (GO:0071542)	2021-01-20	0.0677515	0.116879	0	0	15.1876	40.8837	VEGFA
tumor necrosis factor-mediated signaling pathway (GO:0033209)	2/123	0.069135	0.119078	0	0	4.81502	12.8643	NFKBIA;STAT1
negative regulation of macromolecule metabolic process (GO:0010605)	2/124	0.070114	0.119813	0	0	4.77531	12.691	APP;VEGFA
hyaluronan metabolic process (GO:0030212)	2021-01-21	0.0710176	0.119813	0	0	14.4275	38.1583	CD44
positive regulation of transcription from RNA polymerase II promoter involved in cellular response to chemical stimulus (GO:1901522)	2021-01-21	0.0710176	0.119813	0	0	14.4275	38.1583	VEGFA
positive regulation of cellular component movement (GO:0051272)	2021-01-21	0.0710176	0.119813	0	0	14.4275	38.1583	VEGFA
regulation of interleukin-2 production (GO:0032663)	2021-01-21	0.0710176	0.119813	0	0	14.4275	38.1583	TNFAIP3
negative regulation of viral process (GO:0048525)	2021-01-21	0.0710176	0.119813	0	0	14.4275	38.1583	STAT1
positive regulation of defense response to virus by host (GO:0002230)	2021-01-21	0.0710176	0.119813	0	0	14.4275	38.1583	STAT1
mesoderm development (GO:0007498)	2021-01-21	0.0710176	0.119813	0	0	14.4275	38.1583	VEGFA
positive regulation of T cell mediated immunity (GO:0002711)	2021-01-21	0.0710176	0.119813	0	0	14.4275	38.1583	B2M
mitochondrial fission (GO:0000266)	2021-01-21	0.0710176	0.119813	0	0	14.4275	38.1583	MX1
positive regulation of histone acetylation (GO:0035066)	2021-01-21	0.0710176	0.119813	0	0	14.4275	38.1583	LIF
negative regulation of G-protein coupled receptor protein signaling pathway (GO:0045744)	2021-01-21	0.0710176	0.119813	0	0	14.4275	38.1583	CXCL8
regulation of macrophage activation (GO:0043030)	2021-01-21	0.0710176	0.119813	0	0	14.4275	38.1583	CD74
G-protein coupled receptor signaling pathway, coupled to cyclic nucleotide second messenger (GO:0007187)	2/125	0.0710976	0.119813	0	0	4.73625	12.5212	GNAS;CCL2
regulation of mRNA stability (GO:0043488)	2/128	0.0740755	0.122516	0	0	4.62278	12.0316	HSPB1;HSPA1A
regulation of interferon-gamma-mediated signaling pathway (GO:0060334)	2021-01-22	0.0742725	0.122516	0	0	13.7398	35.7237	STAT1
regulation of vascular endothelial growth factor receptor signaling pathway (GO:0030947)	2021-01-22	0.0742725	0.122516	0	0	13.7398	35.7237	VEGFA
regulation of calcium ion import (GO:0090279)	2021-01-22	0.0742725	0.122516	0	0	13.7398	35.7237	CCL2
positive regulation of protein autophosphorylation (GO:0031954)	2021-01-22	0.0742725	0.122516	0	0	13.7398	35.7237	VEGFA
urogenital system development (GO:0001655)	2021-01-22	0.0742725	0.122516	0	0	13.7398	35.7237	ITGB4
regulation of ERBB signaling pathway (GO:1901184)	2021-01-22	0.0742725	0.122516	0	0	13.7398	35.7237	EGFR
positive regulation of proteolysis involved in cellular protein catabolic process (GO:1903052)	2021-01-22	0.0742725	0.122516	0	0	13.7398	35.7237	CLU
cellular response to unfolded protein (GO:0034620)	2021-01-22	0.0742725	0.122516	0	0	13.7398	35.7237	HSPA1A
activation of phospholipase C activity (GO:0007202)	2021-01-22	0.0742725	0.122516	0	0	13.7398	35.7237	EGFR
viral genome replication (GO:0019079)	2021-01-22	0.0742725	0.122516	0	0	13.7398	35.7237	CCL2
positive regulation of RNA splicing (GO:0033120)	2021-01-22	0.0742725	0.122516	0	0	13.7398	35.7237	HSPA1A
regulation of bone resorption (GO:0045124)	2021-01-22	0.0742725	0.122516	0	0	13.7398	35.7237	TNFAIP3
digestive system development (GO:0055123)	2021-01-22	0.0742725	0.122516	0	0	13.7398	35.7237	ITGB4
generation of neurons (GO:0048699)	2/130	0.0760829	0.125313	0	0	4.55009	11.7207	DDIT4;ID1
regulation of axon extension involved in axon guidance (GO:0048841)	2021-01-23	0.0775161	0.126151	0	0	13.1146	33.5376	VEGFA
regulation of protein oligomerization (GO:0032459)	2021-01-23	0.0775161	0.126151	0	0	13.1146	33.5376	MMP1
cellular response to interleukin-6 (GO:0071354)	2021-01-23	0.0775161	0.126151	0	0	13.1146	33.5376	STAT1
protein K48-linked deubiquitination (GO:0071108)	2021-01-23	0.0775161	0.126151	0	0	13.1146	33.5376	TNFAIP3
regulation of monooxygenase activity (GO:0032768)	2021-01-23	0.0775161	0.126151	0	0	13.1146	33.5376	EGFR
negative regulation of transcription factor import into nucleus (GO:0042992)	2021-01-23	0.0775161	0.126151	0	0	13.1146	33.5376	NFKBIA
cellular response to amyloid-beta (GO:1904646)	2021-01-23	0.0775161	0.126151	0	0	13.1146	33.5376	APP
positive regulation of cell junction assembly (GO:1901890)	2021-01-23	0.0775161	0.126151	0	0	13.1146	33.5376	VEGFA
eosinophil migration (GO:0072677)	2021-01-24	0.0807485	0.129103	0	0	12.5438	31.5654	CCL2
positive regulation of microtubule polymerization (GO:0031116)	2021-01-24	0.0807485	0.129103	0	0	12.5438	31.5654	HSPA1A
chaperone mediated protein folding requiring cofactor (GO:0051085)	2021-01-24	0.0807485	0.129103	0	0	12.5438	31.5654	HSPA1A
regulation of neuronal synaptic plasticity (GO:0048168)	2021-01-24	0.0807485	0.129103	0	0	12.5438	31.5654	APP
camera-type eye development (GO:0043010)	2021-01-24	0.0807485	0.129103	0	0	12.5438	31.5654	VEGFA
negative regulation of interleukin-6 production (GO:0032715)	2021-01-24	0.0807485	0.129103	0	0	12.5438	31.5654	TNFAIP3
regulation of epidermal growth factor-activated receptor activity (GO:0007176)	2021-01-24	0.0807485	0.129103	0	0	12.5438	31.5654	APP
eosinophil chemotaxis (GO:0048245)	2021-01-24	0.0807485	0.129103	0	0	12.5438	31.5654	CCL2
mammary gland development (GO:0030879)	2021-01-24	0.0807485	0.129103	0	0	12.5438	31.5654	VEGFA
transition metal ion homeostasis (GO:0055076)	2021-01-24	0.0807485	0.129103	0	0	12.5438	31.5654	B2M
cytoplasmic pattern recognition receptor signaling pathway (GO:0002753)	2021-01-24	0.0807485	0.129103	0	0	12.5438	31.5654	TNFAIP3
negative regulation of endothelial cell apoptotic process (GO:2000352)	2021-01-24	0.0807485	0.129103	0	0	12.5438	31.5654	TNFAIP3
cellular response to organic cyclic compound (GO:0071407)	2/135	0.0811764	0.129597	0	0	4.37793	10.9936	CCL2;EGFR
protein phosphorylation (GO:0006468)	4/470	0.0824728	0.130993	0	0	2.53141	6.31659	APP;IGFBP3;CCL2;EGFR
positive regulation of transferase activity (GO:0051347)	2/137	0.0832429	0.130993	0	0	4.31264	10.7212	CD74;EGFR
cellular response to epidermal growth factor stimulus (GO:0071364)	2021-01-25	0.0839697	0.130993	0	0	12.0205	29.7784	EGFR
regulation of spindle assembly (GO:0090169)	2021-01-25	0.0839697	0.130993	0	0	12.0205	29.7784	HSPA1A
nucleotide-binding domain, leucine rich repeat containing receptor signaling pathway (GO:0035872)	2021-01-25	0.0839697	0.130993	0	0	12.0205	29.7784	TNFAIP3
respiratory tube development (GO:0030323)	2021-01-25	0.0839697	0.130993	0	0	12.0205	29.7784	VEGFA
regulation of protein ubiquitination involved in ubiquitin-dependent protein catabolic process (GO:2000058)	2021-01-25	0.0839697	0.130993	0	0	12.0205	29.7784	CLU
neutral amino acid transport (GO:0015804)	2021-01-25	0.0839697	0.130993	0	0	12.0205	29.7784	SLC1A5
prostaglandin metabolic process (GO:0006693)	2021-01-25	0.0839697	0.130993	0	0	12.0205	29.7784	CD74
in utero embryonic development (GO:0001701)	2021-01-25	0.0839697	0.130993	0	0	12.0205	29.7784	VEGFA
response to amyloid-beta (GO:1904645)	2021-01-25	0.0839697	0.130993	0	0	12.0205	29.7784	APP
regulation of nervous system development (GO:0051960)	2021-01-25	0.0839697	0.130993	0	0	12.0205	29.7784	TYMP
positive regulation of nitric oxide biosynthetic process (GO:0045429)	2021-01-25	0.0839697	0.130993	0	0	12.0205	29.7784	CLU
positive regulation of peptidyl-threonine phosphorylation (GO:0010800)	2021-01-25	0.0839697	0.130993	0	0	12.0205	29.7784	APP
positive regulation of nitric oxide metabolic process (GO:1904407)	2021-01-25	0.0839697	0.130993	0	0	12.0205	29.7784	CLU
modulation of excitatory postsynaptic potential (GO:0098815)	2021-01-25	0.0839697	0.130993	0	0	12.0205	29.7784	APP
positive regulation of interferon-beta production (GO:0032728)	2021-01-26	0.0871799	0.13542	0	0	11.5391	28.153	IRF7
regulation of p38MAPK cascade (GO:1900744)	2021-01-26	0.0871799	0.13542	0	0	11.5391	28.153	VEGFA
positive regulation of release of cytochrome c from mitochondria (GO:0090200)	2021-01-26	0.0871799	0.13542	0	0	11.5391	28.153	TNFSF10
positive regulation of macromolecule biosynthetic process (GO:0010557)	2/142	0.0884793	0.137244	0	0	4.15756	10.082	CCL2;EGFR
mRNA polyadenylation (GO:0006378)	2021-01-27	0.0903789	0.138615	0	0	11.0948	26.669	APP
positive regulation of lipid kinase activity (GO:0090218)	2021-01-27	0.0903789	0.138615	0	0	11.0948	26.669	CD81
cardiac muscle cell development (GO:0055013)	2021-01-27	0.0903789	0.138615	0	0	11.0948	26.669	VEGFA
regulation of protein transport (GO:0051223)	2021-01-27	0.0903789	0.138615	0	0	11.0948	26.669	SAA1
purine ribonucleoside triphosphate biosynthetic process (GO:0009206)	2021-01-27	0.0903789	0.138615	0	0	11.0948	26.669	ALDOA
regulation of protein localization to nucleus (GO:1900180)	2021-01-27	0.0903789	0.138615	0	0	11.0948	26.669	LIF
muscle fiber development (GO:0048747)	2021-01-27	0.0903789	0.138615	0	0	11.0948	26.669	VEGFA
cellular response to topologically incorrect protein (GO:0035967)	2021-01-27	0.0903789	0.138615	0	0	11.0948	26.669	HSPA1A
cellular protein complex assembly (GO:0043623)	2/144	0.0906011	0.138761	0	0	4.09859	9.8419	CLU;HSPA1A
skeletal system development (GO:0001501)	2/146	0.0927379	0.139966	0	0	4.04126	9.61002	GNAS;CD44
RNA polyadenylation (GO:0043631)	2021-01-28	0.0935669	0.139966	0	0	10.6833	25.3096	APP
positive regulation of phospholipid metabolic process (GO:1903727)	2021-01-28	0.0935669	0.139966	0	0	10.6833	25.3096	CD81
cellular response to hydrogen peroxide (GO:0070301)	2021-01-28	0.0935669	0.139966	0	0	10.6833	25.3096	TNFAIP3
negative regulation of homeostatic process (GO:0032845)	2021-01-28	0.0935669	0.139966	0	0	10.6833	25.3096	TNFAIP3
carboxylic acid catabolic process (GO:0046395)	2021-01-28	0.0935669	0.139966	0	0	10.6833	25.3096	CD44
acute inflammatory response (GO:0002526)	2021-01-28	0.0935669	0.139966	0	0	10.6833	25.3096	SAA1
antigen processing and presentation of peptide antigen via MHC class I (GO:0002474)	2021-01-28	0.0935669	0.139966	0	0	10.6833	25.3096	B2M
positive regulation of sprouting angiogenesis (GO:1903672)	2021-01-28	0.0935669	0.139966	0	0	10.6833	25.3096	VEGFA
dopamine receptor signaling pathway (GO:0007212)	2021-01-28	0.0935669	0.139966	0	0	10.6833	25.3096	GNAS
regulation of defense response to virus by virus (GO:0050690)	2021-01-28	0.0935669	0.139966	0	0	10.6833	25.3096	B2M
nucleotide-binding oligomerization domain containing signaling pathway (GO:0070423)	2021-01-28	0.0935669	0.139966	0	0	10.6833	25.3096	TNFAIP3
positive regulation of extrinsic apoptotic signaling pathway (GO:2001238)	2021-01-28	0.0935669	0.139966	0	0	10.6833	25.3096	TNFSF10
organelle fission (GO:0048285)	2021-01-28	0.0935669	0.139966	0	0	10.6833	25.3096	MX1
protein K63-linked deubiquitination (GO:0070536)	2021-01-28	0.0935669	0.139966	0	0	10.6833	25.3096	TNFAIP3
regulation of cell morphogenesis (GO:0022604)	2021-01-28	0.0935669	0.139966	0	0	10.6833	25.3096	CD44
positive regulation of fibroblast proliferation (GO:0048146)	2021-01-28	0.0935669	0.139966	0	0	10.6833	25.3096	CD74
regulation of protein kinase activity (GO:0045859)	2/147	0.0938119	0.14014	0	0	4.01318	9.49706	CSF1;HSPB1
cellular response to cadmium ion (GO:0071276)	2021-01-29	0.0967438	0.14257	0	0	10.3012	24.0605	EGFR
TRIF-dependent toll-like receptor signaling pathway (GO:0035666)	2021-01-29	0.0967438	0.14257	0	0	10.3012	24.0605	IRF7
lung development (GO:0030324)	2021-01-29	0.0967438	0.14257	0	0	10.3012	24.0605	VEGFA
negative regulation of epithelial cell apoptotic process (GO:1904036)	2021-01-29	0.0967438	0.14257	0	0	10.3012	24.0605	TNFAIP3
superoxide metabolic process (GO:0006801)	2021-01-29	0.0967438	0.14257	0	0	10.3012	24.0605	SOD2
negative regulation of Notch signaling pathway (GO:0045746)	2021-01-29	0.0967438	0.14257	0	0	10.3012	24.0605	EGFR
respiratory system development (GO:0060541)	2021-01-29	0.0967438	0.14257	0	0	10.3012	24.0605	VEGFA
positive regulation of transcription from RNA polymerase II promoter in response to stress (GO:0036003)	2021-01-29	0.0967438	0.14257	0	0	10.3012	24.0605	VEGFA
positive regulation of interleukin-1 secretion (GO:0050716)	2021-01-29	0.0967438	0.14257	0	0	10.3012	24.0605	SAA1
regulation of myoblast differentiation (GO:0045661)	2021-01-29	0.0967438	0.14257	0	0	10.3012	24.0605	IGFBP3
negative regulation of cell differentiation (GO:0045596)	2/150	0.0970555	0.142836	0	0	3.93124	9.16951	NFKBIA;EGFR
positive regulation of nucleic acid-templated transcription (GO:1903508)	4/502	0.0990704	0.143933	0	0	2.36485	5.46736	CD74;STAT1;IRF7;EGFR
protein stabilization (GO:0050821)	2/152	0.0992357	0.143933	0	0	3.87843	8.96017	CLU;HSPA1A
protein localization to lysosome (GO:0061462)	2021-01-30	0.0999098	0.143933	0	0	9.94553	22.9094	CD81
regulation of developmental growth (GO:0048638)	2021-01-30	0.0999098	0.143933	0	0	9.94553	22.9094	APP
regulation of cell migration involved in sprouting angiogenesis (GO:0090049)	2021-01-30	0.0999098	0.143933	0	0	9.94553	22.9094	VEGFA
negative regulation of endothelial cell proliferation (GO:0001937)	2021-01-30	0.0999098	0.143933	0	0	9.94553	22.9094	STAT1
positive regulation of phospholipase C activity (GO:0010863)	2021-01-30	0.0999098	0.143933	0	0	9.94553	22.9094	EGFR
connective tissue development (GO:0061448)	2021-01-30	0.0999098	0.143933	0	0	9.94553	22.9094	CD44
positive regulation of cyclin-dependent protein serine/threonine kinase activity (GO:0045737)	2021-01-30	0.0999098	0.143933	0	0	9.94553	22.9094	EGFR
artery morphogenesis (GO:0048844)	2021-01-30	0.0999098	0.143933	0	0	9.94553	22.9094	VEGFA
response to estradiol (GO:0032355)	2021-01-30	0.0999098	0.143933	0	0	9.94553	22.9094	EGFR
negative regulation of secretion by cell (GO:1903531)	2021-01-30	0.0999098	0.143933	0	0	9.94553	22.9094	LIF
regulation of cation transmembrane transport (GO:1904062)	2021-01-30	0.0999098	0.143933	0	0	9.94553	22.9094	CD63
'de novo' posttranslational protein folding (GO:0051084)	2021-01-30	0.0999098	0.143933	0	0	9.94553	22.9094	HSPA1A
positive regulation of reactive oxygen species biosynthetic process (GO:1903428)	2021-01-30	0.0999098	0.143933	0	0	9.94553	22.9094	CLU
MyD88-independent toll-like receptor signaling pathway (GO:0002756)	2021-01-30	0.0999098	0.143933	0	0	9.94553	22.9094	IRF7
negative regulation of toll-like receptor signaling pathway (GO:0034122)	2021-01-31	0.103065	0.146165	0	0	9.61353	21.8457	TNFAIP3
positive regulation of interleukin-1 beta production (GO:0032731)	2021-01-31	0.103065	0.146165	0	0	9.61353	21.8457	HSPB1
cellular zinc ion homeostasis (GO:0006882)	2021-01-31	0.103065	0.146165	0	0	9.61353	21.8457	S100A9
response to cadmium ion (GO:0046686)	2021-01-31	0.103065	0.146165	0	0	9.61353	21.8457	EGFR
negative regulation of tumor necrosis factor superfamily cytokine production (GO:1903556)	2021-01-31	0.103065	0.146165	0	0	9.61353	21.8457	TNFAIP3
regulation of protein tyrosine kinase activity (GO:0061097)	2021-01-31	0.103065	0.146165	0	0	9.61353	21.8457	APP
regulation of cytokine secretion (GO:0050707)	2021-01-31	0.103065	0.146165	0	0	9.61353	21.8457	SAA1
regulation of protein export from nucleus (GO:0046825)	2021-01-31	0.103065	0.146165	0	0	9.61353	21.8457	IFI27
sarcomere organization (GO:0045214)	2021-01-31	0.103065	0.146165	0	0	9.61353	21.8457	KRT19
positive regulation of bone mineralization (GO:0030501)	2021-01-31	0.103065	0.146165	0	0	9.61353	21.8457	ISG15
anterograde axonal transport (GO:0008089)	2021-01-31	0.103065	0.146165	0	0	9.61353	21.8457	HSPB1
regulation of protein autophosphorylation (GO:0031952)	2021-01-31	0.103065	0.146165	0	0	9.61353	21.8457	VEGFA
cellular response to amino acid stimulus (GO:0071230)	1932-01-01	0.106209	0.148693	0	0	9.30295	20.8604	CAPN2
endodermal cell differentiation (GO:0035987)	1932-01-01	0.106209	0.148693	0	0	9.30295	20.8604	LAMB3
regulation of glutamate receptor signaling pathway (GO:1900449)	1932-01-01	0.106209	0.148693	0	0	9.30295	20.8604	APP
purine ribonucleoside triphosphate metabolic process (GO:0009205)	1932-01-01	0.106209	0.148693	0	0	9.30295	20.8604	HSPA1A
positive regulation of transcription factor import into nucleus (GO:0042993)	1932-01-01	0.106209	0.148693	0	0	9.30295	20.8604	APP
regulation of nitric oxide biosynthetic process (GO:0045428)	1932-01-01	0.106209	0.148693	0	0	9.30295	20.8604	CLU
regulation of potassium ion transmembrane transport (GO:1901379)	1932-01-01	0.106209	0.148693	0	0	9.30295	20.8604	CD63
ATP biosynthetic process (GO:0006754)	1932-01-01	0.106209	0.148693	0	0	9.30295	20.8604	ALDOA
positive regulation of tumor necrosis factor superfamily cytokine production (GO:1903557)	1932-01-01	0.106209	0.148693	0	0	9.30295	20.8604	CLU
vasculogenesis (GO:0001570)	1932-01-01	0.106209	0.148693	0	0	9.30295	20.8604	VEGFA
positive regulation of cellular biosynthetic process (GO:0031328)	2/159	0.106974	0.149571	0	0	3.7042	8.27952	CLU;EGFR
positive regulation of biomineral tissue development (GO:0070169)	1933-01-01	0.109342	0.151333	0	0	9.01178	19.9455	ISG15
positive regulation of cell-cell adhesion (GO:0022409)	1933-01-01	0.109342	0.151333	0	0	9.01178	19.9455	CD44
negative regulation of neurogenesis (GO:0050768)	1933-01-01	0.109342	0.151333	0	0	9.01178	19.9455	ID1
entry into host cell (GO:0030260)	1933-01-01	0.109342	0.151333	0	0	9.01178	19.9455	CD81
positive regulation of calcium ion transport (GO:0051928)	1933-01-01	0.109342	0.151333	0	0	9.01178	19.9455	CCL2
positive regulation of intrinsic apoptotic signaling pathway (GO:2001244)	1933-01-01	0.109342	0.151333	0	0	9.01178	19.9455	S100A9
regulation of intracellular protein transport (GO:0033157)	1933-01-01	0.109342	0.151333	0	0	9.01178	19.9455	IFI27
regulation of neurotransmitter receptor activity (GO:0099601)	1933-01-01	0.109342	0.151333	0	0	9.01178	19.9455	APP
epithelial tube morphogenesis (GO:0060562)	1934-01-01	0.112465	0.153899	0	0	8.73825	19.0941	VEGFA
bone development (GO:0060348)	1934-01-01	0.112465	0.153899	0	0	8.73825	19.0941	GNAS
regulation of interleukin-8 production (GO:0032677)	1934-01-01	0.112465	0.153899	0	0	8.73825	19.0941	HSPA1A
response to amino acid (GO:0043200)	1934-01-01	0.112465	0.153899	0	0	8.73825	19.0941	CAPN2
positive regulation of muscle cell differentiation (GO:0051149)	1934-01-01	0.112465	0.153899	0	0	8.73825	19.0941	IGFBP3
positive regulation of chemokine production (GO:0032722)	1934-01-01	0.112465	0.153899	0	0	8.73825	19.0941	CD74
regulation of wound healing (GO:0061041)	1934-01-01	0.112465	0.153899	0	0	8.73825	19.0941	TNFAIP3
regulation of interferon-beta production (GO:0032648)	1934-01-01	0.112465	0.153899	0	0	8.73825	19.0941	IRF7
response to peptide (GO:1901652)	1934-01-01	0.112465	0.153899	0	0	8.73825	19.0941	STAT1
regulation of endothelial cell apoptotic process (GO:2000351)	1935-01-01	0.115576	0.156782	0	0	8.48082	18.3001	TNFAIP3
erythrocyte differentiation (GO:0030218)	1935-01-01	0.115576	0.156782	0	0	8.48082	18.3001	VEGFA
positive regulation of DNA replication (GO:0045740)	1935-01-01	0.115576	0.156782	0	0	8.48082	18.3001	EGFR
negative regulation of tumor necrosis factor production (GO:0032720)	1935-01-01	0.115576	0.156782	0	0	8.48082	18.3001	TNFAIP3
regulation of mitotic spindle organization (GO:0060236)	1935-01-01	0.115576	0.156782	0	0	8.48082	18.3001	HSPA1A
positive regulation of osteoblast differentiation (GO:0045669)	1935-01-01	0.115576	0.156782	0	0	8.48082	18.3001	IFITM1
protein kinase B signaling (GO:0043491)	1935-01-01	0.115576	0.156782	0	0	8.48082	18.3001	CCL2
regulation of potassium ion transport (GO:0043266)	1936-01-01	0.118677	0.159995	0	0	8.2381	17.5582	CD63
regulation of nitric-oxide synthase activity (GO:0050999)	1936-01-01	0.118677	0.159995	0	0	8.2381	17.5582	EGFR
endoderm formation (GO:0001706)	1936-01-01	0.118677	0.159995	0	0	8.2381	17.5582	LAMB3
mRNA catabolic process (GO:0006402)	1936-01-01	0.118677	0.159995	0	0	8.2381	17.5582	HSPA1A
glutamate receptor signaling pathway (GO:0007215)	1936-01-01	0.118677	0.159995	0	0	8.2381	17.5582	APP
positive regulation of hydrolase activity (GO:0051345)	2/172	0.121753	0.163354	0	0	3.41869	7.19894	CCL20;CCL2
regulation of osteoclast differentiation (GO:0045670)	1937-01-01	0.121767	0.163354	0	0	8.00886	16.8638	CSF1
regulation of DNA repair (GO:0006282)	1937-01-01	0.121767	0.163354	0	0	8.00886	16.8638	EGFR
positive regulation of smooth muscle cell proliferation (GO:0048661)	1937-01-01	0.121767	0.163354	0	0	8.00886	16.8638	STAT1
regulation of cellular amide metabolic process (GO:0034248)	1938-01-01	0.124847	0.167075	0	0	7.79201	16.2126	APP
positive regulation of DNA repair (GO:0045739)	1938-01-01	0.124847	0.167075	0	0	7.79201	16.2126	EGFR
negative regulation of protein catabolic process (GO:0042177)	1939-01-01	0.127916	0.16952	0	0	7.58658	15.6009	EGFR
regulation of type I interferon-mediated signaling pathway (GO:0060338)	1939-01-01	0.127916	0.16952	0	0	7.58658	15.6009	STAT1
inositol lipid-mediated signaling (GO:0048017)	1939-01-01	0.127916	0.16952	0	0	7.58658	15.6009	MUC5AC
regulation of RNA metabolic process (GO:0051252)	1939-01-01	0.127916	0.16952	0	0	7.58658	15.6009	OAS3
purine ribonucleoside monophosphate biosynthetic process (GO:0009168)	1939-01-01	0.127916	0.16952	0	0	7.58658	15.6009	ALDOA
positive regulation of phagocytosis (GO:0050766)	1939-01-01	0.127916	0.16952	0	0	7.58658	15.6009	CCL2
ERBB2 signaling pathway (GO:0038128)	1939-01-01	0.127916	0.16952	0	0	7.58658	15.6009	EGFR
purine ribonucleoside monophosphate metabolic process (GO:0009167)	1939-01-01	0.127916	0.16952	0	0	7.58658	15.6009	HSPA1A
post-translational protein modification (GO:0043687)	3/357	0.129591	0.171531	0	0	2.47609	5.05958	APP;CSF1;IGFBP3
negative regulation of transport (GO:0051051)	1940-01-01	0.130974	0.171697	0	0	7.39168	15.0255	BST2
response to peptide hormone (GO:0043434)	1940-01-01	0.130974	0.171697	0	0	7.39168	15.0255	STAT1
negative regulation of TOR signaling (GO:0032007)	1940-01-01	0.130974	0.171697	0	0	7.39168	15.0255	DDIT4
negative regulation of catabolic process (GO:0009895)	1940-01-01	0.130974	0.171697	0	0	7.39168	15.0255	EGFR
negative regulation of epidermal growth factor receptor signaling pathway (GO:0042059)	1940-01-01	0.130974	0.171697	0	0	7.39168	15.0255	EGFR
cognition (GO:0050890)	1940-01-01	0.130974	0.171697	0	0	7.39168	15.0255	GNAS
positive regulation of cytokine biosynthetic process (GO:0042108)	1940-01-01	0.130974	0.171697	0	0	7.39168	15.0255	HSPB1
response to cAMP (GO:0051591)	1940-01-01	0.130974	0.171697	0	0	7.39168	15.0255	STAT1
cellular response to peptide (GO:1901653)	1941-01-01	0.134022	0.175062	0	0	7.20652	14.4833	APP
regulation of stress-activated MAPK cascade (GO:0032872)	1941-01-01	0.134022	0.175062	0	0	7.20652	14.4833	EGFR
gluconeogenesis (GO:0006094)	1941-01-01	0.134022	0.175062	0	0	7.20652	14.4833	ALDOA
regulation of interleukin-6 production (GO:0032675)	1942-01-01	0.137059	0.178177	0	0	7.0304	13.9718	TNFAIP3
regulation of protein modification process (GO:0031399)	1942-01-01	0.137059	0.178177	0	0	7.0304	13.9718	HSPB1
positive regulation of protein localization to nucleus (GO:1900182)	1942-01-01	0.137059	0.178177	0	0	7.0304	13.9718	LIF
translesion synthesis (GO:0019985)	1942-01-01	0.137059	0.178177	0	0	7.0304	13.9718	ISG15
positive regulation of protein localization to plasma membrane (GO:1903078)	1943-01-01	0.140086	0.180606	0	0	6.86266	13.4886	EGFR
negative regulation of ERBB signaling pathway (GO:1901185)	1943-01-01	0.140086	0.180606	0	0	6.86266	13.4886	EGFR
RNA catabolic process (GO:0006401)	1943-01-01	0.140086	0.180606	0	0	6.86266	13.4886	HSPA1A
intrinsic apoptotic signaling pathway by p53 class mediator (GO:0072332)	1943-01-01	0.140086	0.180606	0	0	6.86266	13.4886	DDIT4
response to hydrogen peroxide (GO:0042542)	1943-01-01	0.140086	0.180606	0	0	6.86266	13.4886	TNFAIP3
branching morphogenesis of an epithelial tube (GO:0048754)	1943-01-01	0.140086	0.180606	0	0	6.86266	13.4886	VEGFA
regulation of interferon-gamma production (GO:0032649)	1943-01-01	0.140086	0.180606	0	0	6.86266	13.4886	ISG15
regulation of GTPase activity (GO:0043087)	2/188	0.140578	0.181027	0	0	3.12207	6.12549	CCL20;CCL2
protein homooligomerization (GO:0051260)	2/190	0.142975	0.181917	0	0	3.08855	6.0075	ALDOA;SOD2
positive regulation of transport (GO:0051050)	1944-01-01	0.143102	0.181917	0	0	6.70273	13.0314	CD63
regulation of focal adhesion assembly (GO:0051893)	1944-01-01	0.143102	0.181917	0	0	6.70273	13.0314	VEGFA
sprouting angiogenesis (GO:0002040)	1944-01-01	0.143102	0.181917	0	0	6.70273	13.0314	VEGFA
cholesterol transport (GO:0030301)	1944-01-01	0.143102	0.181917	0	0	6.70273	13.0314	CLU
positive regulation of viral life cycle (GO:1903902)	1944-01-01	0.143102	0.181917	0	0	6.70273	13.0314	CD74
hexose biosynthetic process (GO:0019319)	1944-01-01	0.143102	0.181917	0	0	6.70273	13.0314	ALDOA
posttranscriptional regulation of gene expression (GO:0010608)	1944-01-01	0.143102	0.181917	0	0	6.70273	13.0314	APP
positive regulation of interleukin-8 production (GO:0032757)	1944-01-01	0.143102	0.181917	0	0	6.70273	13.0314	HSPA1A
negative regulation of immune response (GO:0050777)	1944-01-01	0.143102	0.181917	0	0	6.70273	13.0314	TNFAIP3
regulation of T cell activation (GO:0050863)	1944-01-01	0.143102	0.181917	0	0	6.70273	13.0314	CCL2
positive regulation of GTPase activity (GO:0043547)	2/192	0.14538	0.184599	0	0	3.05573	5.89268	CCL20;CCL2
hexose metabolic process (GO:0019318)	1945-01-01	0.146107	0.185092	0	0	6.55007	12.5985	ALDOA
peptidyl-tyrosine autophosphorylation (GO:0038083)	1945-01-01	0.146107	0.185092	0	0	6.55007	12.5985	EGFR
positive regulation of cell differentiation (GO:0045597)	2/194	0.147794	0.187011	0	0	3.02359	5.78092	IFITM1;CSF1
interleukin-12-mediated signaling pathway (GO:0035722)	1946-01-01	0.149103	0.187581	0	0	6.40419	12.1879	SOD2
regulation of fibroblast proliferation (GO:0048145)	1946-01-01	0.149103	0.187581	0	0	6.40419	12.1879	CD74
positive regulation of protein localization to cell periphery (GO:1904377)	1946-01-01	0.149103	0.187581	0	0	6.40419	12.1879	EGFR
cartilage development (GO:0051216)	1946-01-01	0.149103	0.187581	0	0	6.40419	12.1879	CD44
cellular response to interleukin-12 (GO:0071349)	1946-01-01	0.149103	0.187581	0	0	6.40419	12.1879	SOD2
myofibril assembly (GO:0030239)	1947-01-01	0.152088	0.19024	0	0	6.26465	11.7982	KRT19
regulation of intrinsic apoptotic signaling pathway (GO:2001242)	1947-01-01	0.152088	0.19024	0	0	6.26465	11.7982	S100A9
heterophilic cell-cell adhesion via plasma membrane cell adhesion molecules (GO:0007157)	1947-01-01	0.152088	0.19024	0	0	6.26465	11.7982	CD164
cellular response to heat (GO:0034605)	1947-01-01	0.152088	0.19024	0	0	6.26465	11.7982	HSPA1A
postreplication repair (GO:0006301)	1947-01-01	0.152088	0.19024	0	0	6.26465	11.7982	ISG15
phosphorylation (GO:0016310)	3/386	0.152998	0.191161	0	0	2.28522	4.2901	APP;IGFBP3;CCL2
intrinsic apoptotic signaling pathway in response to DNA damage (GO:0008630)	1948-01-01	0.155063	0.192857	0	0	6.13105	11.4278	DDIT4
protein K48-linked ubiquitination (GO:0070936)	1948-01-01	0.155063	0.192857	0	0	6.13105	11.4278	TNFAIP3
pattern recognition receptor signaling pathway (GO:0002221)	1948-01-01	0.155063	0.192857	0	0	6.13105	11.4278	S100A9
amino acid transport (GO:0006865)	1948-01-01	0.155063	0.192857	0	0	6.13105	11.4278	SLC1A5
negative regulation of transcription, DNA-templated (GO:0045892)	5/813	0.155283	0.192912	0	0	1.82045	3.39059	IFI27;STAT1;ID1;IRF7;VEGFA
protein heterooligomerization (GO:0051291)	1949-01-01	0.158027	0.195874	0	0	6.00302	11.0755	CD74
positive regulation of response to DNA damage stimulus (GO:2001022)	1949-01-01	0.158027	0.195874	0	0	6.00302	11.0755	EGFR
regulation of bone mineralization (GO:0030500)	1950-01-01	0.160981	0.199084	0	0	5.88021	10.74	ISG15
heart morphogenesis (GO:0003007)	1950-01-01	0.160981	0.199084	0	0	5.88021	10.74	VEGFA
peptidyl-tyrosine modification (GO:0018212)	1951-01-01	0.163925	0.202267	0	0	5.76232	10.4203	EGFR
carboxylic acid transport (GO:0046942)	1951-01-01	0.163925	0.202267	0	0	5.76232	10.4203	SLC1A5
positive regulation of cell-substrate adhesion (GO:0010811)	1952-01-01	0.166859	0.205191	0	0	5.64905	10.1152	CSF1
positive regulation of mitotic cell cycle (GO:0045931)	1952-01-01	0.166859	0.205191	0	0	5.64905	10.1152	APP
regulation of cell-matrix adhesion (GO:0001952)	1952-01-01	0.166859	0.205191	0	0	5.64905	10.1152	CSF1
negative regulation of cellular response to transforming growth factor beta stimulus (GO:1903845)	1953-01-01	0.169782	0.20785	0	0	5.54013	9.82398	HSPA1A
positive regulation of tyrosine phosphorylation of STAT protein (GO:0042531)	1953-01-01	0.169782	0.20785	0	0	5.54013	9.82398	LIF
positive regulation of protein import into nucleus (GO:0042307)	1953-01-01	0.169782	0.20785	0	0	5.54013	9.82398	EGFR
embryonic organ development (GO:0048568)	1953-01-01	0.169782	0.20785	0	0	5.54013	9.82398	CXCL8
negative regulation of gene expression (GO:0010629)	4/618	0.170539	0.208542	0	0	1.90662	3.37242	APP;ID1;VEGFA;HSPA1A
regulation of translation (GO:0006417)	2/213	0.171112	0.209009	0	0	2.74868	4.85262	APP;HSPB1
sensory perception (GO:0007600)	1954-01-01	0.172696	0.209771	0	0	5.43533	9.54565	GNAS
membrane fusion (GO:0061025)	1954-01-01	0.172696	0.209771	0	0	5.43533	9.54565	MX1
negative regulation of supramolecular fiber organization (GO:1902904)	1954-01-01	0.172696	0.209771	0	0	5.43533	9.54565	CLU
negative regulation of cellular component organization (GO:0051129)	1954-01-01	0.172696	0.209771	0	0	5.43533	9.54565	HSPA1A
positive regulation of response to stimulus (GO:0048584)	1954-01-01	0.172696	0.209771	0	0	5.43533	9.54565	EGFR
regulation of cellular catabolic process (GO:0031329)	1955-01-01	0.175599	0.212352	0	0	5.33441	9.27947	HSPB1
positive regulation of cysteine-type endopeptidase activity (GO:2001056)	1955-01-01	0.175599	0.212352	0	0	5.33441	9.27947	TNFSF10
negative regulation of transforming growth factor beta receptor signaling pathway (GO:0030512)	1955-01-01	0.175599	0.212352	0	0	5.33441	9.27947	HSPA1A
Notch signaling pathway (GO:0007219)	1955-01-01	0.175599	0.212352	0	0	5.33441	9.27947	STAT1
regulation of secretion by cell (GO:1903530)	1956-01-01	0.178493	0.214427	0	0	5.23715	9.02471	SAA1
protein import (GO:0017038)	1956-01-01	0.178493	0.214427	0	0	5.23715	9.02471	CLU
chordate embryonic development (GO:0043009)	1956-01-01	0.178493	0.214427	0	0	5.23715	9.02471	VEGFA
phosphatidylinositol-mediated signaling (GO:0048015)	1956-01-01	0.178493	0.214427	0	0	5.23715	9.02471	MUC5AC
cellular iron ion homeostasis (GO:0006879)	1956-01-01	0.178493	0.214427	0	0	5.23715	9.02471	LCN2
glycosaminoglycan catabolic process (GO:0006027)	1956-01-01	0.178493	0.214427	0	0	5.23715	9.02471	CD44
I-kappaB kinase/NF-kappaB signaling (GO:0007249)	1957-01-01	0.181376	0.217412	0	0	5.14337	8.78069	NFKBIA
epidermal growth factor receptor signaling pathway (GO:0007173)	1957-01-01	0.181376	0.217412	0	0	5.14337	8.78069	EGFR
regulation of intracellular signal transduction (GO:1902531)	3/422	0.183754	0.220021	0	0	2.08503	3.53237	DDIT4;HSPB1;EGFR
keratinocyte differentiation (GO:0030216)	1959-01-01	0.187113	0.223064	0	0	4.96552	8.32243	TXNIP
regulation of protein metabolic process (GO:0051246)	1959-01-01	0.187113	0.223064	0	0	4.96552	8.32243	APP
cell morphogenesis (GO:0000902)	1959-01-01	0.187113	0.223064	0	0	4.96552	8.32243	CLU
regulation of extrinsic apoptotic signaling pathway (GO:2001236)	1959-01-01	0.187113	0.223064	0	0	4.96552	8.32243	TNFSF10
striated muscle contraction (GO:0006941)	1961-01-01	0.19281	0.229106	0	0	4.79952	7.90025	ALDOA
regulation of tyrosine phosphorylation of STAT protein (GO:0042509)	1961-01-01	0.19281	0.229106	0	0	4.79952	7.90025	LIF
regulation of DNA replication (GO:0006275)	1961-01-01	0.19281	0.229106	0	0	4.79952	7.90025	EGFR
regulation of transcription, DNA-templated (GO:0006355)	8/1598	0.194188	0.230493	0	0	1.48833	2.43927	CD74;STAT1;ID1;IRF7;STAT6;SOD2;EGFR;VEGFA
negative regulation of peptidase activity (GO:0010466)	1962-01-01	0.195644	0.230716	0	0	4.7206	7.70147	SERPING1
positive regulation of catabolic process (GO:0009896)	1962-01-01	0.195644	0.230716	0	0	4.7206	7.70147	TNFAIP3
second-messenger-mediated signaling (GO:0019932)	1962-01-01	0.195644	0.230716	0	0	4.7206	7.70147	CXCL8
regulation of actin filament-based process (GO:0032970)	1962-01-01	0.195644	0.230716	0	0	4.7206	7.70147	BST2
cellular protein catabolic process (GO:0044257)	1962-01-01	0.195644	0.230716	0	0	4.7206	7.70147	CAPN2
regulation of translational initiation (GO:0006446)	1962-01-01	0.195644	0.230716	0	0	4.7206	7.70147	HSPB1
negative regulation of protein modification process (GO:0031400)	1963-01-01	0.198468	0.23329	0	0	4.64423	7.51031	IGFBP3
kidney development (GO:0001822)	1963-01-01	0.198468	0.23329	0	0	4.64423	7.51031	VEGFA
positive regulation of cell projection organization (GO:0031346)	1963-01-01	0.198468	0.23329	0	0	4.64423	7.51031	S100A9
positive regulation of JAK-STAT cascade (GO:0046427)	1964-01-01	0.201282	0.235584	0	0	4.57028	7.32638	LIF
glucose metabolic process (GO:0006006)	1964-01-01	0.201282	0.235584	0	0	4.57028	7.32638	ALDOA
cellular response to decreased oxygen levels (GO:0036294)	1964-01-01	0.201282	0.235584	0	0	4.57028	7.32638	VEGFA
negative regulation of neuron differentiation (GO:0045665)	1964-01-01	0.201282	0.235584	0	0	4.57028	7.32638	ID1
DNA synthesis involved in DNA repair (GO:0000731)	1965-01-01	0.204086	0.237847	0	0	4.49864	7.1493	ISG15
regulation of cell division (GO:0051302)	1965-01-01	0.204086	0.237847	0	0	4.49864	7.1493	TXNIP
negative regulation of cell adhesion (GO:0007162)	1965-01-01	0.204086	0.237847	0	0	4.49864	7.1493	CD164
negative regulation of blood vessel morphogenesis (GO:2000181)	1965-01-01	0.204086	0.237847	0	0	4.49864	7.1493	STAT1
defense response to bacterium (GO:0042742)	2/241	0.206463	0.240079	0	0	2.42321	3.82294	ISG15;S100A9
purine ribonucleotide metabolic process (GO:0009150)	1966-01-01	0.206881	0.240079	0	0	4.42921	6.97871	HSPA1A
negative regulation of epithelial cell proliferation (GO:0050680)	1966-01-01	0.206881	0.240079	0	0	4.42921	6.97871	STAT1
positive regulation of cellular protein localization (GO:1903829)	1966-01-01	0.206881	0.240079	0	0	4.42921	6.97871	LIF
epidermal cell differentiation (GO:0009913)	1967-01-01	0.209666	0.241769	0	0	4.36188	6.8143	TXNIP
positive regulation of synaptic transmission (GO:0050806)	1967-01-01	0.209666	0.241769	0	0	4.36188	6.8143	APP
positive regulation of endothelial cell proliferation (GO:0001938)	1967-01-01	0.209666	0.241769	0	0	4.36188	6.8143	VEGFA
negative regulation of protein binding (GO:0032091)	1967-01-01	0.209666	0.241769	0	0	4.36188	6.8143	B2M
regulation of TOR signaling (GO:0032006)	1967-01-01	0.209666	0.241769	0	0	4.36188	6.8143	DDIT4
regulation of protein localization to plasma membrane (GO:1903076)	1967-01-01	0.209666	0.241769	0	0	4.36188	6.8143	EGFR
regulation of endopeptidase activity (GO:0052548)	1968-01-01	0.212442	0.244453	0	0	4.29656	6.65575	SERPING1
positive regulation of T cell activation (GO:0050870)	1968-01-01	0.212442	0.244453	0	0	4.29656	6.65575	CCL2
response to organic cyclic compound (GO:0014070)	1969-01-01	0.215208	0.24608	0	0	4.23316	6.50278	CCL2
regulation of endothelial cell migration (GO:0010594)	1969-01-01	0.215208	0.24608	0	0	4.23316	6.50278	VEGFA
positive regulation of neurogenesis (GO:0050769)	1969-01-01	0.215208	0.24608	0	0	4.23316	6.50278	VEGFA
regulation of endocytosis (GO:0030100)	1969-01-01	0.215208	0.24608	0	0	4.23316	6.50278	CD63
negative regulation of angiogenesis (GO:0016525)	1969-01-01	0.215208	0.24608	0	0	4.23316	6.50278	STAT1
regulation of osteoblast differentiation (GO:0045667)	1969-01-01	0.215208	0.24608	0	0	4.23316	6.50278	IFITM1
regulation of Notch signaling pathway (GO:0008593)	1970-01-01	0.217964	0.248971	0	0	4.1716	6.35513	EGFR
regulation of cation channel activity (GO:2001257)	1971-01-01	0.220711	0.251058	0	0	4.1118	6.21253	APP
regulation of cell communication (GO:0010646)	1971-01-01	0.220711	0.251058	0	0	4.1118	6.21253	TYMP
actomyosin structure organization (GO:0031032)	1971-01-01	0.220711	0.251058	0	0	4.1118	6.21253	KRT19
response to insulin (GO:0032868)	1971-01-01	0.220711	0.251058	0	0	4.1118	6.21253	PKM
regulation of protein complex assembly (GO:0043254)	1973-01-01	0.226176	0.25674	0	0	3.99718	5.94159	VEGFA
positive regulation of cytokine secretion (GO:0050715)	1973-01-01	0.226176	0.25674	0	0	3.99718	5.94159	SAA1
protein deubiquitination (GO:0016579)	2/257	0.227016	0.257159	0	0	2.26932	3.3648	NFKBIA;TNFAIP3
positive regulation of programmed cell death (GO:0043068)	2/257	0.227016	0.257159	0	0	2.26932	3.3648	IGFBP3;TNFSF10
positive regulation of epithelial cell migration (GO:0010634)	1974-01-01	0.228894	0.258215	0	0	3.94223	5.8128	VEGFA
mRNA 3'-end processing (GO:0031124)	1974-01-01	0.228894	0.258215	0	0	3.94223	5.8128	APP
regulation of G-protein coupled receptor protein signaling pathway (GO:0008277)	1974-01-01	0.228894	0.258215	0	0	3.94223	5.8128	CXCL8
nitrogen compound transport (GO:0071705)	1974-01-01	0.228894	0.258215	0	0	3.94223	5.8128	SLC1A5
antigen processing and presentation of exogenous peptide antigen via MHC class I, TAP-dependent (GO:0002479)	1975-01-01	0.231603	0.259129	0	0	3.88876	5.68821	B2M
negative regulation of phosphorylation (GO:0042326)	1975-01-01	0.231603	0.259129	0	0	3.88876	5.68821	IGFBP3
purine ribonucleotide biosynthetic process (GO:0009152)	1975-01-01	0.231603	0.259129	0	0	3.88876	5.68821	ALDOA
negative regulation of cellular amide metabolic process (GO:0034249)	1975-01-01	0.231603	0.259129	0	0	3.88876	5.68821	CLU
C-terminal protein lipidation (GO:0006501)	1975-01-01	0.231603	0.259129	0	0	3.88876	5.68821	LY6E
cAMP-mediated signaling (GO:0019933)	1975-01-01	0.231603	0.259129	0	0	3.88876	5.68821	GNAS
regulation of actin cytoskeleton organization (GO:0032956)	1975-01-01	0.231603	0.259129	0	0	3.88876	5.68821	BST2
regulation of defense response (GO:0031347)	1975-01-01	0.231603	0.259129	0	0	3.88876	5.68821	TNFAIP3
protein modification by small protein removal (GO:0070646)	2/261	0.232181	0.25951	0	0	2.23382	3.26191	NFKBIA;TNFAIP3
transforming growth factor beta receptor signaling pathway (GO:0007179)	1976-01-01	0.234302	0.261346	0	0	3.83671	5.56762	ID1
positive regulation of JNK cascade (GO:0046330)	1976-01-01	0.234302	0.261346	0	0	3.83671	5.56762	APP
endocytosis (GO:0006897)	2/263	0.234766	0.261597	0	0	2.21648	3.21204	APP;SAA1
negative regulation of transmembrane receptor protein serine/threonine kinase signaling pathway (GO:0090101)	1977-01-01	0.236992	0.263808	0	0	3.78604	5.45087	HSPA1A
adenylate cyclase-activating G-protein coupled receptor signaling pathway (GO:0007189)	1978-01-01	0.239673	0.265709	0	0	3.73668	5.33777	GNAS
antigen processing and presentation of exogenous peptide antigen via MHC class I (GO:0042590)	1978-01-01	0.239673	0.265709	0	0	3.73668	5.33777	B2M
regulation of transcription from RNA polymerase II promoter in response to hypoxia (GO:0061418)	1978-01-01	0.239673	0.265709	0	0	3.73668	5.33777	VEGFA
regulation of cellular response to heat (GO:1900034)	1978-01-01	0.239673	0.265709	0	0	3.73668	5.33777	HSPA1A
cation transport (GO:0006812)	1979-01-01	0.242345	0.267584	0	0	3.68859	5.22819	SLC1A5
cell-cell junction assembly (GO:0007043)	1979-01-01	0.242345	0.267584	0	0	3.68859	5.22819	CD9
peptidyl-tyrosine phosphorylation (GO:0018108)	1979-01-01	0.242345	0.267584	0	0	3.68859	5.22819	EGFR
regulation of transforming growth factor beta receptor signaling pathway (GO:0017015)	1979-01-01	0.242345	0.267584	0	0	3.68859	5.22819	HSPA1A
regulation of phosphatidylinositol 3-kinase signaling (GO:0014066)	1980-01-01	0.245007	0.269978	0	0	3.64172	5.12196	EGFR
ERBB signaling pathway (GO:0038127)	1980-01-01	0.245007	0.269978	0	0	3.64172	5.12196	EGFR
positive regulation of protein catabolic process (GO:0045732)	1981-01-01	0.24766	0.272626	0	0	3.59601	5.01895	TNFAIP3
positive regulation of protein secretion (GO:0050714)	1982-01-01	0.250304	0.27388	0	0	3.55144	4.91902	SAA1
regulation of anatomical structure morphogenesis (GO:0022603)	1982-01-01	0.250304	0.27388	0	0	3.55144	4.91902	TNFAIP3
modulation of chemical synaptic transmission (GO:0050804)	1982-01-01	0.250304	0.27388	0	0	3.55144	4.91902	APP
positive regulation of DNA metabolic process (GO:0051054)	1982-01-01	0.250304	0.27388	0	0	3.55144	4.91902	EGFR
positive regulation of cell cycle (GO:0045787)	1982-01-01	0.250304	0.27388	0	0	3.55144	4.91902	APP
C-terminal protein amino acid modification (GO:0018410)	1982-01-01	0.250304	0.27388	0	0	3.55144	4.91902	LY6E
establishment of protein localization to membrane (GO:0090150)	1983-01-01	0.252939	0.275933	0	0	3.50795	4.82206	EGFR
positive regulation of protein ubiquitination (GO:0031398)	1983-01-01	0.252939	0.275933	0	0	3.50795	4.82206	CLU
negative regulation of endopeptidase activity (GO:0010951)	1983-01-01	0.252939	0.275933	0	0	3.50795	4.82206	SERPING1
MAPK cascade (GO:0000165)	2/278	0.254206	0.277039	0	0	2.09442	2.86853	CCL2;EGFR
regulation of neuron differentiation (GO:0045664)	1984-01-01	0.255564	0.277964	0	0	3.46551	4.72793	ID1
regulation of mitotic nuclear division (GO:0007088)	1984-01-01	0.255564	0.277964	0	0	3.46551	4.72793	HSPA1A
toll-like receptor signaling pathway (GO:0002224)	1986-01-01	0.260788	0.283364	0	0	3.38363	4.54776	S100A9
positive regulation of cellular component biogenesis (GO:0044089)	1987-01-01	0.263387	0.285619	0	0	3.34412	4.46149	VEGFA
positive regulation of protein ubiquitination involved in ubiquitin-dependent protein catabolic process (GO:2000060)	1987-01-01	0.263387	0.285619	0	0	3.34412	4.46149	CLU
proteolysis (GO:0006508)	2/291	0.271092	0.293683	0	0	1.99888	2.60914	MMP1;CAPN2
cellular protein modification process (GO:0006464)	5/1001	0.272544	0.294964	0	0	1.46231	1.90094	APP;CSF1;IGFBP3;CCL2;ISG15
negative regulation of kinase activity (GO:0033673)	1991-01-01	0.273691	0.295911	0	0	3.19485	4.13974	HSPB1
axon development (GO:0061564)	1994-01-01	0.281325	0.303865	0	0	3.09132	3.92055	APP
positive regulation of protein localization to membrane (GO:1905477)	1995-01-01	0.283853	0.305687	0	0	3.05828	3.85129	EGFR
regulation of B cell activation (GO:0050864)	1995-01-01	0.283853	0.305687	0	0	3.05828	3.85129	TNFAIP3
interleukin-1-mediated signaling pathway (GO:0070498)	1995-01-01	0.283853	0.305687	0	0	3.05828	3.85129	NFKBIA
epithelial cell differentiation (GO:0030855)	1996-01-01	0.286371	0.308096	0	0	3.02593	3.78383	VEGFA
mRNA metabolic process (GO:0016071)	1997-01-01	0.288881	0.308969	0	0	2.99426	3.7181	HSPA1A
cell morphogenesis involved in neuron differentiation (GO:0048667)	1997-01-01	0.288881	0.308969	0	0	2.99426	3.7181	APP
positive regulation of neuron projection development (GO:0010976)	1997-01-01	0.288881	0.308969	0	0	2.99426	3.7181	S100A9
antigen processing and presentation of exogenous peptide antigen via MHC class II (GO:0019886)	1997-01-01	0.288881	0.308969	0	0	2.99426	3.7181	CD74
cellular response to organonitrogen compound (GO:0071417)	1997-01-01	0.288881	0.308969	0	0	2.99426	3.7181	CAPN2
antigen processing and presentation of exogenous peptide antigen (GO:0002478)	1997-01-01	0.288881	0.308969	0	0	2.99426	3.7181	CD74
antigen processing and presentation of peptide antigen via MHC class II (GO:0002495)	1998-01-01	0.291382	0.310731	0	0	2.96325	3.65404	CD74
response to UV (GO:0009411)	1998-01-01	0.291382	0.310731	0	0	2.96325	3.65404	EGFR
positive regulation of neuron differentiation (GO:0045666)	1998-01-01	0.291382	0.310731	0	0	2.96325	3.65404	S100A9
positive regulation of apoptotic process (GO:0043065)	2/307	0.291866	0.310945	0	0	1.89248	2.33051	IGFBP3;TNFSF10
cellular response to transforming growth factor beta stimulus (GO:0071560)	1/100	0.296358	0.315422	0	0	2.90309	3.5307	ID1
regulation of gene expression (GO:0010468)	5/1037	0.297098	0.315901	0	0	1.40862	1.70963	APP;CSF1;CLU;VEGFA;HSPA1A
regulation of cellular response to stress (GO:0080135)	1/104	0.306207	0.324954	0	0	2.78978	3.30169	HSPA1A
positive regulation of lymphocyte activation (GO:0051251)	1/104	0.306207	0.324954	0	0	2.78978	3.30169	CCL2
response to endoplasmic reticulum stress (GO:0034976)	1/106	0.31108	0.329806	0	0	2.73637	3.19527	CXCL8
regulation of protein secretion (GO:0050708)	1/107	0.313505	0.331732	0	0	2.71042	3.14393	SAA1
regulation of response to external stimulus (GO:0032101)	1/107	0.313505	0.331732	0	0	2.71042	3.14393	TNFAIP3
protein transport (GO:0015031)	2/326	0.316448	0.334522	0	0	1.77977	2.0478	CD74;CLU
regulation of cell motility (GO:2000145)	1/109	0.318327	0.335534	0	0	2.65996	3.04479	EGFR
regulation of Wnt signaling pathway (GO:0030111)	1/109	0.318327	0.335534	0	0	2.65996	3.04479	APP
negative regulation of protein kinase activity (GO:0006469)	1/109	0.318327	0.335534	0	0	2.65996	3.04479	HSPB1
cellular response to insulin stimulus (GO:0032869)	1/110	0.320726	0.337412	0	0	2.63542	2.99691	PKM
cellular response to peptide hormone stimulus (GO:0071375)	1/110	0.320726	0.337412	0	0	2.63542	2.99691	PKM
plasma membrane bounded cell projection organization (GO:0120036)	1/118	0.339621	0.356945	0	0	2.45423	2.65039	APP
brain development (GO:0007420)	1/119	0.341946	0.358698	0	0	2.43331	2.61119	DDIT4
regulation of neuron projection development (GO:0010975)	1/119	0.341946	0.358698	0	0	2.43331	2.61119	S100A9
actin filament organization (GO:0007015)	1/120	0.344263	0.360436	0	0	2.41274	2.57283	ALDOA
macromolecular complex assembly (GO:0065003)	1/120	0.344263	0.360436	0	0	2.41274	2.57283	CD74
regulation of cell differentiation (GO:0045595)	1/121	0.346571	0.362506	0	0	2.39251	2.53526	CSF1
negative regulation of multicellular organismal process (GO:0051241)	1/125	0.355727	0.371727	0	0	2.31487	2.39262	EGFR
cytoskeleton organization (GO:0007010)	1/126	0.357996	0.37374	0	0	2.29623	2.35876	CCL2
positive regulation of protein kinase B signaling (GO:0051897)	1/127	0.360258	0.375383	0	0	2.27789	2.32558	EGFR
protein lipidation (GO:0006497)	1/127	0.360258	0.375383	0	0	2.27789	2.32558	LY6E
positive regulation of mitochondrion organization (GO:0010822)	1/128	0.362511	0.377371	0	0	2.25984	2.29306	TNFSF10
regulation of macromolecule metabolic process (GO:0060255)	1/129	0.364757	0.379347	0	0	2.24207	2.26119	APP
cellular response to hypoxia (GO:0071456)	1/132	0.371447	0.385937	0	0	2.1904	2.16926	VEGFA
positive regulation of cytosolic calcium ion concentration (GO:0007204)	1/133	0.373661	0.387501	0	0	2.17369	2.1398	SAA1
cellular response to organic substance (GO:0071310)	1/133	0.373661	0.387501	0	0	2.17369	2.1398	CCL2
adenylate cyclase-modulating G-protein coupled receptor signaling pathway (GO:0007188)	1/134	0.375868	0.389419	0	0	2.15724	2.1109	GNAS
muscle contraction (GO:0006936)	1/137	0.382443	0.395481	0	0	2.10934	2.02744	ALDOA
regulation of cytosolic calcium ion concentration (GO:0051480)	1/137	0.382443	0.395481	0	0	2.10934	2.02744	SAA1
modification-dependent protein catabolic process (GO:0019941)	1/141	0.391103	0.404053	0	0	2.04865	1.92324	ISG15
cell-cell adhesion via plasma-membrane adhesion molecules (GO:0098742)	1/142	0.393249	0.405887	0	0	2.03402	1.89838	CD164
neuron development (GO:0048666)	1/144	0.397519	0.40952	0	0	2.00537	1.84998	APP
transmembrane receptor protein serine/threonine kinase signaling pathway (GO:0007178)	1/144	0.397519	0.40952	0	0	2.00537	1.84998	ID1
heart development (GO:0007507)	1/149	0.408066	0.419989	0	0	1.93713	1.7363	VEGFA
axon guidance (GO:0007411)	1/158	0.426592	0.438643	0	0	1.82526	1.55498	VEGFA
neuron projection morphogenesis (GO:0048812)	1/163	0.436637	0.447707	0	0	1.76847	1.46545	APP
regulation of protein kinase B signaling (GO:0051896)	1/163	0.436637	0.447707	0	0	1.76847	1.46545	EGFR
T cell receptor signaling pathway (GO:0050852)	1/163	0.436637	0.447707	0	0	1.76847	1.46545	NFKBIA
regulation of mitotic cell cycle (GO:0007346)	1/165	0.440606	0.451352	0	0	1.74673	1.43163	APP
neuron projection development (GO:0031175)	1/167	0.444547	0.454963	0	0	1.72551	1.39887	APP
protein autophosphorylation (GO:0046777)	1/175	0.460041	0.470379	0	0	1.64551	1.27764	EGFR
Fc-epsilon receptor signaling pathway (GO:0038095)	1/182	0.473248	0.483431	0	0	1.58131	1.18303	NFKBIA
phosphate-containing compound metabolic process (GO:0006796)	1/183	0.475109	0.484043	0	0	1.57254	1.1703	ALDOA
Fc receptor signaling pathway (GO:0038093)	1/183	0.475109	0.484043	0	0	1.57254	1.1703	NFKBIA
nervous system development (GO:0007399)	2/455	0.475178	0.484043	0	0	1.26458	0.940929	CXCL1;VEGFA
protein complex assembly (GO:0006461)	1/189	0.486137	0.494745	0	0	1.52189	1.09769	TNFAIP3
regulation of autophagy (GO:0010506)	1/203	0.510989	0.519553	0	0	1.41541	0.950318	HSPB1
regulation of cell cycle (GO:0051726)	1/215	0.531345	0.539747	0	0	1.33523	0.844325	ID1
central nervous system development (GO:0007417)	1/217	0.534655	0.542102	0	0	1.32273	0.828207	DDIT4
protein oligomerization (GO:0051259)	1/217	0.534655	0.542102	0	0	1.32273	0.828207	TNFAIP3
axonogenesis (GO:0007409)	1/223	0.544449	0.551519	0	0	1.28659	0.782223	APP
antigen receptor-mediated signaling pathway (GO:0050851)	1/257	0.596227	0.603411	0	0	1.11379	0.575979	NFKBIA
protein polyubiquitination (GO:0000209)	1/283	0.631866	0.638887	0	0	1.00976	0.46356	TNFAIP3
sensory perception of chemical stimulus (GO:0007606)	1/327	0.685247	0.69222	0	0	0.871521	0.329414	GNAS
cellular response to DNA damage stimulus (GO:0006974)	1/329	0.687483	0.693837	0	0	0.866119	0.32455	IRF7
ubiquitin-dependent protein catabolic process (GO:0006511)	1/341	0.700574	0.706396	0	0	0.835038	0.297153	TNFAIP3
intracellular protein transport (GO:0006886)	1/347	0.706915	0.712132	0	0	0.820307	0.284519	CD74
transcription, DNA-templated (GO:0006351)	1/356	0.716179	0.7208	0	0	0.799143	0.266774	IRF7
protein modification by small protein conjugation (GO:0032446)	1/398	0.755735	0.75991	0	0	0.713065	0.199705	ISG15
vesicle-mediated transport (GO:0016192)	1/410	0.766002	0.769525	0	0	0.691719	0.184392	APP
negative regulation of nucleic acid-templated transcription (GO:1903507)	1/444	0.792837	0.795752	0	0	0.637518	0.147991	ID1
transcription from RNA polymerase II promoter (GO:0006366)	1/485	0.821188	0.823451	0	0	0.582285	0.114712	IRF7
protein ubiquitination (GO:0016567)	1/506	0.834192	0.835722	0	0	0.557469	0.101065	ISG15
negative regulation of cellular macromolecule biosynthetic process (GO:2000113)	1/512	0.837733	0.8385	0	0	0.550753	0.0975144	ID1
regulation of cellular macromolecule biosynthetic process (GO:2000112)	1/631	0.894392	0.894392	0	0	0.443984	0.0495537	APP

## Sheet: LogisticRegression_Result_Genes
Genes	Alveolar_Covid-19_High	Alveolar_Covid-19_Low	Alveolar_Normal	Large Airway_Covid-19_High	Large Airway_Covid-19_Low	Large Airway_Normal	Vascular_Covid-19_High	Vascular_Covid-19_Low	Vascular_Normal
SFRP4	-0.113797	0	0	0	0	0	0	0	0
SIRPB2	-0.0972248	0	0	0	0	0	0	0	0
LAMC3	-0.0961617	0	0	0	0	0	0	0	0
PLK1	-0.0863527	0.0485164	0	0	0	0	0	0	0
VSIR	-0.0831714	0	0	0	0	0	0	0	0
PTCD2	-0.0830475	0	0	0	0	0	0	0	0
FANCL	-0.0661237	0	0	0	0	0	0	0	0
TWF1	-0.0645185	0	0	0	0	0	0	0	0
CYFIP2	-0.0582141	0	0	0	0	0	0	0	0
LAIR2	-0.0467403	0	0	0	0	0	0	0.0385511	0
EIF4EBP1	-0.0466922	0	0	0	0	0	0	0	0
HMGA1	-0.0452216	0	0	0	0	0	0	0	0
CC2D1B	-0.0418466	0	0	0	0	0	0	0	0
KITLG	-0.0339721	0.0456836	0	0	0	0	0	0	0
ITGAX	-0.031629	0	0	0	0	0	0	0	0
TOP2A	-0.0305859	0	0	0	0	0	0	0	0
RIPK3	-0.0271512	0	0	0	0	0	0	0	0
NKG7	-0.0265907	0	0	0	0	0	0	0	0
PLA2G2A	-0.0259375	0	0	0	0	0	0	0	0
GATA2	-0.0227992	0	0	0	0	0	0	0	0
CD276	-0.0219496	0	0	0	0	0	0	0	0
PDCD1	-0.0194957	0	0	0	0	0	0	0	0
BAGE	-0.0182098	0	0.0138746	0	0	0	0	0	0
RAD50	-0.014543	0.027293	0	0	0	0	0	0	0
IKBKG	-0.0137895	0	0	0	0	0	0	0	0
FOS	-0.0131474	0.00364088	0	0	0	0	0	0	0
NUPR1	-0.0108682	0	0	0	0	0	0	0	0
MAPK8	-0.00996967	0	0	0	0	0	0	0	0
ME2	-0.00872853	0	0	0	0	0	0	0	0
CCR1	-0.00816647	0	0	0	0	0	0	0	0
ID1	-0.0080189	0	0.00192867	0	0	0	0	0	0
PTEN	-0.00691604	0	0	0	0	0.016224	0	0	0
TYMS	-0.00641823	0	0	0	0	0	0	0	0
FANCA	-0.0055537	0	0	0	0	0	0	0	0
MAPK14	-0.0048179	0	0	0	0	0	0	0	0
FCGR1A	-0.00464968	0.0187043	0	0	0	0	0	0	0
UBE2C	-0.00175714	0	0	0	0	0	0	0	0
CHIT1	-0.00133874	0	0	0	0	0	0.0277064	0	0
DDIT3	-0.000671772	0	0	0	0	0	0	0	0
ADA	0	0	0	0	0	0	0	0	-0.00111257
ADH1A.B.C	0	-0.00418463	0.0128113	0	0	0	0	0	0
ADORA2A	0	0	0.028662	0	0	0	0	0	0
AFDN	0	0.00526545	0	0	0	0	0	0	0
ANKRD28	0	0.0688926	0	0	0	0	0	0	0
APC	0	0	-0.0943226	0	0	0	0	0	0
ATF2	0	0	0.0398954	0	0	0	0	0	0
ATRX	0	0	0.0149471	0	0	0	0	0	0
BCAT1	0	0	-0.00306969	0	0	0	0	0	0
BST1	0	0	0.126634	0	0	0	0	0	0
CAPN2	0	0	0	0.00322115	0	0	0	0	0
CCL16	0	0	0	0	0.0484686	0	0	0	0
CEACAM3	0	0	0.0600102	0	0	0	0	0	0
CFD	0	-0.0153889	0	0	0	0	0	0	0
COL5A2	0	0	-0.00440484	0	0	0	0	0	0
CSF3R	0	0	0.0263976	0	0	0	0	0	0.0172105
CT45A1	0	-0.00643832	0.00624116	0	0	0	0	0	0
CXCL11	0	0	0	0	0	0	0	0.091416	0
DUSP10	0	0	0.117943	0	0	0	0	0	0
E2F4	0	0.0259124	-0.101715	0	0	0	0	0.0319279	0
EFNA1	0	-0.0141658	0	0	0	0	0	0	0
ENG	0	0	0	0	0	0	0	0.00100853	0
EPM2AIP1	0	0	0.0259111	0	0	0	0	0	0
ERCC3	0	0	0.0165534	0	0	0	0	0	0
FH	0	0.0502089	0	0	0	0	0	0	0
FZD5	0	0.00823283	0	0	0	0	0	-0.0499142	0
GPT	0	0	0	0	0	0	0	0.0836984	0
HDAC3	0	0	0.049644	0	0	0	0	0	0
HELLS	0	0	0	0	0	0	0	0	0.0360347
HLA.DQA2	0	0	-0.0378921	0	0	0	0	0	0
HSD11B1	0	0	0.0465776	0	0	0	0	0	0
HSPA1A	0	-0.000545881	0	0.00252031	0	0	0	0	0
IER3	0	0	0	0	0	0	0.01946	0	0
IFNLR1	0	0	0	0	0	0	0	0	0.00239646
IL10RB	0	0	0	0	0	0	0	0	0.0388679
IL17RA	0	0	0	0	0	0	0	0.0148086	0
IL6	0	0	0.0030597	0	0	0	0	0	0
ITGAE	0	0	0	0	0.0517665	0	0	0	0
LAT	0	0	0.0627149	0	0	0	0	0	0
LCOR	0	0	-0.0582109	0	0	0	0	0	0
LTB	0	0	-0.0936475	0	0	0	0	0	0
LTBR	0	0	0	0	0	0	0	0	-0.0127673
LY96	0	0	0.0791604	0	0	0	0	0	0
MAGEA12	0	0	0.0903438	0	0	0	0	0	0
MAP3K8	0	0	-0.0971316	0	0	0	0	0	0
MCM5	0	0	-0.0191049	0	0	0	0	0	0
MIB1	0	0	0.0468071	0	0	0	0	0	0
MICA	0	0	0	0	0	0	0	0	0.0307333
MRM2	0	0	-0.064362	0	0	0	0	0	0
NDC1	0	0	0.00504876	0	0	0	0	0	0
NDUFA7	0	0	-0.0392868	0	0	0	0	0	0
NDUFB7	0	-4.34e-05	0.0129864	0	0	0.0119826	0	0	0
NRAS	0	0.053701	0	0	0	0	0	0	0
PBK	0	0	0.00541151	0	0	0	0	0	0
PCK2	0	0	0.0494268	0	0	0	0	0	0
PDGFB	0	0	0	0	0	0	0	0.0144366	0
PFKFB3	0	-0.0227424	0	0	0	0	0	0	0
PLA2G4F	0	0.00031944	0	0	0	0	0	0.0860254	0
PLD1	0	0	0	0	0	0	0	-0.0593238	0
PLOD2	0	0	0.0719904	0	0	0	0	0	0
POU2F2	0	0	0	0	0	0	0	0	0.0295706
PRDM1	0	0	-0.0422356	0	0	0	0	0	0
PSAT1	0	0	0.0152365	0	0	0	0	0	0
PSEN1	0	0	0	0	0	0	0	-0.0454601	0
PSMB10	0	0	-0.00899737	0	0	0	0	0	0
PSMC4	0	0	-0.242135	0	0	0	0	0	0
PVR	0	0.010501	0	0	0	0	0	0	0
RAF1	0	0	-0.0254617	0	0	0.00939137	0	0	0
RAG1	0	0	0.00155779	0	0	0	0	0	0
RB1	0	0.0339417	0	0	0	0	0	0	0
RORA	0	0	0.102942	0	0	0	0	0	0
SELL	0	0	0.050024	0	0	0	0	0	0
SF3A3	0	0	0	0	0	0	0	0	0.0164315
SFRP1	0	0	0	0	0	0	0	0.0274623	0
SIGIRR	0	0	0.0322741	0	0	0	0	0	0
SLC16A2	0	0	-0.059075	0	0	0	0	0	0.221743
SLC7A5	0	0.0440612	0	0	0	0	0	0	0
SMC3	0	0	-0.173872	0	0	0	0	0	0
SNAI1	0	0.0208985	0	0	0	0	0	0	0
SOCS1	0	0.017029	0	0	0	0	0	0.0610286	0
STAG2	0	-0.00317007	0	0	0	0	0	0	0
STK11IP	0	0	0	0	0.009883	0	0	0	0
TBXAS1	0	0	0	0	0	0	0	0.00817201	0
TGFBR1	0	0	-0.028313	0	0	0	0	0	0
THBD	0	0.0289468	0	0	0	0	0	0	0
THBS1	0	-0.000251277	0	0	0	0	0	0	0
TNFRSF10D	0	0	0.0194142	0	0	0	0	0	0
UQCR11	0	0	-0.0532549	0	0	0	0	0	0
WEE1	0	0.0329216	0	0	0	0	0	0	0
FLT3LG	0.000698599	0	0	0	0	0	0	0	0
NDUFA6	0.00254367	0	0	0	0	0	0	0	0
PBX1	0.00257553	0	0	0	0	0	0	0	0
SFTPC	0.00264334	-0.000393821	0	0	0	0	0	0	0
ACVR1B	0.00320378	-0.0401743	0	0	0	0	0	0	0
IL1RL1	0.00386099	0	0	0	0	0	0	0	0
HLA.DQB1	0.00575294	0	0	0	0	0	0	0	0
TNFAIP6	0.00731901	0	0	0	0	0	0	0	0
PPP3R1	0.00802558	0	0	0	0	0	0	0	0
CCNA2	0.00844242	0	0	0	0	0	0	0	0
TRAF1	0.00894221	0	0	0	0	0	0	0	0
FOXO4	0.010297	0	0	0	0	0	0	0	0
WIF1	0.0107285	0	0	0	0	0	0	0	0
ENDOG	0.0136784	0	-0.0188566	0	0	0	0	0	0
GNLY	0.0141807	0	0	0	0	0	0	0	0
MAPK11	0.0160917	0	0	0	0	0	0	0	0
ULBP2	0.0200438	0	0	0	0	0	0	0	0
CCL5	0.0279423	0	0	0	0	0	0	0	0
PSMB2	0.0313249	0	0	0	0	0	0	0	0
KRAS	0.0315677	0	0	0	0	0	0	0	0
FOXM1	0.0383983	0	0	0	0	0	0	0	0
MLH1	0.0392001	0	0	0	0	0	0	0	0
PAX8	0.0395959	0	0	0	0	0	0	0	0
CCL11	0.0424853	0	0	0	0	0	0	0	0
SPOP	0.0427608	0	0	0	0	0	0	0	0
SLC39A6	0.0435199	0	0	0	0	0	0	0	0
NDUFB11	0.0515986	0	0	0	0	0	0	0	0
PRF1	0.0773056	0	0	0	0	0	0	0	0
ATM	0.146493	0	0	0	0	0	0	0	0
